# Supplementary material for: Developing a Cell Quenching Method to Facilitate Single Cell Mass Spectrometry Metabolomics Studies
Source: JACS Au. 2025 May 6;5(5):2379–87. doi: 10.1021/jacsau.5c00327 (PMC12117403; doi:10.1021/jacsau.5c00327)
Supplement: Supplementary file 2 [file au5c00327_si_002.xlsx]

## Sheet: Post_hoc_POS
Table SI_1. Post hoc Power analysis - For 30 cells - Positive mode
mass	Avg_48H_Unq	Std_48H_Unq	Avg_48H_Que	Std_48H_Que	Common_STD	Mean Difference	d Value	Power from python	Power from python (round)
419.255	5.95875	0.848737	11.0969	0.399241	0.761652	5.13816	6.74607	1	1
233.114	7.25968	1.54646	16.0959	4.00258	3.15646	8.83626	2.79942	1	1
297.169	7.4478	2.058	18.7325	4.98943	4.31068	11.2847	2.61784	1	1
370.216	29.0892	9.46585	11.7927	5.40817	7.7408	17.2965	2.23446	1	1
256.094	6.74483	1.53066	11.4142	3.12068	2.15733	4.66933	2.1644	1	1
479.187	9.73937	3.65698	17.5159	4.0427	3.85845	7.77649	2.01545	1	1
387.238	8.98237	3.39811	16.5424	3.98143	3.76456	7.56004	2.00821	1	1
241.068	63.7533	25.6153	25.1126	10.523	19.4708	38.6407	1.98455	1	1
427.352	14.1942	3.25048	36.1255	15.7301	11.4403	21.9313	1.91702	1	1
296.065	9.43511	2.70102	15.5642	6.99261	3.23969	6.12911	1.89188	1	1
265.104	160.539	62.2125	72.1367	29.0278	48.2957	88.402	1.83043	1	1
221.078	68.2902	50.5191	263.913	142.018	107.24	195.622	1.82415	1	1
415.183	7.78263	1.50308	12.0122	3.52927	2.37867	4.22961	1.77814	1	1
239.089	104.513	72.5623	13.5164	9.53244	52.5768	90.9971	1.73075	1	1
324.216	7.68505	1.87147	12.7428	3.6142	2.94361	5.05775	1.71821	1	1
269.208	21.5299	8.57281	9.63086	3.12461	7.07687	11.899	1.68139	1	1
217.047	40.5126	25.2265	8.1161	2.79888	19.3771	32.3965	1.67189	1	1
206.055	159.634	108.617	15.3965	14.3451	86.6813	144.237	1.664	1	1
497.261	9.58916	2.76254	14.5959	3.38901	3.09168	5.00674	1.61942	1	1
717.523	33.0151	8.67772	19.9945	4.08243	8.09506	13.0206	1.60846	1	1
205.085	275.95	87.5442	135.268	88.394	87.9768	140.682	1.59908	1	1
683.5	29.7883	16.9183	53.0089	4.40079	14.816	23.2206	1.56727	1	1
349.152	5.20958	0.2743	8.04757	2.04588	1.834	2.83799	1.54743	1	1
245.078	644.687	372.044	233.183	90.8983	268.899	411.504	1.53033	1	1
400.166	5.65528	0.496973	7.64049	1.5227	1.30274	1.98521	1.52387	1	1
223.096	19.8874	10.04	6.49443	1.30535	8.87582	13.393	1.50893	1	1
353.099	6.66186	0.942078	8.11344	1.00668	0.966811	1.45158	1.50141	1	1
251.125	8.91392	2.35417	5.67015	0.693752	2.18255	3.24378	1.48623	0.999959	0.999959
305.156	9.49311	3.5453	17.5365	6.05065	5.41527	8.04341	1.48532	0.999958	0.999958
200.175	11.5209	4.17741	19.821	12.6806	5.63785	8.30011	1.47221	0.999948	0.999948
249.184	69.1738	55.7325	10.9911	4.36952	39.8485	58.1827	1.4601	0.999937	0.999937
337.104	9.39635	2.851	5.39053	0.211913	2.78267	4.00581	1.43956	0.999912	0.999912
531.406	10.5028	5.28939	25.4965	13.2866	10.4529	14.9937	1.4344	0.999905	0.999905
391.283	14.8809	5.45591	8.46366	3.1182	4.52945	6.41724	1.41678	0.999875	0.999875
485.225	8.69034	1.39749	12.3763	4.06668	2.61048	3.68596	1.41198	0.999865	0.999865
237.146	17.9562	8.67963	6.04226	0.270319	8.51754	11.9139	1.39875	0.999835	0.999835
579.291	64.4977	31.9956	24.2694	7.66939	28.9303	40.2283	1.39052	0.999813	0.999813
203.052	105.778	79.7328	23.4809	14.5259	59.6132	82.2973	1.38052	0.999783	0.999783
870.523	21.1954	3.24281	37.8225	16.9619	12.2111	16.6271	1.36164	0.999712	0.999712
317.114	835.318	365.11	339.118	370.977	368.101	496.2	1.348	0.999649	0.999649
506.286	8.82771	3.85817	14.4859	5.42759	4.24362	5.6582	1.33334	0.999567	0.999567
211.095	68.4566	85.5856	266.108	190.621	148.529	197.651	1.33072	0.999551	0.999551
255.17	248.038	114.49	451.199	188.438	156.481	203.161	1.29831	0.999293	0.999293
502.226	15.3706	7.99288	49.3673	32.6157	26.5087	33.9967	1.28248	0.999123	0.999123
273.18	68.9469	35.4938	124.594	50.0183	43.4819	55.6475	1.27979	0.999091	0.999091
261.13	12.9861	6.69249	23.797	9.7582	8.45514	10.8109	1.27862	0.999076	0.999076
385.232	480.845	215.911	857.841	357.714	296.537	376.996	1.27133	0.998982	0.998982
283.034	19.9805	8.25437	10.3772	5.57914	7.5869	9.60326	1.26577	0.998904	0.998904
317.207	27.0362	11.4401	47.1818	19.2854	15.9159	20.1456	1.26576	0.998903	0.998903
534.258	8.30159	1.46489	12.6415	6.44335	3.46246	4.33991	1.25342	0.99871	0.99871
261.088	8.48204	1.75023	6.3506	0.456005	1.70431	2.13145	1.25062	0.998662	0.998662
843.777	15.2663	1.58987	13.0278	2.33436	1.80502	2.23848	1.24014	0.998468	0.998468
258.109	13.4635	5.45862	7.13402	1.51723	5.15382	6.32947	1.22811	0.998213	0.998213
423.286	8.13707	0.197209	6.472	1.56262	1.35685	1.66506	1.22715	0.998191	0.998191
242.099	29.5321	14.4091	13.3763	7.56243	13.1982	16.1558	1.22409	0.998119	0.998119
195.121	12.8791	5.85282	6.2362	1.16581	5.43655	6.6429	1.2219	0.998066	0.998066
341.206	428.357	178.934	729.016	297.077	246.135	300.659	1.22152	0.998057	0.998057
220.154	22.9046	12.3994	11.6902	4.88592	9.36721	11.2144	1.1972	0.997371	0.997371
719.556	44.2731	19.6288	23.0543	0.649476	17.9205	21.2188	1.18405	0.996915	0.996915
495.162	7.48956	1.54372	11.9849	5.86798	3.81314	4.4953	1.1789	0.996718	0.996718
403.243	274.402	117.909	445.203	167.73	145.365	170.801	1.17498	0.996561	0.996561
483.269	8.93495	2.60547	12.608	3.38041	3.13107	3.67308	1.17311	0.996483	0.996483
233.078	37.8028	14.9392	18.6357	17.929	16.3709	19.1671	1.17081	0.996386	0.996386
333.18	10.9859	4.91021	7.36697	2.1105	3.12189	3.61893	1.15921	0.995856	0.995856
546.258	8.72809	2.70414	12.703	4.75097	3.46519	3.97493	1.1471	0.99523	0.99523
471.286	14.7812	8.34478	6.75838	1.21355	7.14462	8.02281	1.12292	0.993722	0.993722
445.253	78.3434	31.9015	124.501	49.8129	41.9658	46.1576	1.09989	0.991909	0.991909
515.295	125.092	59.5397	210.842	92.7498	78.1914	85.7506	1.09668	0.991623	0.991623
385.146	6.9428	1.16727	11.6426	5.16718	4.34784	4.69978	1.08095	0.990088	0.990088
471.268	8088.68	3401.98	12791.8	5212.58	4415.43	4703.16	1.06516	0.988306	0.988306
629.453	37.8255	16.0954	62.3009	36.5404	22.9804	24.4754	1.06506	0.988293	0.988293
578.228	47.5007	22.3487	77.9771	30.2176	28.6198	30.4764	1.06487	0.988271	0.988271
268.103	46.8201	38.8894	9.15885	3.25774	35.5259	37.6613	1.06011	0.987679	0.987679
235.169	10.9335	4.96055	5.89945	0.343962	4.77421	5.03409	1.05444	0.986942	0.986942
219.026	26.9608	20.238	7.36817	2.21715	18.8579	19.5926	1.03896	0.984732	0.984732
205.961	7.22356	3.23649	10.5811	3.25214	3.24041	3.35753	1.03614	0.984298	0.984298
281.078	43.09	18.8472	23.2355	19.8276	19.2333	19.8545	1.0323	0.983687	0.983687
1518.14	56.9054	17.4376	36.708	26.0652	20.4124	20.1974	0.989464	0.975392	0.975392
505.182	32.7817	14.4267	18.1117	15.6529	14.8467	14.6701	0.988103	0.975079	0.975079
389.047	15.6355	8.37292	25.2987	10.9733	9.78534	9.66324	0.987523	0.974945	0.974945
409.271	71.3653	34.3252	36.8167	36.5801	35.3032	34.5486	0.978624	0.972805	0.972805
207.174	8.8875	3.4181	5.76517	0.274933	3.19881	3.12234	0.976092	0.972169	0.972169
772.619	75.3712	51.1016	40.1702	21.4106	36.1463	35.201	0.97385	0.971596	0.971596
383.14	8.73316	2.82302	6.29722	1.10889	2.50689	2.43594	0.971698	0.971036	0.971036
505.251	28.3875	10.8927	42.4608	17.4625	14.6055	14.0734	0.963563	0.968837	0.968837
744.493	29.4216	8.79553	53.0589	52.274	24.6658	23.6373	0.958299	0.967342	0.967342
287.125	7.45287	3.05567	12.3085	10.739	5.1061	4.85564	0.950949	0.965155	0.965155
320.255	13.1612	5.12718	8.81595	3.00986	4.65463	4.34523	0.933528	0.959491	0.959491
465.156	7.38467	0.522139	11.0691	4.26355	3.95221	3.68448	0.932259	0.959051	0.959051
365.105	12.9225	5.99569	8.0661	2.57651	5.26355	4.85639	0.922646	0.955588	0.955588
435.198	9.21813	2.9732	6.70923	1.65139	2.74409	2.5089	0.914292	0.952391	0.952391
267.095	11.1464	6.14499	21.8355	13.8567	11.9208	10.6892	0.896681	0.945047	0.945047
222.029	54.7991	30.5709	29.3361	18.5878	28.6455	25.4629	0.888897	0.941529	0.941529
457.27	60.1618	33.2472	31.8145	30.4219	31.9894	28.3474	0.886148	0.940245	0.940245
319.151	16.4237	3.94561	21.1263	5.99748	5.31624	4.70267	0.884586	0.939505	0.939505
230.186	14.1376	7.44284	21.1945	13.4493	8.06529	7.05687	0.874969	0.934794	0.934794
261.052	82.2718	41.5948	40.7678	54.5643	47.6585	41.504	0.870863	0.932697	0.932697
373.097	9.46958	2.67274	7.32572	1.32072	2.48812	2.14386	0.861641	0.9278	0.9278
885.788	52.9552	30.4179	32.9063	15.9787	23.2902	20.0489	0.860831	0.927357	0.927357
568.242	30.0925	8.46754	41.8167	18.0623	13.6895	11.7242	0.856434	0.924916	0.924916
445.119	17.063	10.1743	9.87489	3.67471	8.39347	7.1881	0.856392	0.924892	0.924892
433.073	9.56117	3.63823	6.94465	1.42107	3.10341	2.61652	0.843112	0.917139	0.917139
230.247	14.0176	4.10738	18.5695	6.43877	5.47574	4.55191	0.831287	0.909741	0.909741
191.04	21.6571	17.217	7.91458	4.44296	16.5874	13.7425	0.828491	0.907923	0.907923
269.135	14.7821	8.43574	8.7577	3.19908	7.3317	6.02441	0.821694	0.903388	0.903388
347.182	8.90967	3.05207	12.0726	5.6176	3.88351	3.16296	0.814458	0.898384	0.898384
902.814	44.2357	21.0807	28.9349	12.6606	18.8577	15.3008	0.811384	0.896201	0.896201
537.486	6.86207	0.565418	12.6146	7.57838	7.09175	5.75251	0.811155	0.896037	0.896037
441.239	9.21822	3.02993	7.07862	0.960657	2.6676	2.1396	0.802072	0.889382	0.889382
846.522	63.3211	54.0704	113.186	86.8283	63.0285	49.8649	0.791149	0.880982	0.880982
511.203	17.8917	8.96081	11.3886	5.28889	8.22595	6.50312	0.790562	0.880518	0.880518
268.093	6.61941	1.6652	10.557	5.75629	5.05414	3.93763	0.779089	0.871196	0.871196
859.772	45.8654	28.5716	28.8293	14.1983	22.2621	17.0361	0.765254	0.859297	0.859297
359.174	24.9168	21.6867	51.8016	50.619	35.2284	26.8848	0.763157	0.85743	0.85743
267.062	31.5325	18.0982	18.9545	14.7651	16.5159	12.5781	0.761571	0.856007	0.856007
854.536	81.5317	52.6835	164.897	131.696	109.923	83.3652	0.758398	0.853132	0.853132
191.982	20.0268	10.5325	32.5016	30.207	16.6363	12.4748	0.74985	0.845196	0.845196
772.524	36.9526	19.3746	65.7377	81.9019	38.6378	28.7852	0.744999	0.840569	0.840569
353.13	108.187	80.9151	55.3436	56.4965	71.0585	52.8432	0.743657	0.839272	0.839272
849.423	35.1926	8.24293	44.4993	20.589	12.7977	9.30673	0.727218	0.82284	0.82284
301.211	33.4945	23.7353	21.5238	10.0082	16.5877	11.9707	0.721663	0.817056	0.817056
768.552	62.8097	34.8891	43.3707	18.9695	27.3324	19.439	0.71121	0.805856	0.805856
367.166	9.21983	3.03549	7.22852	1.69618	2.8029	1.99131	0.710446	0.805021	0.805021
770.508	58.5506	53.4383	100.725	80.8851	59.7047	42.1747	0.706389	0.800553	0.800553
605.453	45.6717	30.8848	68.8733	38.2011	32.9679	23.2016	0.703761	0.797626	0.797626
255.062	88.6503	67.9917	42.1463	60.0018	66.5133	46.504	0.699168	0.792448	0.792448
522.354	30.1572	22.9482	17.2512	10.8298	18.8093	12.906	0.686151	0.777356	0.777356
544.337	16.9488	9.3416	11.2098	5.00006	8.37192	5.73902	0.685508	0.776594	0.776594
586.29	30.4932	10.3077	42.5647	29.8426	18.0033	12.0715	0.670517	0.758429	0.758429
438.138	12.8269	3.96721	15.5359	4.15638	4.06605	2.70897	0.66624	0.753104	0.753104
329.242	23.4406	18.88	14.816	6.99626	12.9981	8.62466	0.663532	0.749699	0.749699
503.217	11.7736	4.29768	16.1147	8.41444	6.55486	4.34115	0.662279	0.748116	0.748116
357.159	33.7556	30.8494	60.937	57.1473	41.5098	27.1813	0.654818	0.738577	0.738577
361.19	11.6092	6.07076	16.3584	9.06241	7.337	4.74923	0.6473	0.728782	0.728782
403.11	7.96426	2.4934	11.3011	6.11712	5.19793	3.33683	0.641955	0.721709	0.721709
532.321	22.083	9.9381	30.044	14.4393	12.4708	7.96102	0.638372	0.716918	0.716918
351.099	52.9233	25.2122	34.6667	34.2193	28.7971	18.2567	0.633975	0.710984	0.710984
905.755	30.9902	18.9615	19.8449	4.33599	17.6313	11.1453	0.632133	0.708481	0.708481
397.119	8.23263	2.65454	6.65037	1.77581	2.51329	1.58226	0.629559	0.704966	0.704966
872.539	45.094	23.6739	62.8764	41.9729	28.2968	17.7824	0.628423	0.70341	0.70341
605.264	48.2867	9.80854	55.972	13.3205	12.2305	7.68536	0.628376	0.703344	0.703344
546.351	31.1987	31.2807	14.897	11.8442	26.153	16.3017	0.623319	0.696367	0.696367
841.666	43.0099	29.1683	26.7149	10.6916	26.3769	16.2949	0.617772	0.68863	0.68863
193.158	7.09883	2.25354	5.88008	0.245098	1.97425	1.21874	0.61732	0.687995	0.687995
195.1	10.9549	6.46027	7.52829	2.39611	5.55457	3.42662	0.616901	0.687407	0.687407
879.74	42.2008	28.381	26.9766	9.49317	24.7059	15.2243	0.61622	0.686449	0.686449
882.568	95.1821	67.1343	168.026	141.465	118.527	72.844	0.614576	0.684133	0.684133
798.54	126.877	123.242	226.496	291.065	166.825	99.6192	0.59715	0.659149	0.659149
170.035	8.3711	4.3767	10.9225	3.13339	4.28688	2.55143	0.595171	0.656264	0.656264
325.211	20.1618	20.8331	9.43325	2.37878	18.0812	10.7285	0.593353	0.653607	0.653607
781.398	167.033	70.8085	114.505	104.61	89.5858	52.528	0.586343	0.643288	0.643288
603.437	29.3537	10.9606	39.599	25.4496	17.8315	10.2453	0.574562	0.625711	0.625711
655.468	48.9326	24.0653	66.8094	42.1062	31.2581	17.8768	0.57191	0.621717	0.621717
812.614	60.0631	50.0194	37.405	20.0087	39.8904	22.658	0.568007	0.615814	0.615814
617.511	52.5019	42.4996	32.4315	21.7198	35.358	20.0704	0.567633	0.615247	0.615247
373.12	7.93069	3.54287	10.4879	5.00847	4.53071	2.55719	0.564411	0.610353	0.610353
387.136	8.4012	3.76242	10.7642	4.49753	4.22994	2.36298	0.558633	0.601531	0.601531
317.185	14.0487	7.27312	10.5699	4.40558	6.31464	3.47876	0.550904	0.589651	0.589651
770.604	63.8295	53.2135	42.1658	25.2781	39.649	21.6636	0.546385	0.582666	0.582666
742.537	40.4416	18.1733	32.4741	7.21268	14.9756	7.96744	0.532027	0.560308	0.560308
331.208	12.3939	4.8401	9.36363	7.7799	5.71854	3.0303	0.529909	0.556992	0.556992
429.239	70.3339	58.5224	41.8372	48.4819	54.6121	28.4967	0.521802	0.544266	0.544266
815.651	23.2829	16.8264	15.4453	4.62277	15.1913	7.83762	0.515928	0.535014	0.535014
284.294	19.3042	13.6598	25.9632	13.2336	13.4297	6.65904	0.495845	0.503276	0.503276
780.551	77.7437	40.9273	57.5994	40.9933	40.9469	20.1442	0.49196	0.497129	0.497129
327.227	16.6926	19.2548	8.81825	2.44401	16.3256	7.87434	0.48233	0.481896	0.481896
239.106	8.18542	3.14933	6.83313	1.77089	2.81487	1.35229	0.480408	0.478858	0.478858
783.516	54.3945	40.4494	83.5871	76.3034	61.067	29.1926	0.478041	0.47512	0.47512
257.042	12.0303	6.41245	15.1106	6.74832	6.46964	3.08033	0.476121	0.472089	0.472089
341.304	14.6635	11.8832	10.6048	4.38613	8.54691	4.05864	0.474866	0.470109	0.470109
589.479	23.756	16.3825	16.4329	6.24447	15.4827	7.32304	0.472983	0.467138	0.467138
828.533	39.5188	32.5224	25.4788	6.10186	29.7931	14.0399	0.471248	0.464403	0.464403
280.055	13.1196	7.33789	9.85134	4.90069	6.97868	3.2683	0.468326	0.459801	0.459801
869.698	124.578	110.151	79.1615	51.4386	98.4561	45.4166	0.461287	0.448739	0.448739
259.985	7.13871	1.41759	6.3831	2.14125	1.65692	0.755611	0.456033	0.440507	0.440507
703.573	206.786	256.742	116.857	124.399	198.995	89.9294	0.451918	0.434078	0.434078
579.416	66.9545	60.1455	44.4561	13.2832	50.3074	22.4984	0.447218	0.426759	0.426759
397.27	9.7792	6.11004	7.55756	2.58022	5.00625	2.22163	0.443772	0.421407	0.421407
663.452	20.3289	6.77747	17.4929	5.3515	6.43601	2.83597	0.440642	0.416559	0.416559
353.266	34.9771	40.2153	21.2169	17.5161	31.3789	13.7601	0.438516	0.413274	0.413274
449.359	8.28301	2.38052	9.72348	3.56357	3.2937	1.44047	0.437341	0.41146	0.41146
377.208	27.9797	11.4553	22.2015	18.6172	13.3008	5.77827	0.434432	0.406979	0.406979
772.584	87.0962	77.8013	60.8958	41.7454	60.9776	26.2004	0.429673	0.399677	0.399677
485.302	15.3516	7.35939	12.3613	6.09711	7.03762	2.9903	0.424902	0.392392	0.392392
357.146	11.5994	5.18717	14.898	8.75549	7.88762	3.29867	0.418208	0.382235	0.382235
389.094	7.13604	2.11477	8.71365	4.42452	3.81336	1.57762	0.413708	0.375452	0.375452
671.572	44.6088	21.0675	36.1801	15.2438	20.4305	8.42874	0.412557	0.373724	0.373724
355.128	13.1727	5.41217	11.1442	2.9382	4.93689	2.02847	0.410879	0.371209	0.371209
895.713	125.609	105.315	85.4345	78.7429	98.5487	40.1745	0.407661	0.3664	0.3664
365.265	6.99839	1.62002	7.88941	2.44157	2.18714	0.89102	0.407391	0.365998	0.365998
335.198	11.5717	6.49057	14.3221	7.48041	6.75165	2.75043	0.407371	0.365968	0.365968
742.573	67.5211	56.3468	49.4926	29.1591	44.8621	18.0285	0.401865	0.357795	0.357795
249.088	9.3457	2.84458	8.23236	2.68296	2.78793	1.11333	0.39934	0.354069	0.354069
661.516	31.7707	15.3514	38.5731	19.446	17.1073	6.80247	0.397636	0.351563	0.351563
333.159	20.7732	11.5957	28.0973	24.437	18.5116	7.32413	0.395651	0.348651	0.348651
285.109	12.3913	7.40129	14.9686	4.70451	6.6766	2.57725	0.386013	0.334646	0.334646
631.469	74.7135	66.0945	105.971	110.348	81.6394	31.2577	0.382875	0.330136	0.330136
853.724	34.5511	26.1213	25.2021	3.18083	24.4601	9.34899	0.382214	0.329189	0.329189
321.314	9.03645	3.4742	7.86564	2.72677	3.07415	1.17081	0.380857	0.327248	0.327248
377.265	88.973	78.1854	62.1769	57.9061	70.9272	26.796	0.377796	0.32289	0.32289
336.229	9.63712	3.90102	11.0994	3.80021	3.87932	1.46228	0.376943	0.321678	0.321678
339.12	19.913	7.53824	17.003	8.32217	7.74167	2.91009	0.3759	0.320201	0.320201
493.231	32.9898	14.8296	40.5461	24.1691	20.125	7.55634	0.37547	0.319592	0.319592
376.297	15.0392	8.63564	12.2443	3.95994	7.48174	2.79486	0.373557	0.316893	0.316893
429.372	10.0305	5.48997	12.2032	9.43252	5.86021	2.17269	0.370753	0.312955	0.312955
844.507	47.7597	30.3347	59.2217	38.0572	32.0285	11.462	0.357868	0.295139	0.295139
407.312	7.52389	1.53404	8.40743	2.76522	2.49699	0.883533	0.35384	0.289671	0.289671
258.073	26.1911	5.82415	23.1521	15.3685	8.62407	3.03899	0.352385	0.287708	0.287708
311.257	15.2281	12.069	21.6123	24.793	18.2557	6.38424	0.349711	0.284118	0.284118
542.32	13.4634	5.6863	11.5064	5.7282	5.69012	1.95704	0.343936	0.276439	0.276439
657.484	83.1205	75.6777	114.257	124.97	93.5369	31.1367	0.332882	0.262043	0.262043
299.008	17.7213	8.38288	20.6221	9.81657	8.7881	2.90076	0.330078	0.258456	0.258456
399.135	13.0147	6.65747	11.0618	2.45695	6.02874	1.9529	0.323932	0.250688	0.250688
641.51	34.1138	30.0674	25.9815	13.347	25.336	8.13224	0.320975	0.246997	0.246997
256.263	61.3915	45.2536	74.4524	36.2396	40.9239	13.0609	0.319151	0.244735	0.244735
367.224	23.7689	20.6459	30.7436	24.8669	22.0767	6.97476	0.315933	0.240775	0.240775
417.239	21.8336	17.7208	27.7489	21.5888	19.0369	5.91534	0.31073	0.234448	0.234448
701.526	60.3915	35.6524	49.263	37.0091	36.0165	11.1284	0.308981	0.232345	0.232345
373.173	17.7356	6.3218	21.2948	17.1444	11.5681	3.5592	0.307673	0.230777	0.230777
808.566	384.808	439.567	513.67	402.484	419.513	128.863	0.307172	0.230179	0.230179
451.172	7.39769	2.13524	6.74784	2.19814	2.14585	0.649851	0.30284	0.225044	0.225044
544.357	25.0744	23.0023	30.6253	15.1805	18.5456	5.55089	0.29931	0.220911	0.220911
647.574	69.3847	42.9947	56.2709	45.0512	43.8289	13.1138	0.299205	0.220788	0.220788
319.224	16.1846	8.70788	13.7628	4.92591	8.1996	2.42174	0.295348	0.216327	0.216327
643.526	49.0304	45.4954	36.9485	22.5389	40.9801	12.0819	0.294824	0.215725	0.215725
204.123	14.1153	6.51606	12.2518	4.86842	6.32123	1.86357	0.294811	0.215711	0.215711
351.25	24.6749	23.5893	18.7723	13.2093	20.3277	5.90267	0.290376	0.210659	0.210659
228.268	18.3751	8.21977	21.2405	14.3856	10.018	2.86542	0.286027	0.205779	0.205779
337.273	28.1291	26.4419	37.7426	42.3473	33.6413	9.61359	0.285768	0.20549	0.20549
525.219	12.697	6.13532	14.799	9.38169	7.41035	2.10196	0.283652	0.203144	0.203144
421.328	10.2117	4.11719	11.5763	5.1202	4.88878	1.36459	0.279128	0.198186	0.198186
546.315	12.9707	9.19475	10.631	5.30626	8.48605	2.33969	0.27571	0.194493	0.194493
832.566	49.1886	37.4945	60.8788	49.4693	43.0365	11.6902	0.271636	0.19015	0.19015
469.182	10.7003	4.59149	11.805	2.8354	4.23482	1.10473	0.260869	0.178991	0.178991
867.682	61.3244	44.593	50.5794	23.6449	41.2631	10.745	0.260402	0.178518	0.178518
893.697	72.1786	51.9213	59.7092	37.3157	49.1582	12.4694	0.253659	0.171778	0.171778
393.239	96.7152	107.965	127.447	145.94	121.3	30.7314	0.253351	0.171474	0.171474
369.124	13.2147	6.15775	11.8134	3.17907	5.62113	1.40131	0.249293	0.167511	0.167511
201.088	19.0076	6.09595	17.4265	7.54013	6.41989	1.58109	0.24628	0.164612	0.164612
746.604	174.662	180.333	141.596	83.7212	138.337	33.066	0.239025	0.157781	0.157781
156.042	57.0015	32.063	48.5888	50.0769	36.1313	8.41267	0.232836	0.152125	0.152125
509.204	23.8281	12.4134	20.5841	15.8342	14.1404	3.24402	0.229414	0.149065	0.149065
754.534	41.6383	15.5069	45.0688	12.4105	14.9916	3.43058	0.228834	0.14855	0.14855
220.117	9.26464	4.13978	8.40988	1.68468	3.75148	0.854767	0.227848	0.14768	0.14768
471.251	11.1643	4.4614	12.0908	3.92979	4.09955	0.926532	0.226008	0.146066	0.146066
615.495	39.3933	33.1063	32.76	18.3273	29.9331	6.63335	0.221606	0.142261	0.142261
607.469	33.9878	12.2657	31.7793	1.32388	10.044	2.20844	0.219876	0.140787	0.140787
681.469	37.9892	17.415	41.9005	18.5542	17.8028	3.91128	0.2197	0.140638	0.140638
509.249	10.5429	5.03326	9.46793	4.81062	4.89529	1.07502	0.219602	0.140555	0.140555
309.182	6.87991	2.69941	7.34778	0.201125	2.13763	0.467879	0.218878	0.139942	0.139942
245.954	9.673	5.99667	8.52675	2.0055	5.28919	1.14625	0.216716	0.138127	0.138127
443.24	19.1285	17.0538	22.6527	15.0993	16.3368	3.52415	0.215718	0.137295	0.137295
789.619	79.9736	77.35	66.7439	33.6022	63.5725	13.2297	0.208105	0.131086	0.131086
551.502	44.5424	39.021	51.6495	32.106	35.1419	7.10711	0.20224	0.126466	0.126466
223.111	17.0188	12.2576	15.0232	7.65046	9.95479	1.99559	0.200465	0.125095	0.125095
401.265	12.5028	8.15754	11.1031	4.92153	7.4547	1.39968	0.187758	0.11566	0.11566
285.182	8.15753	2.00794	8.69821	5.80998	2.91383	0.54068	0.185556	0.114093	0.114093
195.174	7.72659	2.85771	7.20733	1.32131	2.80097	0.519259	0.185385	0.113972	0.113972
277.216	31.3514	28.9143	26.0782	27.8511	28.4938	5.27327	0.185067	0.113747	0.113747
351.192	10.1182	5.06086	10.9889	3.56111	4.75077	0.870779	0.183292	0.112501	0.112501
335.088	13.2325	4.36281	14.5886	9.65985	7.39899	1.35605	0.183275	0.112489	0.112489
732.552	313.334	291.717	269.497	182.81	242.588	43.8365	0.180703	0.110707	0.110707
693.382	93.0802	37.7118	83.5025	70.6501	53.3843	9.57761	0.179409	0.10982	0.10982
549.353	12.371	8.86627	13.9145	8.5506	8.77723	1.5435	0.175853	0.10742	0.10742
463.376	7.4886	2.33648	8.02629	4.29269	3.07397	0.537692	0.174918	0.106797	0.106797
538.517	20.0703	13.0679	23.0041	30.4058	17.2161	2.93379	0.17041	0.103844	0.103844
523.338	13.9997	9.06759	12.42	9.74088	9.28549	1.57975	0.170131	0.103664	0.103664
385.346	34.7137	18.9485	41.0665	45.5367	37.3737	6.35281	0.169981	0.103567	0.103567
325.234	9.89158	6.84055	8.82096	4.02133	6.48707	1.07063	0.16504	0.100434	0.100434
508.302	11.214	4.39138	10.3415	6.81429	5.39973	0.872447	0.161572	0.0982945	0.0982945
279.231	17.2499	10.8336	15.3099	14.1093	12.0861	1.93997	0.160512	0.0976498	0.0976498
796.523	131.447	129.144	157.706	228.047	164.371	26.2594	0.159757	0.0971935	0.0971935
443.255	9.8375	4.96551	10.7034	6.51468	5.48895	0.865856	0.157745	0.095989	0.095989
425.146	9.75792	4.34613	9.09201	4.09242	4.25276	0.66591	0.156583	0.0953004	0.0953004
395.255	89.4357	112.253	107.686	130.603	118.686	18.2502	0.15377	0.0936562	0.0936562
369.239	26.6338	25.4108	30.3055	26.3283	25.7337	3.67178	0.142684	0.0874856	0.0874856
321.13	11.3725	5.29338	12.1588	5.81618	5.57465	0.786354	0.141059	0.086622	0.086622
513.228	34.3432	14.9254	31.6985	22.8479	19.359	2.64474	0.136615	0.0843143	0.0843143
744.553	61.1622	50.07	55.7743	27.4135	40.5612	5.3879	0.132834	0.082412	0.082412
703.541	72.9114	41.305	77.9939	33.8877	39.932	5.08256	0.127281	0.0797202	0.0797202
730.536	54.7363	39.0347	50.3407	28.382	34.87	4.39564	0.126058	0.0791438	0.0791438
313.158	8.37354	3.89882	7.91835	2.82798	3.61693	0.455196	0.125851	0.079047	0.079047
619.528	42.342	18.9031	38.2305	40.2839	33.4156	4.11147	0.12304	0.0777463	0.0777463
836.598	92.5795	72.4583	101.106	72.0604	72.1968	8.5268	0.118105	0.075537	0.075537
567.183	50.7002	25.2964	48.0065	18.3543	22.8224	2.6937	0.118029	0.0755036	0.0755036
706.536	136.132	150.316	122.471	73.7128	115.856	13.6611	0.117915	0.0754539	0.0754539
547.471	11.5785	4.6629	12.5461	11.1745	8.35874	0.967575	0.115756	0.0745188	0.0745188
830.549	76.882	58.1355	70.0902	59.5944	58.8282	6.79182	0.115452	0.0743884	0.0743884
207.014	19.9731	15.9492	18.2934	8.25612	15.2608	1.67964	0.110063	0.0721393	0.0721393
808.584	98.8621	57.694	92.3815	62.5143	59.2319	6.4806	0.109411	0.0718748	0.0718748
389.25	8.31201	2.61593	8.01788	2.97389	2.80912	0.294126	0.104704	0.0700139	0.0700139
285.242	12.2612	7.31163	13.4232	14.3707	11.6776	1.16199	0.0995059	0.0680574	0.0680574
401.34	17.8388	13.9507	19.599	22.8686	18.4251	1.76014	0.0955293	0.0666303	0.0666303
246.169	7.32727	1.73577	7.14482	2.96134	1.91116	0.182452	0.0954667	0.0666083	0.0666083
192.039	11.2365	6.69826	10.6533	4.37467	6.49295	0.583172	0.0898162	0.0646852	0.0646852
485.206	13.5119	4.80201	14.0828	8.82014	6.39127	0.570868	0.08932	0.0645221	0.0645221
577.518	97.6298	83.1127	91.1346	77.359	79.9935	6.49521	0.0811966	0.061984	0.061984
320.234	19.6947	15.6161	18.5799	11.2682	14.5737	1.11471	0.0764881	0.0606263	0.0606263
804.55	36.8072	19.0368	35.419	21.1576	19.5885	1.3882	0.0708681	0.0591143	0.0591143
719.536	123.94	91.7016	118.102	52.057	85.5171	5.83827	0.0682702	0.0584552	0.0584552
856.566	32.1145	26.8054	30.6914	11.7645	23.8354	1.42314	0.0597068	0.0564596	0.0564596
365.156	9.18949	2.06338	9.36277	3.55626	3.05647	0.173276	0.0566914	0.0558215	0.0558215
523.471	20.7161	14.7985	21.49	13.9885	14.2698	0.773914	0.0542345	0.0553263	0.0553263
495.23	23.4272	11.2248	22.9181	7.02906	9.47582	0.509159	0.0537324	0.0552278	0.0552278
211.111	74.4088	63.6101	71.7973	35.8532	51.6318	2.61152	0.0505796	0.0546307	0.0546307
605.549	31.2672	15.1691	32.0174	15.4035	15.2798	0.750135	0.0490931	0.0543618	0.0543618
550.349	23.5292	20.3417	24.6009	25.8138	22.4862	1.07169	0.0476601	0.0541103	0.0541103
734.568	314.67	397.03	328.164	198.177	310.716	13.4939	0.0434284	0.0534114	0.0534114
806.568	60.1928	37.1779	61.6604	35.8756	36.7323	1.46763	0.0399548	0.0528866	0.0528866
923.744	96.8373	70.155	99.5804	64.871	69.1305	2.74312	0.0396803	0.052847	0.052847
231.099	138.167	89.7401	133.443	200.027	125.804	4.72395	0.03755	0.052549	0.052549
365.184	12.4397	8.43327	12.1679	3.60796	7.7136	0.271806	0.0352372	0.0522443	0.0522443
341.185	27.7931	28.9367	28.4129	20.8128	26.8226	0.619813	0.0231079	0.0509644	0.0509644
552.268	13.0337	5.84756	13.1843	9.02289	6.65674	0.150586	0.0226215	0.0509242	0.0509242
189.052	9.3606	2.71834	9.30378	2.10221	2.61522	0.0568248	0.0217285	0.0508527	0.0508527
229.143	8.47692	3.68749	8.39616	3.87129	3.74794	0.0807644	0.021549	0.0508386	0.0508386
289.141	50.6158	24.3009	51.3151	57.0086	36.1843	0.699301	0.0193261	0.0506745	0.0506745
687.546	74.9516	60.2379	73.7786	65.3235	61.6351	1.173	0.0190314	0.050654	0.050654
401.15	7.56784	3.19036	7.60659	2.12821	2.37888	0.0387586	0.0162928	0.0504793	0.0504793
843.682	43.754	34.9241	43.2252	16.955	32.6239	0.528833	0.01621	0.0504744	0.0504744
325.177	7.67435	2.19933	7.68943	1.58364	2.12234	0.0150769	0.00710392	0.0500911	0.0500911
530.286	20.8791	15.1402	20.8224	18.692	16.5419	0.0566033	0.00342181	0.0500211	0.0500211
871.713	59.3082	42.2528	59.1739	42.3417	42.2712	0.134296	0.00317702	0.0500182	0.0500182

## Sheet: Post_hoc_NEG
Table SI_2. Post hoc Power analysis - For 30 cells - Negative mode
mass	Avg_48H_Unq	Std_48H_Unq	Avg_48H_Que	Std_48H_Que	Common_STD	Mean Difference	d Value	Power from python	Power from python (round)
83.0249	2209.07	959.452	941.04	477.081	772.289	1268.03	1.64192	1	1
93.0456	34.8685	4.56211	26.462	7.32895	6.0168	8.40648	1.39717	0.999831	0.999831
98.0245	24.0025	4.2436	15.066	2.61937	3.5769	8.93651	2.4984	1	1
99.0198	42.5744	15.8982	21.6142	8.04194	12.8367	20.9602	1.63284	1	1
101.024	58.5113	9.60829	34.362	11.3722	10.4704	24.1494	2.30644	1	1
102.957	284.432	85.5059	185.609	91.2348	88.2319	98.8234	1.12004	0.993518	0.993518
103.04	34.9608	6.31757	24.5272	11.2789	8.9859	10.4336	1.16111	0.995947	0.995947
104.035	33.6006	8.01748	26.6127	14.5269	11.5292	6.98788	0.606104	0.672082	0.672082
106.041	302.803	194.199	141.875	105.294	158.931	160.928	1.01257	0.980223	0.980223
109.04	69.5174	26.7891	29.6768	12.7724	21.4076	39.8406	1.86105	1	1
111.009	21.7062	2.49155	17.1054	6.89308	5.05259	4.60079	0.910581	0.950913	0.950913
115.076	13.4098	1.42023	11.5316	2.48598	1.99105	1.87825	0.943346	0.962769	0.962769
118.03	121.654	27.9812	83.9697	27.1325	27.5875	37.6839	1.36598	0.99973	0.99973
131.071	27.3266	3.44607	19.3912	4.45433	3.94984	7.9354	2.00904	1	1
133.014	39.3755	8.67101	31.3348	13.7495	11.3333	8.04074	0.709477	0.80396	0.80396
143.071	40.2977	5.66691	26.6631	5.63399	5.65154	13.6346	2.41255	1	1
145.087	29.7633	3.37913	21.4944	4.32813	3.85223	8.26887	2.14651	1	1
146.025	68.3058	9.37208	50.6548	12.2187	10.7974	17.651	1.63474	1	1
146.983	347.626	42.984	218.821	72.6568	58.7591	128.805	2.19209	1	1
148.98	109.516	13.3853	69.3291	22.9474	18.4842	40.1873	2.17414	1	1
149.024	25.092	3.30987	18.6975	4.73979	4.04217	6.3945	1.58195	1	1
149.097	40.9475	5.07202	27.9396	6.10048	5.57673	13.0079	2.33253	1	1
157.012	210.563	66.8155	128.095	50.9812	59.9322	82.468	1.37602	0.999767	0.999767
163.003	19.8414	3.61726	13.7383	3.22165	3.43789	6.10314	1.77526	1	1
164.035	19.2086	3.0866	13.6657	3.62713	3.3503	5.54289	1.65445	1	1
173.118	31.6045	6.19042	23.4424	11.0577	8.80844	8.16207	0.926619	0.957047	0.957047
174.978	39.287	8.26926	23.4439	9.0273	8.63212	15.843	1.83536	1	1
177.092	116.223	14.4228	78.7309	18.9728	16.706	37.4918	2.24421	1	1
185.118	38.7651	4.69596	27.8826	4.80842	4.74889	10.8825	2.29159	1	1
190.014	59.2904	7.85052	42.8994	11.6713	9.8244	16.391	1.6684	1	1
196.023	31.2136	6.2957	21.1886	7.71276	6.99435	10.025	1.4333	0.999903	0.999903
199.133	34.2922	7.61123	24.5317	12.0067	9.91285	9.76052	0.984633	0.974266	0.974266
201.036	182.724	45.6758	118.131	37.3416	41.984	64.5929	1.53851	1	1
204.924	9.51755	1.77814	11.1259	1.90329	1.83774	1.60837	0.875192	0.934906	0.934906
208.097	18.1312	3.89657	13.0059	3.26242	3.61383	5.12527	1.41824	0.999878	0.999878
211.133	22.8937	9.83479	15.8364	12.6658	11.248	7.0573	0.627425	0.702038	0.702038
213.149	20.3454	3.27098	13.5023	3.18273	3.23	6.84305	2.11859	1	1
221.154	55.952	10.8238	38.3448	10.5407	10.6923	17.6072	1.64672	1	1
224.993	35.9478	6.85922	24.3433	6.03585	6.48712	11.6045	1.78885	1	1
227.128	20.3044	4.76917	14.382	6.19268	5.48122	5.92238	1.08049	0.990039	0.990039
227.165	19.9727	3.36863	14.4965	3.69765	3.52635	5.47626	1.55296	1	1
233.154	48.1769	9.36264	33.987	12.7279	11.0649	14.19	1.28243	0.999123	0.999123
239.063	18.0823	2.19741	13.2758	3.59789	2.93682	4.80649	1.63663	1	1
240.048	44.1519	12.0596	25.1948	8.68474	10.6154	18.9571	1.78581	1	1
241.144	9.6817	1.23781	7.88534	0.978483	1.12398	1.79636	1.59821	1	1
241.18	55.9769	20.7053	38.2267	11.0542	16.892	17.7501	1.0508	0.986449	0.986449
243.066	17.4709	9.14067	28.5406	7.83336	8.55409	11.0697	1.29409	0.999251	0.999251
249.151	43.2877	9.91637	27.4115	9.8835	9.90101	15.8762	1.60349	1	1
255.196	48.0807	16.2464	32.8619	11.1317	14.0871	15.2189	1.08034	0.990024	0.990024
257.175	30.5331	8.06798	19.0707	9.2419	8.63696	11.4624	1.32714	0.999527	0.999527
267.038	19.3136	4.56483	13.4101	3.17522	3.97578	5.90344	1.48485	0.999958	0.999958
267.196	56.2482	21.3812	39.2697	10.0334	17.0415	16.9785	0.996306	0.976917	0.976917
269.212	386.688	117.82	257.089	101.634	110.545	129.599	1.17237	0.996452	0.996452
271.227	178.962	41.7374	125.158	42.4056	42.0513	53.8042	1.27949	0.999087	0.999087
277.067	9.1226	1.84898	7.16044	0.334392	1.36819	1.96216	1.43413	0.999904	0.999904
281.037	34.5717	6.46757	20.411	7.63824	7.03942	14.1607	2.01163	1	1
281.159	7.73257	0.519417	9.97295	2.361	1.6586	2.24037	1.35076	0.999663	0.999663
283.191	21.5015	5.21709	16.0879	8.7029	7.06498	5.41357	0.766254	0.860181	0.860181
285.206	104.143	32.8849	63.2265	21.3509	28.0859	40.9165	1.45683	0.999933	0.999933
287.222	31.1387	9.83342	20.1767	6.26297	8.3555	10.962	1.31195	0.999415	0.999415
289.069	98.0122	43.8546	58.3835	26.5081	36.774	39.6287	1.07763	0.989734	0.989734
293.177	514.811	104.604	342.175	125.832	115.022	172.636	1.50089	1	1
295.137	16.7341	2.09395	20.5851	4.30709	3.31826	3.85099	1.16054	0.99592	0.99592
297.243	290.985	64.2909	220.718	94.1885	79.6841	70.2667	0.881816	0.938176	0.938176
299.222	35.0325	11.1583	24.3145	6.42174	9.2498	10.718	1.15873	0.995833	0.995833
299.258	95.3751	17.2269	68.2376	27.088	22.3867	27.1376	1.21222	0.997817	0.997817
309.114	10.3358	0.36215	19.4775	4.25957	2.92515	9.1417	3.12521	1	1
309.174	74.8359	8.48836	102	24.3499	17.7674	27.1641	1.52887	1	1
311.222	46.8942	25.238	33.1894	30.3676	27.7556	13.7048	0.493769	0.499991	0.499991
313.238	88.0296	25.6213	59.4794	20.6326	23.4205	28.5502	1.21903	0.997995	0.997995
321.061	108.33	16.6455	177.517	46.0267	33.7397	69.1875	2.05063	1	1
323.189	32.0953	3.3893	44.7197	12.1803	8.68953	12.6245	1.45284	0.999929	0.999929
337.205	20.4364	2.45546	29.0953	6.70279	4.92175	8.65884	1.7593	1	1
338.194	27.6869	5.39087	45.9906	9.84454	7.7974	18.3037	2.34742	1	1
339.196	115.502	36.6099	165.548	43.8663	40.1675	50.0459	1.24593	0.998578	0.998578
339.326	23.2415	5.56142	19.777	6.64085	6.09017	3.46449	0.568866	0.617116	0.617116
350.125	31.7627	12.2939	55.2478	7.80526	10.4375	23.4851	2.25007	1	1
365.05	482.745	70.898	783.303	187.617	138.347	300.558	2.17249	1	1
366.225	42.6305	10.3562	64.5342	16.6791	13.6824	21.9037	1.60087	1	1
367.217	17.3086	0.902275	22.2965	4.72063	3.29494	4.9879	1.5138	1	1
382.13	34.5811	7.37229	57.165	12.9367	10.3542	22.5839	2.18114	1	1
388.154	80.2535	22.6817	48.3938	21.9535	22.344	31.8597	1.42587	0.999891	0.999891
396.145	83.3263	18.2268	136.868	36.7754	28.4502	53.5422	1.88196	1	1
410.161	83.5936	19.2445	139.203	36.2255	28.4769	55.6098	1.9528	1	1
423.009	20.8838	0.137867	22.7352	4.20003	2.87423	1.85143	0.644149	0.724623	0.724623
424.177	43.6013	9.73959	76.832	18.6273	14.5871	33.2307	2.27808	1	1
517.239	48.2794	12.7942	29.3239	13.3427	13.0536	18.9554	1.45212	0.999928	0.999928
549.257	31.4592	8.84083	49.3015	9.09673	8.96143	17.8422	1.991	1	1
637.224	37.8375	1.48157	43.766	9.92015	6.87012	5.92851	0.862942	0.928507	0.928507
657.468	61.8681	14.6173	100.355	31.0475	23.7614	38.4866	1.61971	1	1
685.499	34.5535	6.64637	50.3506	12.0056	9.53568	15.7972	1.65664	1	1
697.463	60.1757	15.1728	101.215	29.7211	23.1454	41.0388	1.77309	1	1
711.479	49.1325	11.3964	82.1525	26.1729	19.7368	33.02	1.67301	1	1
725.494	506.321	113.822	795.503	219.648	171.645	289.183	1.68477	1	1
739.51	30.7883	5.89864	39.5236	7.06774	6.47182	8.73534	1.34975	0.999658	0.999658
751.51	105.142	21.4015	170.005	34.8317	28.4829	64.8634	2.27728	1	1
753.526	245.207	59.1072	367.397	100.502	81.142	122.189	1.50587	1	1
767.414	30.8217	3.0447	56.941	19.3084	13.3909	26.1193	1.95053	1	1
781.43	76.3264	13.3236	152.119	60.7117	42.6444	75.7931	1.77733	1	1
795.445	84.7601	15.3041	169.17	67.6737	47.6108	84.41	1.77291	1	1
809.461	47.1499	8.89763	97.2094	36.3194	25.6736	50.0595	1.94984	1	1
256.97	12.988	7.02018	22.4651	12.0846	9.7231	9.47706	0.974696	0.971813	0.971813
110.025	21.2832	2.82365	13.8266	2.44036	2.65128	7.45665	2.81248	1	1
111.045	14.4144	1.7119	10.7719	1.37353	1.56278	3.64248	2.33078	1	1
127.076	15.1203	1.97846	10.9115	1.67145	1.84124	4.20874	2.28582	1	1
139.002	39.4682	12.6704	21.111	8.34299	10.8631	18.3572	1.68987	1	1
147.008	12.0806	2.19081	10.6222	1.4564	1.88329	1.45836	0.774369	0.867217	0.867217
157.05	12.2231	1.78651	9.79712	1.14581	1.52081	2.42593	1.59516	1	1
161.045	12.9565	2.98958	11.2446	2.70888	2.86172	1.71186	0.598192	0.660664	0.660664
170.944	22.7379	8.69019	16.5899	7.18565	8.02166	6.148	0.766425	0.860332	0.860332
180.973	34.1323	17.5681	22.6183	10.9299	14.8375	11.514	0.776004	0.868604	0.868604
189.019	11.4466	2.76731	9.50165	1.68915	2.32607	1.945	0.836172	0.912855	0.912855
195.139	18.5648	2.35953	12.5121	4.1298	3.30768	6.05262	1.82987	1	1
203.009	9.40657	1.34	8.23439	0.676394	1.08154	1.17218	1.0838	0.990384	0.990384
215.165	12.1497	1.43882	9.06974	1.22662	1.34374	3.08001	2.29212	1	1
225.149	9.16389	1.13487	8.06901	0.654599	0.941241	1.09488	1.16323	0.996047	0.996047
226.988	10.2717	2.29379	7.74594	0.49223	1.70698	2.52575	1.47966	0.999954	0.999954
229.032	18.7755	4.60378	12.9886	3.73572	4.22004	5.78684	1.37128	0.99975	0.99975
229.108	9.14817	1.43402	8.09986	0.804758	1.18215	1.04831	0.886788	0.940546	0.940546
231.087	8.51892	1.08181	7.63275	0.508404	0.862444	0.886173	1.02751	0.982899	0.982899
235.019	15.7162	4.68641	11.3208	2.07753	3.7025	4.3954	1.18714	0.997029	0.997029
239.089	14.2429	4.68383	10.6552	3.54897	4.19143	3.58765	0.855949	0.924643	0.924643
248.96	38.7187	24.2446	23.1387	12.6358	19.6861	15.58	0.791422	0.881198	0.881198
251.014	22.8266	7.52505	13.4463	3.5993	6.0166	9.38026	1.55906	1	1
266.147	7.07459	0.487578	9.14265	2.62756	1.8319	2.06806	1.12891	0.994131	0.994131
333.095	37.5484	10.5144	24.8734	4.78178	8.33893	12.675	1.51998	1	1
356.1	66.2522	12.404	38.1904	19.4321	16.0784	28.0618	1.74531	1	1
411.347	24.9273	5.6275	21.1136	3.78618	4.85398	3.81371	0.785687	0.876617	0.876617
423.076	47.0002	15.2636	27.6906	12.9551	14.2305	19.3097	1.35692	0.999692	0.999692
427.161	35.7172	11.686	24.5484	9.53497	10.7337	11.1688	1.04054	0.984972	0.984972
122.024	16.6725	2.11702	12.4578	2.24505	2.17784	4.21468	1.93526	1	1
166.014	13.4547	2.34802	10.5146	1.78859	2.10494	2.94008	1.39675	0.99983	0.99983
181.014	10.724	1.29399	8.95994	0.981986	1.15856	1.7641	1.52267	1	1
100.004	22.0549	3.97401	12.7157	2.26654	3.28766	9.33916	2.84067	1	1
194.973	27.8305	13.799	14.3592	2.16717	10.1757	13.4714	1.32387	0.999505	0.999505
221.118	9.71699	1.78122	8.42818	0.812147	1.41324	1.28881	0.911954	0.951464	0.951464
253.123	10.7225	2.60379	8.8643	1.44529	2.1414	1.8582	0.867748	0.931073	0.931073
361.162	33.9242	13.3311	21.3707	5.75712	10.4926	12.5535	1.19641	0.997345	0.997345
96.0089	29.6231	8.08433	17.2751	4.07208	6.52246	12.348	1.89315	1	1
111.02	17.2847	3.20307	10.3184	1.09589	2.45409	6.96631	2.83866	1	1
123.02	19.1507	4.70039	12.0133	2.73733	3.90696	7.13737	1.82684	1	1
125.035	21.2024	4.28144	10.3331	1.93276	3.39175	10.8692	3.20461	1	1
169.087	18.3296	6.06994	14.5614	5.04235	5.61276	3.76825	0.671372	0.759487	0.759487
99.0449	14.8102	2.03429	11.3052	1.29095	1.7269	3.505	2.02966	1	1
176.975	12.2969	2.95276	9.52699	1.65885	2.4347	2.76994	1.13769	0.994687	0.994687
381.246	#DIV/0!	#DIV/0!	16.6243	0.723094	#DIV/0!	#DIV/0!	#DIV/0!	0	0
377.16	17.6531	0.99446	17.6344	2.25312	1.7032	0.0187052	0.0109824	0.0502177	0.0502177
749.494	37.6404	13.7781	43.4558	15.8229	14.7698	5.81541	0.393735	0.34585	0.34585
239.128	10.8334	4.68002	9.86841	1.75833	3.61994	0.964976	0.266573	0.184845	0.184845
317.171	8.21572	0	8.38535	0.333617	0.228167	0.169631	0.743452	0.839074	0.839074
357.108	18.8646	2.93526	20.4549	3.16139	3.04312	1.59031	0.522591	0.545506	0.545506
481.212	18.9348	1.4858	18.976	1.56895	1.52526	0.0411555	0.0269827	0.0513152	0.0513152
381.231	16.2236	#DIV/0!	18.0879	1.98432	#DIV/0!	1.86431	#DIV/0!	0	0
449.239	18.523	0.763715	19.823	2.20272	1.60621	1.3	0.809358	0.894744	0.894744
683.484	27.9942	0	27.1262	4.01035	2.74274	0.867976	0.316463	0.241424	0.241424
741.435	21.7234	#DIV/0!	22.6389	4.71401	#DIV/0!	0.915541	#DIV/0!	0	0
659.341	#DIV/0!	#DIV/0!	29.7325	6.48728	#DIV/0!	#DIV/0!	#DIV/0!	0	0
713.404	35.4934	#DIV/0!	34.0553	6.15892	#DIV/0!	1.43818	#DIV/0!	0	0
257.119	8.69823	#DIV/0!	7.9417	0.591315	#DIV/0!	0.756535	#DIV/0!	0	0
655.453	31.013	0	30.739	5.04422	3.44982	0.274044	0.0794372	0.0614669	0.0614669
804.423	37.1259	#DIV/0!	34.6822	7.63228	#DIV/0!	2.44375	#DIV/0!	0	0
213.185	15.8881	3.94139	19.8372	7.35313	5.79297	3.94906	0.681698	0.772053	0.772053
727.419	39.51	#DIV/0!	33.1737	8.80481	#DIV/0!	6.33625	#DIV/0!	0	0
509.207	26.5082	7.42546	27.4751	15.7222	12.0402	0.966887	0.0803048	0.0617204	0.0617204
171.017	11.396	2.71136	10.7905	3.37199	3.0383	0.605498	0.199289	0.124194	0.124194
258.059	8.06155	1.07119	10.3022	6.68677	4.63949	2.24066	0.482954	0.482883	0.482883
144.03	9.368	0.723363	11	1.86164	1.37824	1.63197	1.18409	0.996917	0.996917
217.071	7.39014	0.293146	#DIV/0!	#DIV/0!	#DIV/0!	#DIV/0!	#DIV/0!	0	0
277.18	7.10034	0.710182	#DIV/0!	#DIV/0!	#DIV/0!	#DIV/0!	#DIV/0!	0	0
203.056	9.10326	2.26006	8.44795	0.585844	1.69683	0.655317	0.3862	0.334916	0.334916
206.006	8.27133	1.00276	9.62663	1.13204	1.06518	1.35531	1.27237	0.998996	0.998996
337.311	17.2775	1.5032	28.224	9.22061	6.40077	10.9464	1.71017	1	1
417.223	21.0943	3.88762	19.4182	1.99325	3.14685	1.67607	0.532619	0.561234	0.561234
325.147	22.402	4.56035	20.0876	5.78202	5.16785	2.31443	0.447852	0.427745	0.427745
231.03	8.23404	0.921824	13.0549	8.71493	5.99811	4.82085	0.803729	0.890618	0.890618
132.056	12.2608	1.97598	#DIV/0!	#DIV/0!	#DIV/0!	#DIV/0!	#DIV/0!	0	0
132.967	10.3089	1.09958	#DIV/0!	#DIV/0!	#DIV/0!	#DIV/0!	#DIV/0!	0	0
258.171	7.49193	0.395754	8.07718	0.767883	0.599303	0.58525	0.976551	0.972285	0.972285
295.227	131.811	70.791	99.8847	86.9681	78.7723	31.9266	0.405302	0.36289	0.36289
175.097	8.10096	0.375381	#DIV/0!	#DIV/0!	#DIV/0!	#DIV/0!	#DIV/0!	0	0
353.342	16.4803	0.684315	19.8234	0	0.499249	3.34313	6.69632	1	1
329.233	16.2073	1.01632	21.0645	0	0.741465	4.85721	6.55083	1	1
257.064	8.49571	1.12473	7.89294	0	0.820559	0.60277	0.734585	0.830331	0.830331
285.17	7.15647	0.524058	#DIV/0!	#DIV/0!	#DIV/0!	#DIV/0!	#DIV/0!	0	0
201.149	10.2277	1.30619	10.0083	1.73097	1.51973	0.219425	0.144384	0.0884	0.0884
347.134	18.2882	1.90093	16.6288	0.969214	1.53712	1.65938	1.07954	0.989939	0.989939
197.06	11.2339	1.50917	10.1351	2.12829	1.82509	1.09877	0.602038	0.666234	0.666234
343.17	17.43	2.10595	15.9939	0	1.53642	1.43609	0.934699	0.959894	0.959894
225.074	9.12127	0.902216	8.3782	1.28037	1.09547	0.743077	0.678319	0.767982	0.767982
305.247	60.3797	50.8526	37.2108	49.392	50.1747	23.1689	0.461765	0.449489	0.449489
271.155	7.35567	0.560417	6.64546	0.0497873	0.410273	0.710207	1.73106	1	1
130.087	22.529	10.3728	27.6526	37.5165	26.7509	5.12363	0.191531	0.118393	0.118393
395.388	24.068	2.39547	48.244	0	1.74764	24.176	13.8335	1	1
147.03	15.5434	11.0567	18.1487	7.60806	9.5991	2.60537	0.271418	0.189921	0.189921
130.062	12.3219	2.51749	23.3956	16.8733	11.6852	11.0737	0.947674	0.964143	0.964143
369.244	21.7304	4.26836	20.2661	5.05091	4.65081	1.46429	0.314847	0.239446	0.239446
183.027	9.74609	1.9163	9.77987	0	1.39805	0.033777	0.02416	0.0510543	0.0510543
95.0249	14.1897	1.33508	#DIV/0!	#DIV/0!	#DIV/0!	#DIV/0!	#DIV/0!	0	0
127.113	10.1001	0.926584	9.27274	0.785241	0.863357	0.827356	0.958301	0.967342	0.967342
124.051	11.6498	2.28179	#DIV/0!	#DIV/0!	#DIV/0!	#DIV/0!	#DIV/0!	0	0
269.139	8.19915	1.14081	7.70904	0.753793	0.97902	0.490108	0.500611	0.510817	0.510817
162.912	14.7099	6.38664	18.3905	2.61477	4.99082	3.68064	0.737481	0.83322	0.83322
449.166	22.7094	4.34749	19.1674	1.23332	3.282	3.54202	1.07923	0.989906	0.989906
181.966	12.1352	5.40652	16.6292	3.41647	4.58451	4.49404	0.980266	0.973211	0.973211
244.072	7.98525	1.32547	#DIV/0!	#DIV/0!	#DIV/0!	#DIV/0!	#DIV/0!	0	0
254.1	8.92729	1.21831	7.9772	0.862446	1.06674	0.950092	0.890652	0.942337	0.942337
130.05	27.9955	11.0798	27.9604	26.6357	19.9295	0.0351614	0.00176429	0.0500056	0.0500056
598.297	31.4959	#DIV/0!	26.9838	3.97306	#DIV/0!	4.51215	#DIV/0!	0	0
331.264	52.2076	33.347	80.0837	72.5453	55.2587	27.876	0.504464	0.516911	0.516911
208.845	64.4299	93.1026	31.5646	26.6545	70.3276	32.8653	0.467317	0.458214	0.458214
329.248	47.9159	23.9759	127.555	65.7237	48.233	79.6392	1.65113	1	1
168.028	18.6529	8.11698	31.8397	25.509	18.4237	13.1867	0.715748	0.810769	0.810769
301.217	17.4026	9.06302	38.3898	31.3056	22.4082	20.9872	0.936589	0.960537	0.960537
126.019	11.4485	1.29414	9.52136	0.928919	1.13799	1.92711	1.69343	1	1
351.134	25.5959	6.24486	21.1246	4.23774	5.39973	4.47131	0.828063	0.907642	0.907642
198.055	10.7652	1.69201	9.52604	2.29674	1.99778	1.23913	0.620255	0.692103	0.692103
171.957	12.4457	3.41374	#DIV/0!	#DIV/0!	#DIV/0!	#DIV/0!	#DIV/0!	0	0
113.061	11.5855	1.13559	9.70061	0.764187	0.979556	1.88493	1.92427	1	1
95.0136	16.0946	2.30182	14.499	1.97993	2.15724	1.59558	0.73964	0.835352	0.835352
127.051	13.7024	3.23917	19.7447	6.88919	5.27105	6.04229	1.14632	0.995187	0.995187
213.113	9.46861	1.50834	9.08775	1.08113	1.32577	0.380863	0.287277	0.207174	0.207174
237.076	9.18797	1.50742	8.45037	1.31688	1.42148	0.737602	0.518897	0.539694	0.539694
303.232	247.86	233.792	167.193	333.199	284.644	80.6671	0.283397	0.202862	0.202862
453.302	61.0345	29.4422	71.3862	69.0598	51.8861	10.3517	0.199509	0.124362	0.124362
179.071	8.96724	0.873723	8.96268	1.21932	1.04964	0.00455649	0.00434102	0.050034	0.050034
120.045	11.9532	1.74544	10.6024	1.6085	1.68277	1.35084	0.802743	0.889884	0.889884
293.139	8.80742	1.39941	7.98841	1.043	1.24546	0.819004	0.65759	0.742142	0.742142
100.04	13.3829	2.42844	10.697	0.378323	1.79049	2.68592	1.50011	1	1
112.004	14.0564	1.99337	10.3742	0.927996	1.58674	3.68225	2.32064	1	1
427.286	36.9012	16.3936	60.5294	32.6283	25.3181	23.6283	0.933256	0.959397	0.959397
255.16	8.30212	1.01422	#DIV/0!	#DIV/0!	#DIV/0!	#DIV/0!	#DIV/0!	0	0
315.253	22.0952	3.95222	16.5608	8.42683	6.4443	5.53435	0.858799	0.926236	0.926236
337.193	18.8861	2.75596	#DIV/0!	#DIV/0!	#DIV/0!	#DIV/0!	#DIV/0!	0	0
155.071	10.6681	1.04772	9.20695	0.922567	0.991151	1.46118	1.47423	0.99995	0.99995
215.032	32.8652	71.1115	34.9895	33.4531	56.701	2.12428	0.0374646	0.0525374	0.0525374
203.02	13.2477	7.28065	18.9638	10.1296	8.72975	5.71619	0.654794	0.738546	0.738546
342.084	23.1951	4.98222	20.6265	5.30593	5.13617	2.56856	0.500091	0.509996	0.509996
214.051	9.46353	1.38436	9.806	2.33444	1.8892	0.342474	0.181281	0.111105	0.111105
220.871	23.2249	20.8364	21.7265	11.6062	17.1491	1.49837	0.0873734	0.0638912	0.0638912
253.144	9.70327	1.26795	8.6149	1.80839	1.54446	1.08837	0.704693	0.798666	0.798666
164.071	12.6028	3.82028	21.1092	16.1646	11.4012	8.50641	0.746099	0.841626	0.841626
451.286	42.8965	15.9413	78.7708	33.8682	25.9188	35.8743	1.3841	0.999794	0.999794
118.05	15.6299	4.92003	25.4268	13.0548	9.62293	9.79686	1.01807	0.981248	0.981248
218.103	45.0274	28.9967	47.1985	55.2522	43.3065	2.17108	0.0501329	0.054549	0.054549
134.037	11.4997	2.32052	9.67594	0.360594	1.71083	1.82375	1.06601	0.988408	0.988408
119.035	15.1552	7.46812	19.1841	10.0419	8.76657	4.02886	0.459571	0.446048	0.446048
192.066	11.8035	2.57914	13.7035	7.33074	5.35508	1.89997	0.354798	0.290967	0.290967
131.046	15.9306	5.3765	24.5166	17.2095	12.4063	8.58594	0.692063	0.784287	0.784287
88.0402	35.2433	15.4272	48.9279	44.4643	32.4259	13.6846	0.422028	0.388021	0.388021
381.373	20.1947	2.71667	20.1538	7.76179	5.66635	0.0408565	0.00721037	0.0500938	0.0500938
459.326	25.5954	6.8252	27.7478	15.4657	11.6907	2.15241	0.184114	0.113076	0.113076
197.118	11.5263	2.86005	9.87065	2.49178	2.69407	1.65566	0.614557	0.684106	0.684106
204.004	13.1427	6.3959	18.4869	10.9366	8.81589	5.34424	0.606206	0.672228	0.672228
153.017	9.61206	0.674203	#DIV/0!	#DIV/0!	#DIV/0!	#DIV/0!	#DIV/0!	0	0
281.212	9.92173	1.68705	8.39358	1.00505	1.40974	1.52815	1.08399	0.990403	0.990403
147.066	9.6989	0.728302	10.3713	0.594545	0.669075	0.672441	1.00503	0.978744	0.978744
174.04	28.7223	13.8117	36.9832	31.5704	23.8271	8.26092	0.346703	0.280105	0.280105
433.14	23.8624	5.91259	22.4773	2.82624	4.72686	1.38508	0.293023	0.213664	0.213664
239.165	9.01211	1.45782	8.33368	1.01274	1.26922	0.678424	0.534521	0.564208	0.564208
250.144	9.7981	1.73147	8.66119	2.3322	2.03466	1.13691	0.558774	0.601748	0.601748
108.021	10.94	2.04252	10.015	0	1.49014	0.924963	0.620722	0.692755	0.692755
124.007	58.3557	31.115	60.3005	62.0324	48.1164	1.94477	0.040418	0.052954	0.052954
145.062	47.5772	23.8214	45.6043	47.7098	36.9692	1.97291	0.0533664	0.0551566	0.0551566
114.056	26.1038	12.8173	48.2	67.2497	46.9342	22.0963	0.470793	0.463686	0.463686
253.18	8.70071	1.19496	7.06698	0.0990047	0.87442	1.63373	1.86836	1	1
339.206	43.2902	14.0778	67.6104	1.94525	10.3564	24.3201	2.34832	1	1
316.948	22.7306	9.00568	14.1708	5.90271	7.71132	8.5598	1.11003	0.992758	0.992758
159.027	12.1711	2.83504	10.4436	1.79859	2.40647	1.72753	0.717867	0.813036	0.813036
113.035	11.0473	1.30604	15.6669	3.14422	2.35203	4.61964	1.96411	1	1
253.086	7.85621	0.904885	#DIV/0!	#DIV/0!	#DIV/0!	#DIV/0!	#DIV/0!	0	0
180.066	10.4334	1.47417	17.8762	6.11821	4.32035	7.44288	1.72275	1	1
141.092	9.32971	0.685712	#DIV/0!	#DIV/0!	#DIV/0!	#DIV/0!	#DIV/0!	0	0
220.146	10.5883	1.69737	9.49841	2.46567	2.09215	1.08987	0.520932	0.542896	0.542896
225.038	9.11353	1.19428	7.86232	0	0.871299	1.25121	1.43602	0.999907	0.999907
157.036	9.22375	0.891215	#DIV/0!	#DIV/0!	#DIV/0!	#DIV/0!	#DIV/0!	0	0
102.056	13.4084	2.57246	27.9826	10.7202	7.56812	14.5742	1.92574	1	1
439.378	18.705	1.4197	19.1279	0.915016	1.21013	0.422922	0.349485	0.283814	0.283814
117.055	17.4828	7.59787	19.6091	6.76287	7.21934	2.12635	0.294535	0.215394	0.215394
293.212	38.2808	31.126	27.9661	36.0012	33.4948	10.3147	0.307949	0.231108	0.231108
179.056	25.6315	18.818	29.0655	22.1439	20.4411	3.43393	0.167991	0.102294	0.102294
274.975	12.3647	5.41053	8.97548	2.10394	4.20139	3.38923	0.806693	0.892805	0.892805
97.0293	13.4175	0.903706	13.5471	0	0.659308	0.129627	0.196611	0.122163	0.122163
132.03	25.3567	7.63968	22.2414	18.965	14.1173	3.11526	0.22067	0.141462	0.141462
301.201	7.93537	0.788531	12.2918	0	0.575281	4.35643	7.5727	1	1
327.217	17.1841	1.47467	28.5552	0	1.07586	11.3711	10.5693	1	1
146.046	92.5172	40.6651	69.9366	88.8194	67.6027	22.5806	0.33402	0.263506	0.263506
120.056	12.6494	2.90485	#DIV/0!	#DIV/0!	#DIV/0!	#DIV/0!	#DIV/0!	0	0
289.086	9.04496	1.43671	8.16018	1.37313	1.40733	0.884778	0.628693	0.70378	0.70378
181.025	9.12572	0.846135	8.29883	0	0.617306	0.826886	1.33951	0.999604	0.999604
471.234	21.6796	3.37487	25.9101	6.60395	5.14408	4.23055	0.822412	0.903875	0.903875

## Sheet: Metabolites_POS_1_2
Table SI_3. Tentatively labelled metabolites from largely deviated m/z values in Group 1 & 2 -Positive Mode
query_mass	compound_id	compound_name	formula	monoisotopic_mass	adduct	adduct_type	adduct_m/z	delta(ppm),	ccs_value
832.566	HMDB0289464	PC(TXB2/P-16:0)	C44H82NO11P	831.563	M+H	+	832.57	5	293.098
832.566	HMDB0289463	PC(P-16:0/TXB2)	C44H82NO11P	831.563	M+H	+	832.57	5	282.762
832.566	HMDB0289454	PC(6 keto-PGF1alpha/P-16:0)	C44H82NO11P	831.563	M+H	+	832.57	5	294.375
832.566	HMDB0289453	PC(P-16:0/6 keto-PGF1alpha)	C44H82NO11P	831.563	M+H	+	832.57	5	284.062
832.566	HMDB0282104	PS(18:1(9Z)-O(12,13)/20:0)	C44H82NO11P	831.563	M+H	+	832.57	5	300.485
832.566	HMDB0282103	PS(20:0/18:1(9Z)-O(12,13))	C44H82NO11P	831.563	M+H	+	832.57	5	289.856
832.566	HMDB0282102	PS(18:1(12Z)-O(9S,10R)/20:0)	C44H82NO11P	831.563	M+H	+	832.57	5	302.337
832.566	HMDB0282101	PS(20:0/18:1(12Z)-O(9S,10R))	C44H82NO11P	831.563	M+H	+	832.57	5	292.215
832.566	HMDB0285926	PC(PGF2alpha/16:0)	C44H82NO11P	831.563	M+H	+	832.57	5	293.647
832.566	HMDB0286096	PC(PGF1alpha/16:1(9Z))	C44H82NO11P	831.563	M+H	+	832.57	5	297.531
832.566	HMDB0285988	PC(PGE1/16:0)	C44H82NO11P	831.563	M+H	+	832.57	5	295.458
832.566	HMDB0285990	PC(PGD1/16:0)	C44H82NO11P	831.563	M+H	+	832.57	5	295.714
832.566	HMDB0286252	PC(5-iso PGF2VI/18:0)	C44H82NO11P	831.563	M+H	+	832.57	5	291.002
832.566	HMDB0286251	PC(18:0/5-iso PGF2VI)	C44H82NO11P	831.563	M+H	+	832.57	5	280.577
832.566	HMDB0286095	PC(16:1(9Z)/PGF1alpha)	C44H82NO11P	831.563	M+H	+	832.57	5	285.985
832.566	HMDB0285925	PC(16:0/PGF2alpha)	C44H82NO11P	831.563	M+H	+	832.57	5	281.627
832.566	HMDB0285987	PC(16:0/PGE1)	C44H82NO11P	831.563	M+H	+	832.57	5	291.322
832.566	HMDB0285989	PC(16:0/PGD1)	C44H82NO11P	831.563	M+H	+	832.57	5	284.12
530.286	HMDB0254002	Lefamulin	C28H45NO5S	507.302	M+Na	+	530.291	10	224.831
530.286	HMDB0253043	Haloperidol decanoate	C31H41ClFNO3	529.276	M+H	+	530.283	5	230.431
506.286	HMDB0257391	6-(4-(2,2-Di(4-Fluorophenyl)ethylamino)-1-piperidinyl)-N,N'-di-2-propenyl-1,3,5-triazine-2,4-diamine	C28H33F2N7	505.277	M+H	+	506.284	4	221.453
506.286	HMDB0060547	Hydroxybuprenorphine	C29H41NO5	483.298	M+Na	+	506.288	4	217.226
508.302	HMDB0258187	Scyphostatin	C29H43NO5	485.314	M+Na	+	508.303	3	227.564
552.268	HMDB0253043	Haloperidol decanoate	C31H41ClFNO3	529.276	M+Na	+	552.265	6	234.679
780.534	HMDB0012313	3-O-Sulfogalactosylceramide (d18:1/16:0)	C40H77NO11S	779.522	M+H	+	780.529	7	282.539
808.584	HMDB0300041	DG(LTE4/0:0/i-20:0)	C46H81NO8S	807.568	M+H	+	808.576	10	293.585
808.584	HMDB0300040	DG(i-20:0/0:0/LTE4)	C46H81NO8S	807.568	M+H	+	808.576	10	293.433
808.584	HMDB0300039	DG(LTE4/i-20:0/0:0)	C46H81NO8S	807.568	M+H	+	808.576	10	292.108
808.584	HMDB0300038	DG(i-20:0/LTE4/0:0)	C46H81NO8S	807.568	M+H	+	808.576	10	293.284
808.584	HMDB0296302	DG(LTE4/0:0/20:0)	C46H81NO8S	807.568	M+H	+	808.576	10	294.854
808.584	HMDB0296301	DG(20:0/0:0/LTE4)	C46H81NO8S	807.568	M+H	+	808.576	10	294.488
808.584	HMDB0296300	DG(LTE4/20:0/0:0)	C46H81NO8S	807.568	M+H	+	808.576	10	294.548
808.584	HMDB0296299	DG(20:0/LTE4/0:0)	C46H81NO8S	807.568	M+H	+	808.576	10	293.601
808.584	HMDB0290218	CE(LTE4)	C50H81NO5S	807.584	M+H	+	808.591	9	289.398
808.584	HMDB0289760	PC(20:4(5Z,7E,11Z,14Z)-OH(9)/P-18:1(9Z))	C46H82NO8P	807.578	M+H	+	808.585	2	288.863
808.584	HMDB0289759	PC(P-18:1(9Z)/20:4(5Z,7E,11Z,14Z)-OH(9))	C46H82NO8P	807.578	M+H	+	808.585	2	284.067
808.584	HMDB0289758	PC(20:4(5E,8Z,12Z,14Z)-OH(11R)/P-18:1(9Z))	C46H82NO8P	807.578	M+H	+	808.585	2	292.906
808.584	HMDB0289757	PC(P-18:1(9Z)/20:4(5E,8Z,12Z,14Z)-OH(11R))	C46H82NO8P	807.578	M+H	+	808.585	2	284.434
808.584	HMDB0289756	PC(20:4(5Z,8Z,10E,14Z)-OH(12S)/P-18:1(9Z))	C46H82NO8P	807.578	M+H	+	808.585	2	294.828
808.584	HMDB0289755	PC(P-18:1(9Z)/20:4(5Z,8Z,10E,14Z)-OH(12S))	C46H82NO8P	807.578	M+H	+	808.585	2	286.978
808.584	HMDB0289754	PC(20:4(5Z,8Z,11Z,13E)-OH(15S)/P-18:1(9Z))	C46H82NO8P	807.578	M+H	+	808.585	2	294.512
808.584	HMDB0289753	PC(P-18:1(9Z)/20:4(5Z,8Z,11Z,13E)-OH(15S))	C46H82NO8P	807.578	M+H	+	808.585	2	287.288
808.584	HMDB0289752	PC(20:4(5Z,8Z,11Z,14Z)-OH(16R)/P-18:1(9Z))	C46H82NO8P	807.578	M+H	+	808.585	2	296.411
808.584	HMDB0289751	PC(P-18:1(9Z)/20:4(5Z,8Z,11Z,14Z)-OH(16R))	C46H82NO8P	807.578	M+H	+	808.585	2	286.2
808.584	HMDB0289750	PC(20:4(5Z,8Z,11Z,14Z)-OH(17)/P-18:1(9Z))	C46H82NO8P	807.578	M+H	+	808.585	2	286.172
808.584	HMDB0289749	PC(P-18:1(9Z)/20:4(5Z,8Z,11Z,14Z)-OH(17))	C46H82NO8P	807.578	M+H	+	808.585	2	284.163
808.584	HMDB0289748	PC(20:4(5Z,8Z,11Z,14Z)-OH(18R)/P-18:1(9Z))	C46H82NO8P	807.578	M+H	+	808.585	2	294.265
808.584	HMDB0289747	PC(P-18:1(9Z)/20:4(5Z,8Z,11Z,14Z)-OH(18R))	C46H82NO8P	807.578	M+H	+	808.585	2	287.478
808.584	HMDB0289746	PC(20:4(5Z,8Z,11Z,14Z)-OH(19S)/P-18:1(9Z))	C46H82NO8P	807.578	M+H	+	808.585	2	294.617
808.584	HMDB0289745	PC(P-18:1(9Z)/20:4(5Z,8Z,11Z,14Z)-OH(19S))	C46H82NO8P	807.578	M+H	+	808.585	2	288.508
808.584	HMDB0289744	PC(20:4(6E,8Z,11Z,14Z)-OH(5S)/P-18:1(9Z))	C46H82NO8P	807.578	M+H	+	808.585	2	293.615
808.584	HMDB0289743	PC(P-18:1(9Z)/20:4(6E,8Z,11Z,14Z)-OH(5S))	C46H82NO8P	807.578	M+H	+	808.585	2	285.522
808.584	HMDB0289742	PC(20:4(5Z,8Z,11Z,14Z)-OH(20)/P-18:1(9Z))	C46H82NO8P	807.578	M+H	+	808.585	2	286.464
808.584	HMDB0289741	PC(P-18:1(9Z)/20:4(5Z,8Z,11Z,14Z)-OH(20))	C46H82NO8P	807.578	M+H	+	808.585	2	284.792
808.584	HMDB0289740	PC(20:3(8Z,11Z,14Z)-O(5,6)/P-18:1(9Z))	C46H82NO8P	807.578	M+H	+	808.585	2	285.979
808.584	HMDB0289739	PC(P-18:1(9Z)/20:3(8Z,11Z,14Z)-O(5,6))	C46H82NO8P	807.578	M+H	+	808.585	2	284.23
808.584	HMDB0289738	PC(20:3(5Z,11Z,14Z)-O(8,9)/P-18:1(9Z))	C46H82NO8P	807.578	M+H	+	808.585	2	286.368
808.584	HMDB0289737	PC(P-18:1(9Z)/20:3(5Z,11Z,14Z)-O(8,9))	C46H82NO8P	807.578	M+H	+	808.585	2	284.877
808.584	HMDB0289736	PC(20:3(5Z,8Z,14Z)-O(11S,12R)/P-18:1(9Z))	C46H82NO8P	807.578	M+H	+	808.585	2	285.48
808.584	HMDB0289735	PC(P-18:1(9Z)/20:3(5Z,8Z,14Z)-O(11S,12R))	C46H82NO8P	807.578	M+H	+	808.585	2	283.788
808.584	HMDB0289734	PC(20:3(5Z,8Z,11Z)-O(14R,15S)/P-18:1(9Z))	C46H82NO8P	807.578	M+H	+	808.585	2	285.34
808.584	HMDB0289733	PC(P-18:1(9Z)/20:3(5Z,8Z,11Z)-O(14R,15S))	C46H82NO8P	807.578	M+H	+	808.585	2	283.964
808.584	HMDB0289656	PC(20:4(5Z,7E,11Z,14Z)-OH(9)/P-18:1(11Z))	C46H82NO8P	807.578	M+H	+	808.585	2	289.81
808.584	HMDB0289655	PC(P-18:1(11Z)/20:4(5Z,7E,11Z,14Z)-OH(9))	C46H82NO8P	807.578	M+H	+	808.585	2	283.141
808.584	HMDB0289654	PC(20:4(5E,8Z,12Z,14Z)-OH(11R)/P-18:1(11Z))	C46H82NO8P	807.578	M+H	+	808.585	2	293.901
808.584	HMDB0289653	PC(P-18:1(11Z)/20:4(5E,8Z,12Z,14Z)-OH(11R))	C46H82NO8P	807.578	M+H	+	808.585	2	284.324
808.584	HMDB0289652	PC(20:4(5Z,8Z,10E,14Z)-OH(12S)/P-18:1(11Z))	C46H82NO8P	807.578	M+H	+	808.585	2	295.822
808.584	HMDB0289651	PC(P-18:1(11Z)/20:4(5Z,8Z,10E,14Z)-OH(12S))	C46H82NO8P	807.578	M+H	+	808.585	2	286.868
808.584	HMDB0289650	PC(20:4(5Z,8Z,11Z,13E)-OH(15S)/P-18:1(11Z))	C46H82NO8P	807.578	M+H	+	808.585	2	295.507
808.584	HMDB0289649	PC(P-18:1(11Z)/20:4(5Z,8Z,11Z,13E)-OH(15S))	C46H82NO8P	807.578	M+H	+	808.585	2	287.178
808.584	HMDB0289648	PC(20:4(5Z,8Z,11Z,14Z)-OH(16R)/P-18:1(11Z))	C46H82NO8P	807.578	M+H	+	808.585	2	297.192
808.584	HMDB0289647	PC(P-18:1(11Z)/20:4(5Z,8Z,11Z,14Z)-OH(16R))	C46H82NO8P	807.578	M+H	+	808.585	2	286.091
808.584	HMDB0289646	PC(20:4(5Z,8Z,11Z,14Z)-OH(17)/P-18:1(11Z))	C46H82NO8P	807.578	M+H	+	808.585	2	287.119
808.584	HMDB0289645	PC(P-18:1(11Z)/20:4(5Z,8Z,11Z,14Z)-OH(17))	C46H82NO8P	807.578	M+H	+	808.585	2	283.526
808.584	HMDB0289644	PC(20:4(5Z,8Z,11Z,14Z)-OH(18R)/P-18:1(11Z))	C46H82NO8P	807.578	M+H	+	808.585	2	295.046
808.584	HMDB0289643	PC(P-18:1(11Z)/20:4(5Z,8Z,11Z,14Z)-OH(18R))	C46H82NO8P	807.578	M+H	+	808.585	2	287.401
808.584	HMDB0289642	PC(20:4(5Z,8Z,11Z,14Z)-OH(19S)/P-18:1(11Z))	C46H82NO8P	807.578	M+H	+	808.585	2	295.398
808.584	HMDB0289641	PC(P-18:1(11Z)/20:4(5Z,8Z,11Z,14Z)-OH(19S))	C46H82NO8P	807.578	M+H	+	808.585	2	288.432
808.584	HMDB0289640	PC(20:4(6E,8Z,11Z,14Z)-OH(5S)/P-18:1(11Z))	C46H82NO8P	807.578	M+H	+	808.585	2	294.609
808.584	HMDB0289639	PC(P-18:1(11Z)/20:4(6E,8Z,11Z,14Z)-OH(5S))	C46H82NO8P	807.578	M+H	+	808.585	2	285.428
808.584	HMDB0289638	PC(20:4(5Z,8Z,11Z,14Z)-OH(20)/P-18:1(11Z))	C46H82NO8P	807.578	M+H	+	808.585	2	286.911
808.584	HMDB0289637	PC(P-18:1(11Z)/20:4(5Z,8Z,11Z,14Z)-OH(20))	C46H82NO8P	807.578	M+H	+	808.585	2	283.865
808.584	HMDB0289636	PC(20:3(8Z,11Z,14Z)-O(5,6)/P-18:1(11Z))	C46H82NO8P	807.578	M+H	+	808.585	2	286.432
808.584	HMDB0289635	PC(P-18:1(11Z)/20:3(8Z,11Z,14Z)-O(5,6))	C46H82NO8P	807.578	M+H	+	808.585	2	283.289
808.584	HMDB0289634	PC(20:3(5Z,11Z,14Z)-O(8,9)/P-18:1(11Z))	C46H82NO8P	807.578	M+H	+	808.585	2	286.817
808.584	HMDB0289633	PC(P-18:1(11Z)/20:3(5Z,11Z,14Z)-O(8,9))	C46H82NO8P	807.578	M+H	+	808.585	2	283.935
808.584	HMDB0289632	PC(20:3(5Z,8Z,14Z)-O(11S,12R)/P-18:1(11Z))	C46H82NO8P	807.578	M+H	+	808.585	2	285.928
808.584	HMDB0289631	PC(P-18:1(11Z)/20:3(5Z,8Z,14Z)-O(11S,12R))	C46H82NO8P	807.578	M+H	+	808.585	2	282.846
808.584	HMDB0289630	PC(20:3(5Z,8Z,11Z)-O(14R,15S)/P-18:1(11Z))	C46H82NO8P	807.578	M+H	+	808.585	2	285.779
808.584	HMDB0289629	PC(P-18:1(11Z)/20:3(5Z,8Z,11Z)-O(14R,15S))	C46H82NO8P	807.578	M+H	+	808.585	2	283.024
808.584	HMDB0289596	PC(20:5(6E,8Z,11Z,14Z,17Z)-OH(5)/P-18:0)	C46H82NO8P	807.578	M+H	+	808.585	2	294.288
808.584	HMDB0289595	PC(P-18:0/20:5(6E,8Z,11Z,14Z,17Z)-OH(5))	C46H82NO8P	807.578	M+H	+	808.585	2	284.401
808.584	HMDB0289594	PC(20:5(5Z,8Z,10E,14Z,17Z)-OH(12)/P-18:0)	C46H82NO8P	807.578	M+H	+	808.585	2	295.147
808.584	HMDB0289593	PC(P-18:0/20:5(5Z,8Z,10E,14Z,17Z)-OH(12))	C46H82NO8P	807.578	M+H	+	808.585	2	285.106
808.584	HMDB0289592	PC(20:5(5Z,8Z,11Z,14Z,16E)-OH(18)/P-18:0)	C46H82NO8P	807.578	M+H	+	808.585	2	294.834
808.584	HMDB0289591	PC(P-18:0/20:5(5Z,8Z,11Z,14Z,16E)-OH(18))	C46H82NO8P	807.578	M+H	+	808.585	2	286.578
808.584	HMDB0289590	PC(20:5(5Z,8Z,11Z,14Z,16E)-OH(18R)/P-18:0)	C46H82NO8P	807.578	M+H	+	808.585	2	297.027
808.584	HMDB0289589	PC(P-18:0/20:5(5Z,8Z,11Z,14Z,16E)-OH(18R))	C46H82NO8P	807.578	M+H	+	808.585	2	289.197
808.584	HMDB0289588	PC(18:1(9Z)-O(12,13)/P-18:0)	C44H84NO8P	785.593	M+Na	+	808.583	1	295.347
808.584	HMDB0289587	PC(P-18:0/18:1(9Z)-O(12,13))	C44H84NO8P	785.593	M+Na	+	808.583	1	293.472
808.584	HMDB0289586	PC(18:1(12Z)-O(9S,10R)/P-18:0)	C44H84NO8P	785.593	M+Na	+	808.583	1	296.829
808.584	HMDB0289585	PC(P-18:0/18:1(12Z)-O(9S,10R))	C44H84NO8P	785.593	M+Na	+	808.583	1	296.443
808.584	HMDB0289578	PC(20:4(5Z,8Z,11Z,13E)+=O(15)/P-18:0)	C46H82NO8P	807.578	M+H	+	808.585	2	294.077
808.584	HMDB0289577	PC(P-18:0/20:4(5Z,8Z,11Z,13E)+=O(15))	C46H82NO8P	807.578	M+H	+	808.585	2	284.729
808.584	HMDB0289576	PC(20:4(6E,8Z,11Z,14Z)+=O(5)/P-18:0)	C46H82NO8P	807.578	M+H	+	808.585	2	293.545
808.584	HMDB0289575	PC(P-18:0/20:4(6E,8Z,11Z,14Z)+=O(5))	C46H82NO8P	807.578	M+H	+	808.585	2	283.642
808.584	HMDB0113342	PE-NMe(20:2(11Z,14Z)/18:0)	C44H84NO8P	785.593	M+Na	+	808.583	1	300.868
808.584	HMDB0113095	PE-NMe(18:0/20:2(11Z,14Z))	C44H84NO8P	785.593	M+Na	+	808.583	1	292.416
808.584	HMDB0114468	PE-NMe2(22:2(13Z,16Z)/15:0)	C44H84NO8P	785.593	M+Na	+	808.583	1	300.923
808.584	HMDB0113933	PE-NMe2(15:0/22:2(13Z,16Z))	C44H84NO8P	785.593	M+Na	+	808.583	1	274.029
808.584	HMDB0113729	PE-NMe(24:1(15Z)/14:1(9Z))	C44H84NO8P	785.593	M+Na	+	808.583	1	299.131
808.584	HMDB0113566	PE-NMe(22:2(13Z,16Z)/16:0)	C44H84NO8P	785.593	M+Na	+	808.583	1	298.166
808.584	HMDB0113539	PE-NMe(22:1(13Z)/16:1(9Z))	C44H84NO8P	785.593	M+Na	+	808.583	1	297.818
808.584	HMDB0113315	PE-NMe(20:1(11Z)/18:1(9Z))	C44H84NO8P	785.593	M+Na	+	808.583	1	294.123
808.584	HMDB0113314	PE-NMe(20:1(11Z)/18:1(11Z))	C44H84NO8P	785.593	M+Na	+	808.583	1	293.821
808.584	HMDB0113287	PE-NMe(20:0/18:2(9Z,12Z))	C44H84NO8P	785.593	M+Na	+	808.583	1	290.894
808.584	HMDB0113176	PE-NMe(18:2(9Z,12Z)/20:0)	C44H84NO8P	785.593	M+Na	+	808.583	1	294.212
808.584	HMDB0113148	PE-NMe(18:1(9Z)/20:1(11Z))	C44H84NO8P	785.593	M+Na	+	808.583	1	294.207
808.584	HMDB0113121	PE-NMe(18:1(11Z)/20:1(11Z))	C44H84NO8P	785.593	M+Na	+	808.583	1	293.85
808.584	HMDB0113076	PE-NMe(16:1(9Z)/22:1(13Z))	C44H84NO8P	785.593	M+Na	+	808.583	1	295.827
808.584	HMDB0113054	PE-NMe(16:0/22:2(13Z,16Z))	C44H84NO8P	785.593	M+Na	+	808.583	1	282.579
808.584	HMDB0112977	PE-NMe(14:1(9Z)/24:1(15Z))	C44H84NO8P	785.593	M+Na	+	808.583	1	291.177
808.584	HMDB0113380	PE-NMe(20:3(5Z,8Z,11Z)/20:2(11Z,14Z))	C46H82NO8P	807.578	M+H	+	808.585	2	292.967
808.584	HMDB0113408	PE-NMe(20:3(8Z,11Z,14Z)/20:2(11Z,14Z))	C46H82NO8P	807.578	M+H	+	808.585	2	296.563
808.584	HMDB0113353	PE-NMe(20:2(11Z,14Z)/20:3(8Z,11Z,14Z))	C46H82NO8P	807.578	M+H	+	808.585	2	295.852
808.584	HMDB0113352	PE-NMe(20:2(11Z,14Z)/20:3(5Z,8Z,11Z))	C46H82NO8P	807.578	M+H	+	808.585	2	296.792
808.584	HMDB0113651	PE-NMe(22:5(7Z,10Z,13Z,16Z,19Z)/18:0)	C46H82NO8P	807.578	M+H	+	808.585	2	292.659
808.584	HMDB0113624	PE-NMe(22:5(4Z,7Z,10Z,13Z,16Z)/18:0)	C46H82NO8P	807.578	M+H	+	808.585	2	294.106
808.584	HMDB0113599	PE-NMe(22:4(7Z,10Z,13Z,16Z)/18:1(9Z))	C46H82NO8P	807.578	M+H	+	808.585	2	300.068
808.584	HMDB0113598	PE-NMe(22:4(7Z,10Z,13Z,16Z)/18:1(11Z))	C46H82NO8P	807.578	M+H	+	808.585	2	300.055
808.584	HMDB0113573	PE-NMe(22:2(13Z,16Z)/18:3(9Z,12Z,15Z))	C46H82NO8P	807.578	M+H	+	808.585	2	292.508
808.584	HMDB0113572	PE-NMe(22:2(13Z,16Z)/18:3(6Z,9Z,12Z))	C46H82NO8P	807.578	M+H	+	808.585	2	294.475
808.584	HMDB0113546	PE-NMe(22:1(13Z)/18:4(6Z,9Z,12Z,15Z))	C46H82NO8P	807.578	M+H	+	808.585	2	293.629
808.584	HMDB0113491	PE-NMe(20:5(5Z,8Z,11Z,14Z,17Z)/20:0)	C46H82NO8P	807.578	M+H	+	808.585	2	294.076
808.584	HMDB0113463	PE-NMe(20:4(8Z,11Z,14Z,17Z)/20:1(11Z))	C46H82NO8P	807.578	M+H	+	808.585	2	300.617
808.584	HMDB0113435	PE-NMe(20:4(5Z,8Z,11Z,14Z)/20:1(11Z))	C46H82NO8P	807.578	M+H	+	808.585	2	301.745
808.584	HMDB0113325	PE-NMe(20:1(11Z)/20:4(5Z,8Z,11Z,14Z))	C46H82NO8P	807.578	M+H	+	808.585	2	294.389
808.584	HMDB0113326	PE-NMe(20:1(11Z)/20:4(8Z,11Z,14Z,17Z))	C46H82NO8P	807.578	M+H	+	808.585	2	292.582
808.584	HMDB0113298	PE-NMe(20:0/20:5(5Z,8Z,11Z,14Z,17Z))	C46H82NO8P	807.578	M+H	+	808.585	2	283.246
808.584	HMDB0113271	PE-NMe(18:4(6Z,9Z,12Z,15Z)/22:1(13Z))	C46H82NO8P	807.578	M+H	+	808.585	2	295.513
808.584	HMDB0113243	PE-NMe(18:3(9Z,12Z,15Z)/22:2(13Z,16Z))	C46H82NO8P	807.578	M+H	+	808.585	2	294.701
808.584	HMDB0113214	PE-NMe(18:3(6Z,9Z,12Z)/22:2(13Z,16Z))	C46H82NO8P	807.578	M+H	+	808.585	2	296.061
808.584	HMDB0113158	PE-NMe(18:1(9Z)/22:4(7Z,10Z,13Z,16Z))	C46H82NO8P	807.578	M+H	+	808.585	2	286.751
808.584	HMDB0113131	PE-NMe(18:1(11Z)/22:4(7Z,10Z,13Z,16Z))	C46H82NO8P	807.578	M+H	+	808.585	2	286.928
808.584	HMDB0113105	PE-NMe(18:0/22:5(4Z,7Z,10Z,13Z,16Z))	C46H82NO8P	807.578	M+H	+	808.585	2	288.78
808.584	HMDB0113106	PE-NMe(18:0/22:5(7Z,10Z,13Z,16Z,19Z))	C46H82NO8P	807.578	M+H	+	808.585	2	286.547
808.584	HMDB0000593	PC(36:2)	C44H84NO8P	785.593	M+Na	+	808.583	1	297.533
808.584	HMDB0008692	PC(22:5(7Z,10Z,13Z,16Z,19Z)/16:0)	C46H82NO8P	807.578	M+H	+	808.585	2	286.019
808.584	HMDB0008659	PC(22:5(4Z,7Z,10Z,13Z,16Z)/16:0)	C46H82NO8P	807.578	M+H	+	808.585	2	296.485
808.584	HMDB0008627	PC(22:4(7Z,10Z,13Z,16Z)/16:1(9Z))	C46H82NO8P	807.578	M+H	+	808.585	2	287.613
808.584	HMDB0008590	PC(22:2(13Z,16Z)/14:0)	C44H84NO8P	785.593	M+Na	+	808.583	1	291.478
808.584	HMDB0008559	PC(22:1(13Z)/14:1(9Z))	C44H84NO8P	785.593	M+Na	+	808.583	1	291.082
808.584	HMDB0008497	PC(20:5(5Z,8Z,11Z,14Z,17Z)/18:0)	C46H82NO8P	807.578	M+H	+	808.585	2	284.012
808.584	HMDB0008466	PC(20:4(8Z,11Z,14Z,17Z)/18:1(9Z))	C46H82NO8P	807.578	M+H	+	808.585	2	290.171
808.584	HMDB0008465	PC(20:4(8Z,11Z,14Z,17Z)/18:1(11Z))	C46H82NO8P	807.578	M+H	+	808.585	2	289.44
808.584	HMDB0008433	PC(20:4(5Z,8Z,11Z,14Z)/18:1(9Z))	C46H82NO8P	807.578	M+H	+	808.585	2	288.229
808.584	HMDB0008432	PC(20:4(5Z,8Z,11Z,14Z)/18:1(11Z))	C46H82NO8P	807.578	M+H	+	808.585	2	287.498
808.584	HMDB0008402	PC(20:3(8Z,11Z,14Z)/18:2(9Z,12Z))	C46H82NO8P	807.578	M+H	+	808.585	2	292.087
808.584	HMDB0008369	PC(20:3(5Z,8Z,11Z)/18:2(9Z,12Z))	C46H82NO8P	807.578	M+H	+	808.585	2	292.491
808.584	HMDB0008337	PC(20:2(11Z,14Z)/18:3(6Z,9Z,12Z))	C46H82NO8P	807.578	M+H	+	808.585	2	288.711
808.584	HMDB0008338	PC(20:2(11Z,14Z)/18:3(9Z,12Z,15Z))	C46H82NO8P	807.578	M+H	+	808.585	2	291.21
808.584	HMDB0008331	PC(20:2(11Z,14Z)/16:0)	C44H84NO8P	785.593	M+Na	+	808.583	1	292.793
808.584	HMDB0008306	PC(20:1(11Z)/18:4(6Z,9Z,12Z,15Z))	C46H82NO8P	807.578	M+H	+	808.585	2	285.068
808.584	HMDB0008299	PC(20:1(11Z)/16:1(9Z))	C44H84NO8P	785.593	M+Na	+	808.583	1	297.392
808.584	HMDB0008242	PC(18:4(6Z,9Z,12Z,15Z)/20:1(11Z))	C46H82NO8P	807.578	M+H	+	808.585	2	289.591
808.584	HMDB0008210	PC(18:3(9Z,12Z,15Z)/20:2(11Z,14Z))	C46H82NO8P	807.578	M+H	+	808.585	2	291.481
808.584	HMDB0008177	PC(18:3(6Z,9Z,12Z)/20:2(11Z,14Z))	C46H82NO8P	807.578	M+H	+	808.585	2	290.236
808.584	HMDB0008146	PC(18:2(9Z,12Z)/20:3(8Z,11Z,14Z))	C46H82NO8P	807.578	M+H	+	808.585	2	290.642
808.584	HMDB0008139	PC(18:2(9Z,12Z)/20:3(5Z,8Z,11Z))	C46H82NO8P	807.578	M+H	+	808.585	2	292.704
808.584	HMDB0008135	PC(18:2(9Z,12Z)/18:0)	C44H84NO8P	785.593	M+Na	+	808.583	1	293.847
808.584	HMDB0008114	PC(18:1(9Z)/20:4(5Z,8Z,11Z,14Z))	C46H82NO8P	807.578	M+H	+	808.585	2	281.934
808.584	HMDB0008115	PC(18:1(9Z)/20:4(8Z,11Z,14Z,17Z))	C46H82NO8P	807.578	M+H	+	808.585	2	282.209
808.584	HMDB0008103	PC(18:1(9Z)/18:1(11Z))	C44H84NO8P	785.593	M+Na	+	808.583	1	297.147
808.584	HMDB0008081	PC(18:1(11Z)/20:4(5Z,8Z,11Z,14Z))	C46H82NO8P	807.578	M+H	+	808.585	2	281.204
808.584	HMDB0008082	PC(18:1(11Z)/20:4(8Z,11Z,14Z,17Z))	C46H82NO8P	807.578	M+H	+	808.585	2	281.479
808.584	HMDB0008070	PC(18:1(11Z)/18:1(11Z))	C44H84NO8P	785.593	M+Na	+	808.583	1	300.575
808.584	HMDB0008071	PC(18:1(11Z)/18:1(9Z))	C44H84NO8P	785.593	M+Na	+	808.583	1	296.81
808.584	HMDB0008050	PC(18:0/20:5(5Z,8Z,11Z,14Z,17Z))	C46H82NO8P	807.578	M+H	+	808.585	2	277.478
808.584	HMDB0008039	PC(18:0/18:2(9Z,12Z))	C44H84NO8P	785.593	M+Na	+	808.583	1	291.049
808.584	HMDB0008021	PC(16:1(9Z)/22:4(7Z,10Z,13Z,16Z))	C46H82NO8P	807.578	M+H	+	808.585	2	279.84
808.584	HMDB0008011	PC(16:1(9Z)/20:1(11Z))	C44H84NO8P	785.593	M+Na	+	808.583	1	296.175
808.584	HMDB0007989	PC(38:5)	C46H82NO8P	807.578	M+H	+	808.585	2	281.783
808.584	HMDB0007990	PC(16:0/22:5(7Z,10Z,13Z,16Z,19Z))	C46H82NO8P	807.578	M+H	+	808.585	2	281.021
808.584	HMDB0007979	PC(16:0/20:2(11Z,14Z))	C44H84NO8P	785.593	M+Na	+	808.583	1	286.283
808.584	HMDB0007920	PC(14:1(9Z)/22:1(13Z))	C44H84NO8P	785.593	M+Na	+	808.583	1	296.718
808.584	HMDB0007888	PC(14:0/22:2(13Z,16Z))	C44H84NO8P	785.593	M+Na	+	808.583	1	284.238
854.536	HMDB0284333	PE(20:3(6,8,11)-OH(5)/22:5(7Z,10Z,13Z,16Z,19Z))	C47H78NO9P	831.541	M+Na	+	854.531	6	287.918
854.536	HMDB0284332	PE(22:5(7Z,10Z,13Z,16Z,19Z)/20:3(6,8,11)-OH(5))	C47H78NO9P	831.541	M+Na	+	854.531	6	290.849
854.536	HMDB0284321	PE(22:5(4Z,7Z,10Z,13Z,19Z)-O(16,17)/22:5(7Z,10Z,13Z,16Z,19Z))	C49H76NO9P	853.526	M+H	+	854.533	4	291.654
854.536	HMDB0284320	PE(22:5(7Z,10Z,13Z,16Z,19Z)/22:5(4Z,7Z,10Z,13Z,19Z)-O(16,17))	C49H76NO9P	853.526	M+H	+	854.533	4	287.002
854.536	HMDB0284317	PE(22:6(4Z,7Z,10Z,13E,15E,19Z)-OH(17)/22:5(7Z,10Z,13Z,16Z,19Z))	C49H76NO9P	853.526	M+H	+	854.533	4	290.964
854.536	HMDB0284316	PE(22:5(7Z,10Z,13Z,16Z,19Z)/22:6(4Z,7Z,10Z,13E,15E,19Z)-OH(17))	C49H76NO9P	853.526	M+H	+	854.533	4	285.899
854.536	HMDB0284315	PE(22:6(4Z,7Z,10Z,12E,16Z,19Z)-OH(14)/22:5(7Z,10Z,13Z,16Z,19Z))	C49H76NO9P	853.526	M+H	+	854.533	4	292.212
854.536	HMDB0284314	PE(22:5(7Z,10Z,13Z,16Z,19Z)/22:6(4Z,7Z,10Z,12E,16Z,19Z)-OH(14))	C49H76NO9P	853.526	M+H	+	854.533	4	287.243
854.536	HMDB0284313	PE(22:6(4Z,8Z,10Z,13Z,16Z,19Z)-OH(7)/22:5(7Z,10Z,13Z,16Z,19Z))	C49H76NO9P	853.526	M+H	+	854.533	4	292.125
854.536	HMDB0284312	PE(22:5(7Z,10Z,13Z,16Z,19Z)/22:6(4Z,8Z,10Z,13Z,16Z,19Z)-OH(7))	C49H76NO9P	853.526	M+H	+	854.533	4	285.413
854.536	HMDB0284311	PE(22:6(5Z,7Z,10Z,13Z,16Z,19Z)-OH(4)/22:5(7Z,10Z,13Z,16Z,19Z))	C49H76NO9P	853.526	M+H	+	854.533	4	290.829
854.536	HMDB0284310	PE(22:5(7Z,10Z,13Z,16Z,19Z)/22:6(5Z,7Z,10Z,13Z,16Z,19Z)-OH(4))	C49H76NO9P	853.526	M+H	+	854.533	4	285.693
854.536	HMDB0284229	PE(20:3(6,8,11)-OH(5)/22:5(4Z,7Z,10Z,13Z,16Z))	C47H78NO9P	831.541	M+Na	+	854.531	6	288.544
854.536	HMDB0284228	PE(22:5(4Z,7Z,10Z,13Z,16Z)/20:3(6,8,11)-OH(5))	C47H78NO9P	831.541	M+Na	+	854.531	6	292.532
854.536	HMDB0284217	PE(22:5(4Z,7Z,10Z,13Z,19Z)-O(16,17)/22:5(4Z,7Z,10Z,13Z,16Z))	C49H76NO9P	853.526	M+H	+	854.533	4	291.565
854.536	HMDB0284216	PE(22:5(4Z,7Z,10Z,13Z,16Z)/22:5(4Z,7Z,10Z,13Z,19Z)-O(16,17))	C49H76NO9P	853.526	M+H	+	854.533	4	288.127
854.536	HMDB0284213	PE(22:6(4Z,7Z,10Z,13E,15E,19Z)-OH(17)/22:5(4Z,7Z,10Z,13Z,16Z))	C49H76NO9P	853.526	M+H	+	854.533	4	289.854
854.536	HMDB0284212	PE(22:5(4Z,7Z,10Z,13Z,16Z)/22:6(4Z,7Z,10Z,13E,15E,19Z)-OH(17))	C49H76NO9P	853.526	M+H	+	854.533	4	287.173
854.536	HMDB0284211	PE(22:6(4Z,7Z,10Z,12E,16Z,19Z)-OH(14)/22:5(4Z,7Z,10Z,13Z,16Z))	C49H76NO9P	853.526	M+H	+	854.533	4	291.103
854.536	HMDB0284210	PE(22:5(4Z,7Z,10Z,13Z,16Z)/22:6(4Z,7Z,10Z,12E,16Z,19Z)-OH(14))	C49H76NO9P	853.526	M+H	+	854.533	4	288.476
854.536	HMDB0284209	PE(22:6(4Z,8Z,10Z,13Z,16Z,19Z)-OH(7)/22:5(4Z,7Z,10Z,13Z,16Z))	C49H76NO9P	853.526	M+H	+	854.533	4	291.017
854.536	HMDB0284208	PE(22:5(4Z,7Z,10Z,13Z,16Z)/22:6(4Z,8Z,10Z,13Z,16Z,19Z)-OH(7))	C49H76NO9P	853.526	M+H	+	854.533	4	286.721
854.536	HMDB0284207	PE(22:6(5Z,7Z,10Z,13Z,16Z,19Z)-OH(4)/22:5(4Z,7Z,10Z,13Z,16Z))	C49H76NO9P	853.526	M+H	+	854.533	4	289.764
854.536	HMDB0284206	PE(22:5(4Z,7Z,10Z,13Z,16Z)/22:6(5Z,7Z,10Z,13Z,16Z,19Z)-OH(4))	C49H76NO9P	853.526	M+H	+	854.533	4	287.019
854.536	HMDB0284049	PE(20:4(5Z,7E,11Z,14Z)-OH(9)/22:4(7Z,10Z,13Z,16Z))	C47H78NO9P	831.541	M+Na	+	854.531	6	290.272
854.536	HMDB0284048	PE(22:4(7Z,10Z,13Z,16Z)/20:4(5Z,7E,11Z,14Z)-OH(9))	C47H78NO9P	831.541	M+Na	+	854.531	6	290.231
854.536	HMDB0284047	PE(20:4(5E,8Z,12Z,14Z)-OH(11R)/22:4(7Z,10Z,13Z,16Z))	C47H78NO9P	831.541	M+Na	+	854.531	6	293.989
854.536	HMDB0284046	PE(22:4(7Z,10Z,13Z,16Z)/20:4(5E,8Z,12Z,14Z)-OH(11R))	C47H78NO9P	831.541	M+Na	+	854.531	6	285.481
854.536	HMDB0284045	PE(20:4(5Z,8Z,10E,14Z)-OH(12S)/22:4(7Z,10Z,13Z,16Z))	C47H78NO9P	831.541	M+Na	+	854.531	6	295.642
854.536	HMDB0284044	PE(22:4(7Z,10Z,13Z,16Z)/20:4(5Z,8Z,10E,14Z)-OH(12S))	C47H78NO9P	831.541	M+Na	+	854.531	6	288.024
854.536	HMDB0284043	PE(20:4(5Z,8Z,11Z,13E)-OH(15S)/22:4(7Z,10Z,13Z,16Z))	C47H78NO9P	831.541	M+Na	+	854.531	6	295.115
854.536	HMDB0284042	PE(22:4(7Z,10Z,13Z,16Z)/20:4(5Z,8Z,11Z,13E)-OH(15S))	C47H78NO9P	831.541	M+Na	+	854.531	6	288.43
854.536	HMDB0284041	PE(20:4(5Z,8Z,11Z,14Z)-OH(16R)/22:4(7Z,10Z,13Z,16Z))	C47H78NO9P	831.541	M+Na	+	854.531	6	293.459
854.536	HMDB0284040	PE(22:4(7Z,10Z,13Z,16Z)/20:4(5Z,8Z,11Z,14Z)-OH(16R))	C47H78NO9P	831.541	M+Na	+	854.531	6	287.488
854.536	HMDB0284039	PE(20:4(5Z,8Z,11Z,14Z)-OH(17)/22:4(7Z,10Z,13Z,16Z))	C47H78NO9P	831.541	M+Na	+	854.531	6	290.622
854.536	HMDB0284038	PE(22:4(7Z,10Z,13Z,16Z)/20:4(5Z,8Z,11Z,14Z)-OH(17))	C47H78NO9P	831.541	M+Na	+	854.531	6	289.621
854.536	HMDB0284037	PE(20:4(5Z,8Z,11Z,14Z)-OH(18R)/22:4(7Z,10Z,13Z,16Z))	C47H78NO9P	831.541	M+Na	+	854.531	6	291.495
854.536	HMDB0284036	PE(22:4(7Z,10Z,13Z,16Z)/20:4(5Z,8Z,11Z,14Z)-OH(18R))	C47H78NO9P	831.541	M+Na	+	854.531	6	288.703
854.536	HMDB0284035	PE(20:4(5Z,8Z,11Z,14Z)-OH(19S)/22:4(7Z,10Z,13Z,16Z))	C47H78NO9P	831.541	M+Na	+	854.531	6	292.039
854.536	HMDB0284034	PE(22:4(7Z,10Z,13Z,16Z)/20:4(5Z,8Z,11Z,14Z)-OH(19S))	C47H78NO9P	831.541	M+Na	+	854.531	6	289.252
854.536	HMDB0284033	PE(20:4(6E,8Z,11Z,14Z)-OH(5S)/22:4(7Z,10Z,13Z,16Z))	C47H78NO9P	831.541	M+Na	+	854.531	6	294.569
854.536	HMDB0284032	PE(22:4(7Z,10Z,13Z,16Z)/20:4(6E,8Z,11Z,14Z)-OH(5S))	C47H78NO9P	831.541	M+Na	+	854.531	6	286.633
854.536	HMDB0284031	PE(20:4(5Z,8Z,11Z,14Z)-OH(20)/22:4(7Z,10Z,13Z,16Z))	C47H78NO9P	831.541	M+Na	+	854.531	6	290.429
854.536	HMDB0284030	PE(22:4(7Z,10Z,13Z,16Z)/20:4(5Z,8Z,11Z,14Z)-OH(20))	C47H78NO9P	831.541	M+Na	+	854.531	6	295.252
854.536	HMDB0284029	PE(20:3(8Z,11Z,14Z)-O(5,6)/22:4(7Z,10Z,13Z,16Z))	C47H78NO9P	831.541	M+Na	+	854.531	6	287.964
854.536	HMDB0284028	PE(22:4(7Z,10Z,13Z,16Z)/20:3(8Z,11Z,14Z)-O(5,6))	C47H78NO9P	831.541	M+Na	+	854.531	6	292.548
854.536	HMDB0284027	PE(20:3(5Z,11Z,14Z)-O(8,9)/22:4(7Z,10Z,13Z,16Z))	C47H78NO9P	831.541	M+Na	+	854.531	6	288.426
854.536	HMDB0284026	PE(22:4(7Z,10Z,13Z,16Z)/20:3(5Z,11Z,14Z)-O(8,9))	C47H78NO9P	831.541	M+Na	+	854.531	6	293.514
854.536	HMDB0284025	PE(20:3(5Z,8Z,14Z)-O(11S,12R)/22:4(7Z,10Z,13Z,16Z))	C47H78NO9P	831.541	M+Na	+	854.531	6	288.079
854.536	HMDB0284024	PE(22:4(7Z,10Z,13Z,16Z)/20:3(5Z,8Z,14Z)-O(11S,12R))	C47H78NO9P	831.541	M+Na	+	854.531	6	292.434
854.536	HMDB0284023	PE(20:3(5Z,8Z,11Z)-O(14R,15S)/22:4(7Z,10Z,13Z,16Z))	C47H78NO9P	831.541	M+Na	+	854.531	6	287.416
854.536	HMDB0284022	PE(22:4(7Z,10Z,13Z,16Z)/20:3(5Z,8Z,11Z)-O(14R,15S))	C47H78NO9P	831.541	M+Na	+	854.531	6	292.389
854.536	HMDB0262113	PE(22:5(4Z,7Z,10Z,13Z,19Z)-O(16,17)/20:2(11Z,14Z))	C47H78NO9P	831.541	M+Na	+	854.531	6	289.063
854.536	HMDB0262112	PE(20:2(11Z,14Z)/22:5(4Z,7Z,10Z,13Z,19Z)-O(16,17))	C47H78NO9P	831.541	M+Na	+	854.531	6	290.26
854.536	HMDB0262109	PE(22:6(4Z,7Z,10Z,13E,15E,19Z)-OH(17)/20:2(11Z,14Z))	C47H78NO9P	831.541	M+Na	+	854.531	6	291.182
854.536	HMDB0262108	PE(20:2(11Z,14Z)/22:6(4Z,7Z,10Z,13E,15E,19Z)-OH(17))	C47H78NO9P	831.541	M+Na	+	854.531	6	284.298
854.536	HMDB0262107	PE(22:6(4Z,7Z,10Z,12E,16Z,19Z)-OH(14)/20:2(11Z,14Z))	C47H78NO9P	831.541	M+Na	+	854.531	6	291.679
854.536	HMDB0262106	PE(20:2(11Z,14Z)/22:6(4Z,7Z,10Z,12E,16Z,19Z)-OH(14))	C47H78NO9P	831.541	M+Na	+	854.531	6	284.452
854.536	HMDB0262105	PE(22:6(4Z,8Z,10Z,13Z,16Z,19Z)-OH(7)/20:2(11Z,14Z))	C47H78NO9P	831.541	M+Na	+	854.531	6	290.858
854.536	HMDB0262104	PE(20:2(11Z,14Z)/22:6(4Z,8Z,10Z,13Z,16Z,19Z)-OH(7))	C47H78NO9P	831.541	M+Na	+	854.531	6	284.848
854.536	HMDB0262103	PE(22:6(5Z,7Z,10Z,13Z,16Z,19Z)-OH(4)/20:2(11Z,14Z))	C47H78NO9P	831.541	M+Na	+	854.531	6	290.977
854.536	HMDB0262102	PE(20:2(11Z,14Z)/22:6(5Z,7Z,10Z,13Z,16Z,19Z)-OH(4))	C47H78NO9P	831.541	M+Na	+	854.531	6	283.84
249.184	HMDB0254179	Loxanast	C14H26O2	226.193	M+Na	+	249.182	8	163.703
249.184	HMDB0304752	3E-tetradecenoic acid	C14H26O2	226.193	M+Na	+	249.182	8	167.642
249.184	HMDB0094671	Heptyl cyclohexane carboxylic acid	C14H26O2	226.193	M+Na	+	249.182	8	168.073
249.184	HMDB0062243	7Z-tetradecenoic acid	C14H26O2	226.193	M+Na	+	249.182	8	167.907
249.184	HMDB0245484	2,4,7,9-Tetramethyl-5-decyne-4,7-diol	C14H26O2	226.193	M+Na	+	249.182	8	165.55
249.184	HMDB0062248	9E-tetradecenoic acid	C14H26O2	226.193	M+Na	+	249.182	8	166.465
249.184	HMDB0302697	Tetradecenoic acid	C14H26O2	226.193	M+Na	+	249.182	8	164.738
249.184	HMDB0253125	(4E,7E,10E,13E)-Hexadeca-4,7,10,13-tetraenoic acid	C16H24O2	248.178	M+H	+	249.185	2	160.723
249.184	HMDB0032152	Acetaldehyde di-cis-3-hexenyl acetal	C14H26O2	226.193	M+Na	+	249.182	8	166.535
249.184	HMDB0032321	2-Hexenyl octanoate	C14H26O2	226.193	M+Na	+	249.182	8	165.817
249.184	HMDB0032228	Dimethylbenzyl carbinyl hexanoate	C16H24O2	248.178	M+H	+	249.185	2	164.123
249.184	HMDB0040228	1,1-Diethoxy-3,7-dimethyl-2,6-octadiene	C14H26O2	226.193	M+Na	+	249.182	8	163.798
249.184	HMDB0036221	[2-(Dimethoxymethyl)-1-heptenyl]benzene	C16H24O2	248.178	M+H	+	249.185	2	163.038
249.184	HMDB0037369	Butyl 2-decenoate	C14H26O2	226.193	M+Na	+	249.182	8	166.69
249.184	HMDB0037228	Citronellyl isobutyrate	C14H26O2	226.193	M+Na	+	249.182	8	163.901
249.184	HMDB0037719	2-Phenylethyl octanoate	C16H24O2	248.178	M+H	+	249.185	2	161.868
249.184	HMDB0037227	Citronellyl butyrate	C14H26O2	226.193	M+Na	+	249.182	8	165.883
249.184	HMDB0037713	Octyl phenylacetate	C16H24O2	248.178	M+H	+	249.185	2	162.403
249.184	HMDB0037189	Rhodinyl isobutyrate	C14H26O2	226.193	M+Na	+	249.182	8	165.962
249.184	HMDB0037188	Rhodinyl butyrate	C14H26O2	226.193	M+Na	+	249.182	8	167.353
249.184	HMDB0031073	12-Methyl-13-tridecanolide	C14H26O2	226.193	M+Na	+	249.182	8	164.561
249.184	HMDB0034561	Houttuynin	C14H26O2	226.193	M+Na	+	249.182	8	166.986
249.184	HMDB0038056	delta-Tetradecalactone	C14H26O2	226.193	M+Na	+	249.182	8	168.11
249.184	HMDB0036640	Furanofukinin	C16H24O2	248.178	M+H	+	249.185	2	157.756
249.184	HMDB0030921	(R)-14-Methyloxacyclotetradecan-2-one	C14H26O2	226.193	M+Na	+	249.182	8	166.048
249.184	HMDB0031029	Ethyl (E)-2-dodecenoate	C14H26O2	226.193	M+Na	+	249.182	8	168.361
249.184	HMDB0037633	xi-Tetrahydro-3-nonyl-2H-pyran-2-one	C14H26O2	226.193	M+Na	+	249.182	8	163.739
249.184	HMDB0010732	trans-Tetra-dec-2-enoic acid	C14H26O2	226.193	M+Na	+	249.182	8	166.618
249.184	HMDB0005051	Tsuzuic acid	C14H26O2	226.193	M+Na	+	249.182	8	167.168
249.184	HMDB0002000	Myristoleic acid	C14H26O2	226.193	M+Na	+	249.182	8	166.81
249.184	HMDB0000521	5Z-Tetradecenoic acid	C14H26O2	226.193	M+Na	+	249.182	8	167.929
249.184	HMDB0000499	5-Tetradecenoic acid	C14H26O2	226.193	M+Na	+	249.182	8	166.31
549.353	HMDB0036673	3alpha-Acetomethoxy-11alpha-oxo-12-ursen-24-oic acid	C33H50O5	526.366	M+Na	+	549.355	4	235.13
788.615	HMDB0114439	PE-NMe2(22:1(13Z)/15:0)	C44H86NO8P	787.609	M+H	+	788.616	2	297.367
788.615	HMDB0113932	PE-NMe2(15:0/22:1(13Z))	C44H86NO8P	787.609	M+H	+	788.616	2	283.398
788.615	HMDB0113728	PE-NMe(24:1(15Z)/14:0)	C44H86NO8P	787.609	M+H	+	788.616	2	296.241
788.615	HMDB0113702	PE-NMe(24:0/14:1(9Z))	C44H86NO8P	787.609	M+H	+	788.616	2	293.864
788.615	HMDB0113538	PE-NMe(22:1(13Z)/16:0)	C44H86NO8P	787.609	M+H	+	788.616	2	297.295
788.615	HMDB0113512	PE-NMe(22:0/16:1(9Z))	C44H86NO8P	787.609	M+H	+	788.616	2	291.38
788.615	HMDB0113313	PE-NMe(20:1(11Z)/18:0)	C44H86NO8P	787.609	M+H	+	788.616	2	294.039
788.615	HMDB0113285	PE-NMe(20:0/18:1(11Z))	C44H86NO8P	787.609	M+H	+	788.616	2	292.388
788.615	HMDB0113286	PE-NMe(20:0/18:1(9Z))	C44H86NO8P	787.609	M+H	+	788.616	2	293.275
788.615	HMDB0113147	PE-NMe(18:1(9Z)/20:0)	C44H86NO8P	787.609	M+H	+	788.616	2	292.617
788.615	HMDB0113120	PE-NMe(18:1(11Z)/20:0)	C44H86NO8P	787.609	M+H	+	788.616	2	291.755
788.615	HMDB0113094	PE-NMe(18:0/20:1(11Z))	C44H86NO8P	787.609	M+H	+	788.616	2	294.295
788.615	HMDB0113075	PE-NMe(16:1(9Z)/22:0)	C44H86NO8P	787.609	M+H	+	788.616	2	293.143
788.615	HMDB0113053	PE-NMe(16:0/22:1(13Z))	C44H86NO8P	787.609	M+H	+	788.616	2	293.013
788.615	HMDB0113016	PE-NMe(14:1(9Z)/24:0)	C44H86NO8P	787.609	M+H	+	788.616	2	292.477
788.615	HMDB0112998	PE-NMe(14:0/24:1(15Z))	C44H86NO8P	787.609	M+H	+	788.616	2	283.718
788.615	HMDB0009747	PE(24:1(15Z)/15:0)	C44H86NO8P	787.609	M+H	+	788.616	2	294.379
788.615	HMDB0008915	PE(15:0/24:1(15Z))	C44H86NO8P	787.609	M+H	+	788.616	2	295.48
788.615	HMDB0008558	PC(22:1(13Z)/14:0)	C44H86NO8P	787.609	M+H	+	788.616	2	292.919
788.615	HMDB0008526	PC(22:0/14:1(9Z))	C44H86NO8P	787.609	M+H	+	788.616	2	288.82
788.615	HMDB0008298	PC(20:1(11Z)/16:0)	C44H86NO8P	787.609	M+H	+	788.616	2	294.272
788.615	HMDB0008266	PC(20:0/16:1(9Z))	C44H86NO8P	787.609	M+H	+	788.616	2	292.01
788.615	HMDB0008102	PC(18:1(9Z)/18:0)	C44H86NO8P	787.609	M+H	+	788.616	2	294.346
788.615	HMDB0008069	PC(18:1(11Z)/18:0)	C44H86NO8P	787.609	M+H	+	788.616	2	294.928
788.615	HMDB0008038	PC(18:0/18:1(9Z))	C44H86NO8P	787.609	M+H	+	788.616	2	296.264
788.615	HMDB0008037	PC(18:0/18:1(11Z))	C44H86NO8P	787.609	M+H	+	788.616	2	292.45
788.615	HMDB0008010	PC(16:1(9Z)/20:0)	C44H86NO8P	787.609	M+H	+	788.616	2	296.077
788.615	HMDB0007978	PC(16:0/20:1(11Z))	C44H86NO8P	787.609	M+H	+	788.616	2	291.164
788.615	HMDB0007919	PC(14:1(9Z)/22:0)	C44H86NO8P	787.609	M+H	+	788.616	2	293.486
788.615	HMDB0007887	PC(36:1)	C44H86NO8P	787.609	M+H	+	788.616	2	285.904
806.55	HMDB0285681	PC(PGF1alpha/14:0)	C42H80NO11P	805.547	M+H	+	806.554	5	291.717
806.55	HMDB0285680	PC(14:0/PGF1alpha)	C42H80NO11P	805.547	M+H	+	806.554	5	277.576
806.55	HMDB0012317	3-O-Sulfogalactosylceramide (d18:1/18:1(9Z))	C42H79NO11S	805.537	M+H	+	806.545	7	284.747
808.566	HMDB0012314	3-O-Sulfogalactosylceramide (d18:1/18:0)	C42H81NO11S	807.553	M+H	+	808.56	7	281.795
882.568	HMDB0284009	PE(22:5(4Z,7Z,10Z,13Z,19Z)-O(16,17)/22:2(13Z,16Z))	C49H82NO9P	859.573	M+Na	+	882.562	6	294.495
882.568	HMDB0284008	PE(22:2(13Z,16Z)/22:5(4Z,7Z,10Z,13Z,19Z)-O(16,17))	C49H82NO9P	859.573	M+Na	+	882.562	6	298.536
882.568	HMDB0284005	PE(22:6(4Z,7Z,10Z,13E,15E,19Z)-OH(17)/22:2(13Z,16Z))	C49H82NO9P	859.573	M+Na	+	882.562	6	295.534
882.568	HMDB0284004	PE(22:2(13Z,16Z)/22:6(4Z,7Z,10Z,13E,15E,19Z)-OH(17))	C49H82NO9P	859.573	M+Na	+	882.562	6	295.832
882.568	HMDB0284003	PE(22:6(4Z,7Z,10Z,12E,16Z,19Z)-OH(14)/22:2(13Z,16Z))	C49H82NO9P	859.573	M+Na	+	882.562	6	296.288
882.568	HMDB0284002	PE(22:2(13Z,16Z)/22:6(4Z,7Z,10Z,12E,16Z,19Z)-OH(14))	C49H82NO9P	859.573	M+Na	+	882.562	6	295.87
882.568	HMDB0284001	PE(22:6(4Z,8Z,10Z,13Z,16Z,19Z)-OH(7)/22:2(13Z,16Z))	C49H82NO9P	859.573	M+Na	+	882.562	6	295.654
882.568	HMDB0284000	PE(22:2(13Z,16Z)/22:6(4Z,8Z,10Z,13Z,16Z,19Z)-OH(7))	C49H82NO9P	859.573	M+Na	+	882.562	6	295.818
882.568	HMDB0283999	PE(22:6(5Z,7Z,10Z,13Z,16Z,19Z)-OH(4)/22:2(13Z,16Z))	C49H82NO9P	859.573	M+Na	+	882.562	6	295.39
882.568	HMDB0283998	PE(22:2(13Z,16Z)/22:6(5Z,7Z,10Z,13Z,16Z,19Z)-OH(4))	C49H82NO9P	859.573	M+Na	+	882.562	6	295.875
550.349	HMDB0030291	Daphniphylline	C32H49NO5	527.361	M+Na	+	550.35	2	229.48
285.109	HMDB0302468	Phosphatidylglycerol	C8H23O7P	262.118	M+Na	+	285.107	7	160.454
285.109	HMDB0341129	Alpinetin Methyl Ether	C17H16O4	284.105	M+H	+	285.112	10
285.109	HMDB0254836	Mollugin	C17H16O4	284.105	M+H	+	285.112	10	164.632
285.109	HMDB0253304	Hymenin	C15H18O4	262.121	M+Na	+	285.11	2	164.812
285.109	HMDB0302344	Caffeic acid ester	C17H16O4	284.105	M+H	+	285.112	10	167.845
285.109	HMDB0061067	arabinofuranosylguanine	C10H14N5O5	284.099	M+H	+	285.107	9	160.476
285.109	HMDB0033691	2'-Hydroxy-4',6'-dimethoxychalcone	C17H16O4	284.105	M+H	+	285.112	10	167.845
285.109	HMDB0030694	(S)-5,7-Dihydroxy-6,8-dimethylflavanone	C17H16O4	284.105	M+H	+	285.112	10	166.46
285.109	HMDB0303491	Grosheimin	C15H18O4	262.121	M+Na	+	285.11	2	166.938
285.109	HMDB0303511	Austricin	C15H18O4	262.121	M+Na	+	285.11	2	167.957
285.109	HMDB0038399	Enokipodin D	C15H18O4	262.121	M+Na	+	285.11	2	169.345
285.109	HMDB0038778	Batatasin I	C17H16O4	284.105	M+H	+	285.112	10	166.894
285.109	HMDB0040412	DL-Propylene glycol dibenzoate	C17H16O4	284.105	M+H	+	285.112	10	169.301
285.109	HMDB0303482	Taraxinic acid	C15H18O4	262.121	M+Na	+	285.11	2	169.97
285.109	HMDB0303142	(11S,13)-Dihydro-8-deoxylactucin	C15H18O4	262.121	M+Na	+	285.11	2	171.642
285.109	HMDB0302021	Jacquinelin	C15H18O4	262.121	M+Na	+	285.11	2	171.639
285.109	HMDB0039497	Dihydrowyerol	C15H18O4	262.121	M+Na	+	285.11	2	169.949
285.109	HMDB0030549	5,6-Dihydro-4-methoxy-6-[2-(4-methoxyphenyl)ethyl]-2H-pyran-2-one	C15H18O4	262.121	M+Na	+	285.11	2	166.932
285.109	HMDB0035596	Armexifolin	C15H18O4	262.121	M+Na	+	285.11	2	167.045
285.109	HMDB0030691	Dihydrosuberenol	C15H18O4	262.121	M+Na	+	285.11	2	167.642
285.109	HMDB0037485	Stercurensin	C17H16O4	284.105	M+H	+	285.112	10	169.654
335.218	HMDB0242602	9-Hpode	C18H32O4	312.23	M+Na	+	335.219	5	188.877
335.218	HMDB0340915	(7E)-octadec-7-enedioic acid	C18H32O4	312.23	M+Na	+	335.219	5
335.218	HMDB0340914	(9E)-octadec-9-enedioic acid	C18H32O4	312.23	M+Na	+	335.219	5
335.218	HMDB0062281	11-HpODE	C18H32O4	312.23	M+Na	+	335.219	5	194.851
335.218	HMDB0304442	octadecenedioate	C18H32O4	312.23	M+Na	+	335.219	5	188.448
335.218	HMDB0062434	(10E,12Z)-(9S)-9-Hydroperoxyoctadeca-10,12-dienoic acid	C18H32O4	312.23	M+Na	+	335.219	5	191.335
335.218	HMDB0302976	Octadecendioic acid	C18H32O4	312.231	M+Na	+	335.22	8	181.881
335.218	HMDB0062637	13-HPODE(1-)	C18H32O4	312.23	M+Na	+	335.219	5	188.494
335.218	HMDB0040900	(±)-(E)-13-Hydroxy-10-oxo-11-octadecenoic acid	C18H32O4	312.23	M+Na	+	335.219	5	190.433
335.218	HMDB0010221	9,10-DiHODE	C18H32O4	312.23	M+Na	+	335.219	5	186.936
335.218	HMDB0010208	15,16-DiHODE	C18H32O4	312.23	M+Na	+	335.219	5	186.424
335.218	HMDB0010201	12,13-DiHODE	C18H32O4	312.23	M+Na	+	335.219	5	187.902
335.218	HMDB0006940	9(S)-HPODE	C18H32O4	312.23	M+Na	+	335.219	5	190.054
335.218	HMDB0004706	8(R)-Hydroperoxylinoleic acid	C18H32O4	312.23	M+Na	+	335.219	5	190.731
335.218	HMDB0003871	13-L-Hydroperoxylinoleic acid	C18H32O4	312.23	M+Na	+	335.219	5	188.608
577.422	HMDB0036285	Campesteryl ferulate	C38H56O4	576.418	M+H	+	577.425	6	247.856
577.422	HMDB0301733	24-Methylenecholestanol ferulate	C38H56O4	576.418	M+H	+	577.425	6	248.327
577.422	HMDB0301731	24-Methyllathosterol ferulate	C38H56O4	576.418	M+H	+	577.425	6	249.237
577.422	HMDB0301730	24-Methylcholesterol ferulate	C38H56O4	576.418	M+H	+	577.425	6	247.715
577.422	HMDB0006820	2-Hexaprenyl-3-methyl-5-hydroxy-6-methoxy-1,4-benzoquinone	C38H56O4	576.418	M+H	+	577.425	6	248.722
577.422	HMDB0000977	3-Hexaprenyl-4-hydroxy-5-methoxybenzoic acid	C38H56O4	576.418	M+H	+	577.425	6	244.584
806.568	HMDB0289804	PC(20:5(6E,8Z,11Z,14Z,17Z)-OH(5)/P-18:1(9Z))	C46H80NO8P	805.562	M+H	+	806.569	2	288.185
806.568	HMDB0289803	PC(P-18:1(9Z)/20:5(6E,8Z,11Z,14Z,17Z)-OH(5))	C46H80NO8P	805.562	M+H	+	806.569	2	282.964
806.568	HMDB0289802	PC(20:5(5Z,8Z,10E,14Z,17Z)-OH(12)/P-18:1(9Z))	C46H80NO8P	805.562	M+H	+	806.569	2	289.212
806.568	HMDB0289801	PC(P-18:1(9Z)/20:5(5Z,8Z,10E,14Z,17Z)-OH(12))	C46H80NO8P	805.562	M+H	+	806.569	2	283.86
806.568	HMDB0289800	PC(20:5(5Z,8Z,11Z,14Z,16E)-OH(18)/P-18:1(9Z))	C46H80NO8P	805.562	M+H	+	806.569	2	288.779
806.568	HMDB0289799	PC(P-18:1(9Z)/20:5(5Z,8Z,11Z,14Z,16E)-OH(18))	C46H80NO8P	805.562	M+H	+	806.569	2	285.562
806.568	HMDB0289798	PC(20:5(5Z,8Z,11Z,14Z,16E)-OH(18R)/P-18:1(9Z))	C46H80NO8P	805.562	M+H	+	806.569	2	296.579
806.568	HMDB0289797	PC(P-18:1(9Z)/20:5(5Z,8Z,11Z,14Z,16E)-OH(18R))	C46H80NO8P	805.562	M+H	+	806.569	2	288.678
806.568	HMDB0289796	PC(18:1(9Z)-O(12,13)/P-18:1(9Z))	C44H82NO8P	783.578	M+Na	+	806.567	1	295.265
806.568	HMDB0289795	PC(P-18:1(9Z)/18:1(9Z)-O(12,13))	C44H82NO8P	783.578	M+Na	+	806.567	1	293.045
806.568	HMDB0289794	PC(18:1(12Z)-O(9S,10R)/P-18:1(9Z))	C44H82NO8P	783.578	M+Na	+	806.567	1	297.422
806.568	HMDB0289793	PC(P-18:1(9Z)/18:1(12Z)-O(9S,10R))	C44H82NO8P	783.578	M+Na	+	806.567	1	294.474
806.568	HMDB0289786	PC(20:4(5Z,8Z,11Z,13E)+=O(15)/P-18:1(9Z))	C46H80NO8P	805.562	M+H	+	806.569	2	287.26
806.568	HMDB0289785	PC(P-18:1(9Z)/20:4(5Z,8Z,11Z,13E)+=O(15))	C46H80NO8P	805.562	M+H	+	806.569	2	284.548
806.568	HMDB0289784	PC(20:4(6E,8Z,11Z,14Z)+=O(5)/P-18:1(9Z))	C46H80NO8P	805.562	M+H	+	806.569	2	287.3
806.568	HMDB0289783	PC(P-18:1(9Z)/20:4(6E,8Z,11Z,14Z)+=O(5))	C46H80NO8P	805.562	M+H	+	806.569	2	282.886
806.568	HMDB0289700	PC(20:5(6E,8Z,11Z,14Z,17Z)-OH(5)/P-18:1(11Z))	C46H80NO8P	805.562	M+H	+	806.569	2	289.228
806.568	HMDB0289699	PC(P-18:1(11Z)/20:5(6E,8Z,11Z,14Z,17Z)-OH(5))	C46H80NO8P	805.562	M+H	+	806.569	2	282.695
806.568	HMDB0289698	PC(20:5(5Z,8Z,10E,14Z,17Z)-OH(12)/P-18:1(11Z))	C46H80NO8P	805.562	M+H	+	806.569	2	290.255
806.568	HMDB0289697	PC(P-18:1(11Z)/20:5(5Z,8Z,10E,14Z,17Z)-OH(12))	C46H80NO8P	805.562	M+H	+	806.569	2	283.591
806.568	HMDB0289696	PC(20:5(5Z,8Z,11Z,14Z,16E)-OH(18)/P-18:1(11Z))	C46H80NO8P	805.562	M+H	+	806.569	2	289.823
806.568	HMDB0289695	PC(P-18:1(11Z)/20:5(5Z,8Z,11Z,14Z,16E)-OH(18))	C46H80NO8P	805.562	M+H	+	806.569	2	285.293
806.568	HMDB0289694	PC(20:5(5Z,8Z,11Z,14Z,16E)-OH(18R)/P-18:1(11Z))	C46H80NO8P	805.562	M+H	+	806.569	2	297.283
806.568	HMDB0289693	PC(P-18:1(11Z)/20:5(5Z,8Z,11Z,14Z,16E)-OH(18R))	C46H80NO8P	805.562	M+H	+	806.569	2	288.565
806.568	HMDB0289692	PC(18:1(9Z)-O(12,13)/P-18:1(11Z))	C44H82NO8P	783.578	M+Na	+	806.567	1	293.874
806.568	HMDB0289691	PC(P-18:1(11Z)/18:1(9Z)-O(12,13))	C44H82NO8P	783.578	M+Na	+	806.567	1	293.642
806.568	HMDB0289690	PC(18:1(12Z)-O(9S,10R)/P-18:1(11Z))	C44H82NO8P	783.578	M+Na	+	806.567	1	296.008
806.568	HMDB0289689	PC(P-18:1(11Z)/18:1(12Z)-O(9S,10R))	C44H82NO8P	783.578	M+Na	+	806.567	1	295.06
806.568	HMDB0289682	PC(20:4(5Z,8Z,11Z,13E)+=O(15)/P-18:1(11Z))	C46H80NO8P	805.562	M+H	+	806.569	2	288.207
806.568	HMDB0289681	PC(P-18:1(11Z)/20:4(5Z,8Z,11Z,13E)+=O(15))	C46H80NO8P	805.562	M+H	+	806.569	2	283.911
806.568	HMDB0289680	PC(20:4(6E,8Z,11Z,14Z)+=O(5)/P-18:1(11Z))	C46H80NO8P	805.562	M+H	+	806.569	2	288.247
806.568	HMDB0289679	PC(P-18:1(11Z)/20:4(6E,8Z,11Z,14Z)+=O(5))	C46H80NO8P	805.562	M+H	+	806.569	2	282.25
806.568	HMDB0289620	PC(18:3(9,11,15)-OH(13)/P-18:0)	C44H82NO8P	783.578	M+Na	+	806.567	1	289.01
806.568	HMDB0289619	PC(P-18:0/18:3(9,11,15)-OH(13))	C44H82NO8P	783.578	M+Na	+	806.567	1	284.505
806.568	HMDB0289618	PC(18:3(10,12,15)-OH(9)/P-18:0)	C44H82NO8P	783.578	M+Na	+	806.567	1	289.143
806.568	HMDB0289617	PC(P-18:0/18:3(10,12,15)-OH(9))	C44H82NO8P	783.578	M+Na	+	806.567	1	284.992
806.568	HMDB0289582	PC(18:2(9Z,11E)+=O(13)/P-18:0)	C44H82NO8P	783.578	M+Na	+	806.567	1	292.121
806.568	HMDB0289581	PC(P-18:0/18:2(9Z,11E)+=O(13))	C44H82NO8P	783.578	M+Na	+	806.567	1	290.615
806.568	HMDB0289580	PC(18:2(10E,12Z)+=O(9)/P-18:0)	C44H82NO8P	783.578	M+Na	+	806.567	1	293.015
806.568	HMDB0289579	PC(P-18:0/18:2(10E,12Z)+=O(9))	C44H82NO8P	783.578	M+Na	+	806.567	1	293.001
806.568	HMDB0289524	PC(20:3(6,8,11)-OH(5)/P-16:0)	C44H82NO8P	783.578	M+Na	+	806.567	1	290.79
806.568	HMDB0289523	PC(P-16:0/20:3(6,8,11)-OH(5))	C44H82NO8P	783.578	M+Na	+	806.567	1	285.319
806.568	HMDB0289512	PC(22:5(4Z,7Z,10Z,13Z,19Z)-O(16,17)/P-16:0)	C46H80NO8P	805.562	M+H	+	806.569	2	294.029
806.568	HMDB0289511	PC(P-16:0/22:5(4Z,7Z,10Z,13Z,19Z)-O(16,17))	C46H80NO8P	805.562	M+H	+	806.569	2	284.889
806.568	HMDB0289508	PC(22:6(4Z,7Z,10Z,13E,15E,19Z)-OH(17)/P-16:0)	C46H80NO8P	805.562	M+H	+	806.569	2	292.997
806.568	HMDB0289507	PC(P-16:0/22:6(4Z,7Z,10Z,13E,15E,19Z)-OH(17))	C46H80NO8P	805.562	M+H	+	806.569	2	282.976
806.568	HMDB0289506	PC(22:6(4Z,7Z,10Z,12E,16Z,19Z)-OH(14)/P-16:0)	C46H80NO8P	805.562	M+H	+	806.569	2	293.767
806.568	HMDB0289505	PC(P-16:0/22:6(4Z,7Z,10Z,12E,16Z,19Z)-OH(14))	C46H80NO8P	805.562	M+H	+	806.569	2	283.065
806.568	HMDB0289504	PC(22:6(4Z,8Z,10Z,13Z,16Z,19Z)-OH(7)/P-16:0)	C46H80NO8P	805.562	M+H	+	806.569	2	293.156
806.568	HMDB0289503	PC(P-16:0/22:6(4Z,8Z,10Z,13Z,16Z,19Z)-OH(7))	C46H80NO8P	805.562	M+H	+	806.569	2	283.084
806.568	HMDB0289502	PC(22:6(5Z,7Z,10Z,13Z,16Z,19Z)-OH(4)/P-16:0)	C46H80NO8P	805.562	M+H	+	806.569	2	293.008
806.568	HMDB0289501	PC(P-16:0/22:6(5Z,7Z,10Z,13Z,16Z,19Z)-OH(4))	C46H80NO8P	805.562	M+H	+	806.569	2	283.185
806.568	HMDB0259324	Tulathromycin A	C41H79N3O12	805.566	M+H	+	806.574	7	279.375
806.568	HMDB0256161	PC(18:1(9Z)/18:2(6Z,9Z))	C44H82NO8P	783.578	M+Na	+	806.567	1	291.27
806.568	HMDB0004866	LacCer(d18:1/12:0)	C42H79NO13	805.555	M+H	+	806.562	6	277.569
806.568	HMDB0113344	PE-NMe(20:2(11Z,14Z)/18:1(9Z))	C44H82NO8P	783.578	M+Na	+	806.567	1	293.248
806.568	HMDB0113343	PE-NMe(20:2(11Z,14Z)/18:1(11Z))	C44H82NO8P	783.578	M+Na	+	806.567	1	293.543
806.568	HMDB0113149	PE-NMe(18:1(9Z)/20:2(11Z,14Z))	C44H82NO8P	783.578	M+Na	+	806.567	1	292.551
806.568	HMDB0113122	PE-NMe(18:1(11Z)/20:2(11Z,14Z))	C44H82NO8P	783.578	M+Na	+	806.567	1	292.952
806.568	HMDB0113567	PE-NMe(22:2(13Z,16Z)/16:1(9Z))	C44H82NO8P	783.578	M+Na	+	806.567	1	298.497
806.568	HMDB0113399	PE-NMe(20:3(8Z,11Z,14Z)/18:0)	C44H82NO8P	783.578	M+Na	+	806.567	1	297.18
806.568	HMDB0113371	PE-NMe(20:3(5Z,8Z,11Z)/18:0)	C44H82NO8P	783.578	M+Na	+	806.567	1	294.236
806.568	HMDB0113316	PE-NMe(20:1(11Z)/18:2(9Z,12Z))	C44H82NO8P	783.578	M+Na	+	806.567	1	290.578
806.568	HMDB0113289	PE-NMe(20:0/18:3(9Z,12Z,15Z))	C44H82NO8P	783.578	M+Na	+	806.567	1	287.998
806.568	HMDB0113288	PE-NMe(20:0/18:3(6Z,9Z,12Z))	C44H82NO8P	783.578	M+Na	+	806.567	1	290.274
806.568	HMDB0113233	PE-NMe(18:3(9Z,12Z,15Z)/20:0)	C44H82NO8P	783.578	M+Na	+	806.567	1	294.224
806.568	HMDB0113204	PE-NMe(18:3(6Z,9Z,12Z)/20:0)	C44H82NO8P	783.578	M+Na	+	806.567	1	293.066
806.568	HMDB0113177	PE-NMe(18:2(9Z,12Z)/20:1(11Z))	C44H82NO8P	783.578	M+Na	+	806.567	1	290.405
806.568	HMDB0113097	PE-NMe(18:0/20:3(8Z,11Z,14Z))	C44H82NO8P	783.578	M+Na	+	806.567	1	281.611
806.568	HMDB0113096	PE-NMe(18:0/20:3(5Z,8Z,11Z))	C44H82NO8P	783.578	M+Na	+	806.567	1	283.482
806.568	HMDB0113077	PE-NMe(16:1(9Z)/22:2(13Z,16Z))	C44H82NO8P	783.578	M+Na	+	806.567	1	288.529
806.568	HMDB0113464	PE-NMe(20:4(8Z,11Z,14Z,17Z)/20:2(11Z,14Z))	C46H80NO8P	805.562	M+H	+	806.569	2	297.87
806.568	HMDB0113436	PE-NMe(20:4(5Z,8Z,11Z,14Z)/20:2(11Z,14Z))	C46H80NO8P	805.562	M+H	+	806.569	2	298.062
806.568	HMDB0113355	PE-NMe(20:2(11Z,14Z)/20:4(8Z,11Z,14Z,17Z))	C46H80NO8P	805.562	M+H	+	806.569	2	293.406
806.568	HMDB0113354	PE-NMe(20:2(11Z,14Z)/20:4(5Z,8Z,11Z,14Z))	C46H80NO8P	805.562	M+H	+	806.569	2	295.109
806.568	HMDB0113678	PE-NMe(22:6(4Z,7Z,10Z,13Z,16Z,19Z)/18:0)	C46H80NO8P	805.562	M+H	+	806.569	2	291.436
806.568	HMDB0113652	PE-NMe(22:5(7Z,10Z,13Z,16Z,19Z)/18:1(11Z))	C46H80NO8P	805.562	M+H	+	806.569	2	293.76
806.568	HMDB0113653	PE-NMe(22:5(7Z,10Z,13Z,16Z,19Z)/18:1(9Z))	C46H80NO8P	805.562	M+H	+	806.569	2	294.647
806.568	HMDB0113626	PE-NMe(22:5(4Z,7Z,10Z,13Z,16Z)/18:1(9Z))	C46H80NO8P	805.562	M+H	+	806.569	2	295.295
806.568	HMDB0113625	PE-NMe(22:5(4Z,7Z,10Z,13Z,16Z)/18:1(11Z))	C46H80NO8P	805.562	M+H	+	806.569	2	294.408
806.568	HMDB0113600	PE-NMe(22:4(7Z,10Z,13Z,16Z)/18:2(9Z,12Z))	C46H80NO8P	805.562	M+H	+	806.569	2	298.787
806.568	HMDB0113574	PE-NMe(22:2(13Z,16Z)/18:4(6Z,9Z,12Z,15Z))	C46H80NO8P	805.562	M+H	+	806.569	2	292.204
806.568	HMDB0113492	PE-NMe(20:5(5Z,8Z,11Z,14Z,17Z)/20:1(11Z))	C46H80NO8P	805.562	M+H	+	806.569	2	297.898
806.568	HMDB0113410	PE-NMe(20:3(8Z,11Z,14Z)/20:3(8Z,11Z,14Z))	C46H80NO8P	805.562	M+H	+	806.569	2	291.731
806.568	HMDB0113409	PE-NMe(20:3(8Z,11Z,14Z)/20:3(5Z,8Z,11Z))	C46H80NO8P	805.562	M+H	+	806.569	2	293.198
806.568	HMDB0113382	PE-NMe(20:3(5Z,8Z,11Z)/20:3(8Z,11Z,14Z))	C46H80NO8P	805.562	M+H	+	806.569	2	290.655
806.568	HMDB0113381	PE-NMe(20:3(5Z,8Z,11Z)/20:3(5Z,8Z,11Z))	C46H80NO8P	805.562	M+H	+	806.569	2	291.705
806.568	HMDB0113327	PE-NMe(20:1(11Z)/20:5(5Z,8Z,11Z,14Z,17Z))	C46H80NO8P	805.562	M+H	+	806.569	2	286.831
806.568	HMDB0113272	PE-NMe(18:4(6Z,9Z,12Z,15Z)/22:2(13Z,16Z))	C46H80NO8P	805.562	M+H	+	806.569	2	293.671
806.568	HMDB0113187	PE-NMe(18:2(9Z,12Z)/22:4(7Z,10Z,13Z,16Z))	C46H80NO8P	805.562	M+H	+	806.569	2	292.79
806.568	HMDB0113160	PE-NMe(18:1(9Z)/22:5(7Z,10Z,13Z,16Z,19Z))	C46H80NO8P	805.562	M+H	+	806.569	2	283.065
806.568	HMDB0113159	PE-NMe(18:1(9Z)/22:5(4Z,7Z,10Z,13Z,16Z))	C46H80NO8P	805.562	M+H	+	806.569	2	285.187
806.568	HMDB0113133	PE-NMe(18:1(11Z)/22:5(7Z,10Z,13Z,16Z,19Z))	C46H80NO8P	805.562	M+H	+	806.569	2	282.952
806.568	HMDB0113132	PE-NMe(18:1(11Z)/22:5(4Z,7Z,10Z,13Z,16Z))	C46H80NO8P	805.562	M+H	+	806.569	2	284.998
806.568	HMDB0113107	PE-NMe(18:0/22:6(4Z,7Z,10Z,13Z,16Z,19Z))	C46H80NO8P	805.562	M+H	+	806.569	2	287.706
806.568	HMDB0008725	PC(22:6(4Z,7Z,10Z,13Z,16Z,19Z)/16:0)	C46H80NO8P	805.562	M+H	+	806.569	2	287.171
806.568	HMDB0008693	PC(22:5(7Z,10Z,13Z,16Z,19Z)/16:1(9Z))	C46H80NO8P	805.562	M+H	+	806.569	2	288.166
806.568	HMDB0008660	PC(22:5(4Z,7Z,10Z,13Z,16Z)/16:1(9Z))	C46H80NO8P	805.562	M+H	+	806.569	2	287.534
806.568	HMDB0008591	PC(22:2(13Z,16Z)/14:1(9Z))	C44H82NO8P	783.578	M+Na	+	806.567	1	285.877
806.568	HMDB0008498	PC(20:5(5Z,8Z,11Z,14Z,17Z)/18:1(11Z))	C46H80NO8P	805.562	M+H	+	806.569	2	286.815
806.568	HMDB0008499	PC(20:5(5Z,8Z,11Z,14Z,17Z)/18:1(9Z))	C46H80NO8P	805.562	M+H	+	806.569	2	287.529
806.568	HMDB0008467	PC(20:4(8Z,11Z,14Z,17Z)/18:2(9Z,12Z))	C46H80NO8P	805.562	M+H	+	806.569	2	292.153
806.568	HMDB0008434	PC(20:4(5Z,8Z,11Z,14Z)/18:2(9Z,12Z))	C46H80NO8P	805.562	M+H	+	806.569	2	290.17
806.568	HMDB0008404	PC(20:3(8Z,11Z,14Z)/18:3(9Z,12Z,15Z))	C46H80NO8P	805.562	M+H	+	806.569	2	290.341
806.568	HMDB0008403	PC(20:3(8Z,11Z,14Z)/18:3(6Z,9Z,12Z))	C46H80NO8P	805.562	M+H	+	806.569	2	287.902
806.568	HMDB0008397	PC(20:3(8Z,11Z,14Z)/16:0)	C44H82NO8P	783.578	M+Na	+	806.567	1	283.844
806.568	HMDB0008370	PC(20:3(5Z,8Z,11Z)/18:3(6Z,9Z,12Z))	C46H80NO8P	805.562	M+H	+	806.569	2	286.618
806.568	HMDB0008371	PC(20:3(5Z,8Z,11Z)/18:3(9Z,12Z,15Z))	C46H80NO8P	805.562	M+H	+	806.569	2	289.057
806.568	HMDB0008364	PC(20:3(5Z,8Z,11Z)/16:0)	C44H82NO8P	783.578	M+Na	+	806.567	1	281.526
806.568	HMDB0008339	PC(20:2(11Z,14Z)/18:4(6Z,9Z,12Z,15Z))	C46H80NO8P	805.562	M+H	+	806.569	2	284.609
806.568	HMDB0008332	PC(20:2(11Z,14Z)/16:1(9Z))	C44H82NO8P	783.578	M+Na	+	806.567	1	288.476
806.568	HMDB0008243	PC(18:4(6Z,9Z,12Z,15Z)/20:2(11Z,14Z))	C46H80NO8P	805.562	M+H	+	806.569	2	290.995
806.568	HMDB0008211	PC(18:3(9Z,12Z,15Z)/20:3(5Z,8Z,11Z))	C46H80NO8P	805.562	M+H	+	806.569	2	291.39
806.568	HMDB0008212	PC(18:3(9Z,12Z,15Z)/20:3(8Z,11Z,14Z))	C46H80NO8P	805.562	M+H	+	806.569	2	292.694
806.568	HMDB0008201	PC(18:3(9Z,12Z,15Z)/18:0)	C44H82NO8P	783.578	M+Na	+	806.567	1	285.293
806.568	HMDB0008178	PC(18:3(6Z,9Z,12Z)/20:3(5Z,8Z,11Z))	C46H80NO8P	805.562	M+H	+	806.569	2	290.05
806.568	HMDB0008179	PC(18:3(6Z,9Z,12Z)/20:3(8Z,11Z,14Z))	C46H80NO8P	805.562	M+H	+	806.569	2	291.356
806.568	HMDB0008168	PC(18:3(6Z,9Z,12Z)/18:0)	C44H82NO8P	783.578	M+Na	+	806.567	1	284.281
806.568	HMDB0008147	PC(18:2(9Z,12Z)/20:4(5Z,8Z,11Z,14Z))	C46H80NO8P	805.562	M+H	+	806.569	2	282.617
806.568	HMDB0008148	PC(18:2(9Z,12Z)/20:4(8Z,11Z,14Z,17Z))	C46H80NO8P	805.562	M+H	+	806.569	2	284.005
806.568	HMDB0008137	PC(18:2(9Z,12Z)/18:1(9Z))	C44H82NO8P	783.578	M+Na	+	806.567	1	288.971
806.568	HMDB0008136	PC(18:2(9Z,12Z)/18:1(11Z))	C44H82NO8P	783.578	M+Na	+	806.567	1	288.55
806.568	HMDB0008116	PC(18:1(9Z)/20:5(5Z,8Z,11Z,14Z,17Z))	C46H80NO8P	805.562	M+H	+	806.569	2	277.366
806.568	HMDB0008105	PC(18:1(9Z)/18:2(9Z,12Z))	C44H82NO8P	783.578	M+Na	+	806.567	1	293.418
806.568	HMDB0008083	PC(18:1(11Z)/20:5(5Z,8Z,11Z,14Z,17Z))	C46H80NO8P	805.562	M+H	+	806.569	2	276.652
806.568	HMDB0008072	PC(18:1(11Z)/18:2(9Z,12Z))	C44H82NO8P	783.578	M+Na	+	806.567	1	292.952
806.568	HMDB0008041	PC(18:0/18:3(9Z,12Z,15Z))	C44H82NO8P	783.578	M+Na	+	806.567	1	283.9
806.568	HMDB0008040	PC(18:0/18:3(6Z,9Z,12Z))	C44H82NO8P	783.578	M+Na	+	806.567	1	283.935
806.568	HMDB0008024	PC(16:1(9Z)/22:5(7Z,10Z,13Z,16Z,19Z))	C46H80NO8P	805.562	M+H	+	806.569	2	279.272
806.568	HMDB0008022	PC(16:1(9Z)/22:5(4Z,7Z,10Z,13Z,16Z))	C46H80NO8P	805.562	M+H	+	806.569	2	279.954
806.568	HMDB0008012	PC(16:1(9Z)/20:2(11Z,14Z))	C44H82NO8P	783.578	M+Na	+	806.567	1	291.358
806.568	HMDB0007991	PC(38:6)	C46H80NO8P	805.562	M+H	+	806.569	2	280.606
806.568	HMDB0007981	PC(16:0/20:3(8Z,11Z,14Z))	C44H82NO8P	783.578	M+Na	+	806.567	1	279.892
806.568	HMDB0007980	PC(16:0/20:3(5Z,8Z,11Z))	C44H82NO8P	783.578	M+Na	+	806.567	1	282.4
806.568	HMDB0007921	PC(36:3)	C44H82NO8P	783.578	M+Na	+	806.567	1	289.342
369.202	HMDB0341234	2-Hydroxymethyl-17alpha-methylandrosta-1,4-diene-11alpha,17beta-diol-3-one	C21H30O4	346.214	M+Na	+	369.204	4
369.202	HMDB0248134	Algestone	C21H30O4	346.214	M+Na	+	369.204	4	188.658
369.202	HMDB0247527	(3R,4R)-4-Amino-1-[[4-[(3-methoxyphenyl)amino]pyrrolo[2,1-f][1,2,4]triazin-5-yl]methyl]piperidin-3-ol	C19H24N6O2	368.196	M+H	+	369.203	3	189.9
369.202	HMDB0244800	17alpha-Hydroperoxyprogesterone	C21H30O4	346.214	M+Na	+	369.204	4	187.756
369.202	HMDB0035130	Pinusolide	C21H30O4	346.214	M+Na	+	369.204	4	193.544
369.202	HMDB0114764	LysoPA(i-13:0/0:0)	C16H33O7P	368.196	M+H	+	369.204	4	186.847
369.202	HMDB0114760	LysoPA(a-13:0/0:0)	C16H33O7P	368.196	M+H	+	369.204	4	187.282
369.202	HMDB0243856	1-Dehydro-10-gingerdione	C21H30O4	346.214	M+Na	+	369.204	4	198.112
369.202	HMDB0038031	12-Hydroxy-11-methoxy-8,11,13-abietatrien-20-oic acid	C21H30O4	346.214	M+Na	+	369.204	4	190.122
369.202	HMDB0000015	Cortexolone	C21H30O4	346.214	M+Na	+	369.204	4	189.95
369.202	HMDB0012849	7'-Carboxy-alpha-tocotrienol	C21H30O4	346.214	M+Na	+	369.204	4	194.808
369.202	HMDB0012612	19-Hydroxydeoxycorticosterone	C21H30O4	346.214	M+Na	+	369.204	4	191.845
369.202	HMDB0302940	Carnosic acid 12-methyl ether	C21H30O4	346.214	M+Na	+	369.204	4	192.344
369.202	HMDB0303087	10-Dehydrogingerdione	C21H30O4	346.214	M+Na	+	369.204	4	201.672
369.202	HMDB0029476	[10]-Dehydrogingerdione	C21H30O4	346.214	M+Na	+	369.204	4	199.908
369.202	HMDB0036624	4-Deoxyhumulone	C21H30O4	346.214	M+Na	+	369.204	4	196.381
369.202	HMDB0029561	(+)-Calycanthine	C22H26N4	346.216	M+Na	+	369.205	7	191.248
369.202	HMDB0037378	4-Deoxyadhumulone	C21H30O4	346.214	M+Na	+	369.204	4	193.713
369.202	HMDB0030280	(-)-Chimonanthine	C22H26N4	346.216	M+Na	+	369.205	7	187.539
369.202	HMDB0302130	1-Dehydro-[10]-gingerdione	C21H30O4	346.214	M+Na	+	369.204	4	199.304
369.202	HMDB0006756	21-Hydroxy-5b-pregnane-3,11,20-trione	C21H30O4	346.214	M+Na	+	369.204	4	190.793
369.202	HMDB0004030	21-Deoxycortisol	C21H30O4	346.214	M+Na	+	369.204	4	191.423
369.202	HMDB0001547	Corticosterone	C21H30O4	346.214	M+Na	+	369.204	4	190.642
830.549	HMDB0289272	PC(18:1(12Z)-2OH(9,10)/DiMe(9,3))	C44H80NO11P	829.547	M+H	+	830.554	6	287.498
830.549	HMDB0289271	PC(DiMe(9,3)/18:1(12Z)-2OH(9,10))	C44H80NO11P	829.547	M+H	+	830.554	6	284.957
830.549	HMDB0285936	PC(20:4(7E,9E,11Z,13E)-3OH(5S,6R,15S)/16:0)	C44H80NO11P	829.547	M+H	+	830.554	6	284.447
830.549	HMDB0285935	PC(16:0/20:4(7E,9E,11Z,13E)-3OH(5S,6R,15S))	C44H80NO11P	829.547	M+H	+	830.554	6	278.031
830.549	HMDB0282208	PS(18:1(9Z)-O(12,13)/20:1(11Z))	C44H80NO11P	829.547	M+H	+	830.554	6	301.286
830.549	HMDB0282207	PS(20:1(11Z)/18:1(9Z)-O(12,13))	C44H80NO11P	829.547	M+H	+	830.554	6	299.406
830.549	HMDB0282206	PS(18:1(12Z)-O(9S,10R)/20:1(11Z))	C44H80NO11P	829.547	M+H	+	830.554	6	303.435
830.549	HMDB0282205	PS(20:1(11Z)/18:1(12Z)-O(9S,10R))	C44H80NO11P	829.547	M+H	+	830.554	6	300.034
830.549	HMDB0282136	PS(18:3(9,11,15)-OH(13)/20:0)	C44H80NO11P	829.547	M+H	+	830.554	6	293.122
830.549	HMDB0282135	PS(20:0/18:3(9,11,15)-OH(13))	C44H80NO11P	829.547	M+H	+	830.554	6	273.767
830.549	HMDB0282134	PS(18:3(10,12,15)-OH(9)/20:0)	C44H80NO11P	829.547	M+H	+	830.554	6	292.998
830.549	HMDB0282133	PS(20:0/18:3(10,12,15)-OH(9))	C44H80NO11P	829.547	M+H	+	830.554	6	274.043
830.549	HMDB0282098	PS(18:2(9Z,11E)+=O(13)/20:0)	C44H80NO11P	829.547	M+H	+	830.554	6	296.416
830.549	HMDB0282097	PS(20:0/18:2(9Z,11E)+=O(13))	C44H80NO11P	829.547	M+H	+	830.554	6	280.898
830.549	HMDB0282096	PS(18:2(10E,12Z)+=O(9)/20:0)	C44H80NO11P	829.547	M+H	+	830.554	6	296.988
830.549	HMDB0282095	PS(20:0/18:2(10E,12Z)+=O(9))	C44H80NO11P	829.547	M+H	+	830.554	6	283.001
830.549	HMDB0281417	PS(20:3(6,8,11)-OH(5)/18:0)	C44H80NO11P	829.547	M+H	+	830.554	6	293.291
830.549	HMDB0281416	PS(18:0/20:3(6,8,11)-OH(5))	C44H80NO11P	829.547	M+H	+	830.554	6	278.906
830.549	HMDB0286030	PC(PGF2alpha/16:1(9Z))	C44H80NO11P	829.547	M+H	+	830.554	6	296.346
830.549	HMDB0285920	PC(PGE2/16:0)	C44H80NO11P	829.547	M+H	+	830.554	6	289.935
830.549	HMDB0286092	PC(PGE1/16:1(9Z))	C44H80NO11P	829.547	M+H	+	830.554	6	292.78
830.549	HMDB0285922	PC(PGD2/16:0)	C44H80NO11P	829.547	M+H	+	830.554	6	292.268
830.549	HMDB0286094	PC(PGD1/16:1(9Z))	C44H80NO11P	829.547	M+H	+	830.554	6	295.126
830.549	HMDB0286460	PC(5-iso PGF2VI/18:1(9Z))	C44H80NO11P	829.547	M+H	+	830.554	6	294.033
830.549	HMDB0286356	PC(5-iso PGF2VI/18:1(11Z))	C44H80NO11P	829.547	M+H	+	830.554	6	293.839
830.549	HMDB0286459	PC(18:1(9Z)/5-iso PGF2VI)	C44H80NO11P	829.547	M+H	+	830.554	6	286.668
830.549	HMDB0286355	PC(18:1(11Z)/5-iso PGF2VI)	C44H80NO11P	829.547	M+H	+	830.554	6	286.474
830.549	HMDB0286029	PC(16:1(9Z)/PGF2alpha)	C44H80NO11P	829.547	M+H	+	830.554	6	284.875
830.549	HMDB0286091	PC(16:1(9Z)/PGE1)	C44H80NO11P	829.547	M+H	+	830.554	6	290.372
830.549	HMDB0286093	PC(16:1(9Z)/PGD1)	C44H80NO11P	829.547	M+H	+	830.554	6	284.204
830.549	HMDB0285919	PC(16:0/PGE2)	C44H80NO11P	829.547	M+H	+	830.554	6	288.199
830.549	HMDB0285921	PC(16:0/PGD2)	C44H80NO11P	829.547	M+H	+	830.554	6	281.918
830.549	HMDB0012314	3-O-Sulfogalactosylceramide (d18:1/18:0)	C42H81NO11S	807.553	M+Na	+	830.542	8	284.774
229.143	HMDB0254714	Mifentidine	C13H16N4	228.137	M+H	+	229.145	8	154.008
229.143	HMDB0249455	Butanedioic acid, octenyl-	C12H20O4	228.136	M+H	+	229.143	2	156.349
229.143	HMDB0241041	3-Methylheptanoylcarnitine	C15H29NO4	287.21	M+H	+	229.143	2	172.546
229.143	HMDB0241044	5-Methylheptanoylcarnitine	C15H29NO4	287.21	M+H	+	229.143	2	168.215
229.143	HMDB0241043	6-Methylheptanoylcarnitine	C15H29NO4	287.21	M+H	+	229.143	2	168.333
229.143	HMDB0241042	4-Methylheptanoylcarnitine	C15H29NO4	287.21	M+H	+	229.143	2	169.197
229.143	HMDB0340666	dodec-6-enedioic acid	C12H20O4	228.136	M+H	+	229.143	2
229.143	HMDB0340665	dodec-4-enedioic acid	C12H20O4	228.136	M+H	+	229.143	2
229.143	HMDB0340664	dodec-5-enedioic acid	C12H20O4	228.136	M+H	+	229.143	2
229.143	HMDB0341407	Triethylene glycol monobutyl ether	C10H22O4	206.152	M+Na	+	229.141	9
229.143	HMDB0340663	dodec-2-enedioic acid	C12H20O4	228.136	M+H	+	229.143	2
229.143	HMDB0340662	dodec-3-enedioic acid	C12H20O4	228.136	M+H	+	229.143	2
229.143	HMDB0030994	5-Heptyltetrahydro-2-oxo-3-furancarboxylic acid	C12H20O4	228.136	M+H	+	229.143	2	157.172
229.143	HMDB0000933	Traumatic acid	C12H20O4	228.136	M+H	+	229.143	2	154.536
568.242	HMDB0257349	[4-((1Z)-2-(Acetylamino)-3-{[1-(1,1'-biphenyl-4-ylmethyl)-2-oxoazepan-3-YL]amino}-3-oxoprop-1-enyl)-2-formylphenyl]acetic acid	C33H33N3O6	567.237	M+H	+	568.244	5	221.141
563.442	HMDB0304230	6-methoxy-3-methyl-2-all-trans-hexaprenyl-1,4-benzoquinol	C38H58O3	562.439	M+H	+	563.446	7	250.526
563.442	HMDB0030896	Momordicilin	C36H60O3	540.454	M+Na	+	563.443	3	245.263
563.442	HMDB0012147	2-Hexaprenyl-3-methyl-6-methoxy-1,4-benzoquinol	C38H58O3	562.439	M+H	+	563.446	7	244.007
443.24	HMDB0250266	Cinobufagin	C26H34O6	442.236	M+H	+	443.243	7	207.6
443.24	HMDB0039064	Pectachol	C26H34O6	442.236	M+H	+	443.243	7	205.215
443.24	HMDB0032099	Dimethyl 3-methoxy-4-oxo-5-(8,11,14-pentadecatrienyl)-2-hexenedioate	C24H36O6	420.251	M+Na	+	443.24	2	215.593
443.24	HMDB0031958	3-O-Acetylepisamarcandin	C26H34O6	442.236	M+H	+	443.243	7	206.398
443.24	HMDB0247800	[(2S,4R,5R,6R,14S,16R)-14-Hydroxy-7,11-dimethyl-6-(2-oxopyran-4-yl)-3-oxapentacyclo[8.8.0.02,4.02,7.011,16]octadecan-5-yl] acetate	C26H34O6	442.236	M+H	+	443.243	7
268.093	HMDB0252093	3'-C-Ethynylcytidine	C11H13N3O5	267.086	M+H	+	268.093	1	160.763
268.093	HMDB0247328	(S)-2-Amino-5-((4-nitrophenyl)amino)-5-oxopentanoic acid	C11H13N3O5	267.086	M+H	+	268.093	1	160.214
268.093	HMDB0059782	N-Phenylacetyl pyroglutamic acid	C14H15NO3	245.105	M+Na	+	268.094	5	160.701
257.099	HMDB0250630	Cyclo(L-His-L-Pro)	C11H14N4O2	234.112	M+Na	+	257.101	7	159.283
257.099	HMDB0254454	Mepirizole	C11H14N4O2	234.112	M+Na	+	257.101	7	159.215
176.065	HMDB0003157	Guanidinosuccinic acid	C5H9N3O4	175.059	M+H	+	176.067	8	137.551
681.469	HMDB0299104	DG(22:6(4Z,7Z,11E,13Z,15E,19Z)-2OH(10S,17)/0:0/i-15:0)	C40H66O7	658.481	M+Na	+	681.47	2	268.891
681.469	HMDB0299103	DG(i-15:0/0:0/22:6(4Z,7Z,11E,13Z,15E,19Z)-2OH(10S,17))	C40H66O7	658.481	M+Na	+	681.47	2	269.865
681.469	HMDB0299102	DG(22:6(4Z,7Z,11E,13Z,15E,19Z)-2OH(10S,17)/i-15:0/0:0)	C40H66O7	658.481	M+Na	+	681.47	2	269.558
681.469	HMDB0299101	DG(i-15:0/22:6(4Z,7Z,11E,13Z,15E,19Z)-2OH(10S,17)/0:0)	C40H66O7	658.481	M+Na	+	681.47	2	269.555
681.469	HMDB0299072	DG(22:6(5Z,8E,10Z,13Z,15E,19Z)-2OH(7S, 17S)/0:0/i-15:0)	C40H66O7	658.481	M+Na	+	681.47	2	270.83
681.469	HMDB0299071	DG(i-15:0/0:0/22:6(5Z,8E,10Z,13Z,15E,19Z)-2OH(7S, 17S))	C40H66O7	658.481	M+Na	+	681.47	2	271.79
681.469	HMDB0299070	DG(22:6(5Z,8E,10Z,13Z,15E,19Z)-2OH(7S, 17S)/i-15:0/0:0)	C40H66O7	658.481	M+Na	+	681.47	2	271.486
681.469	HMDB0299069	DG(i-15:0/22:6(5Z,8E,10Z,13Z,15E,19Z)-2OH(7S, 17S)/0:0)	C40H66O7	658.481	M+Na	+	681.47	2	271.997
681.469	HMDB0297650	DG(22:6(4Z,7Z,11E,13Z,15E,19Z)-2OH(10S,17)/0:0/a-15:0)	C40H66O7	658.481	M+Na	+	681.47	2	268.241
681.469	HMDB0297649	DG(a-15:0/0:0/22:6(4Z,7Z,11E,13Z,15E,19Z)-2OH(10S,17))	C40H66O7	658.481	M+Na	+	681.47	2	269.34
681.469	HMDB0297648	DG(22:6(4Z,7Z,11E,13Z,15E,19Z)-2OH(10S,17)/a-15:0/0:0)	C40H66O7	658.481	M+Na	+	681.47	2	269.017
681.469	HMDB0297647	DG(a-15:0/22:6(4Z,7Z,11E,13Z,15E,19Z)-2OH(10S,17)/0:0)	C40H66O7	658.481	M+Na	+	681.47	2	269.015
681.469	HMDB0297618	DG(22:6(5Z,8E,10Z,13Z,15E,19Z)-2OH(7S, 17S)/0:0/a-15:0)	C40H66O7	658.481	M+Na	+	681.47	2	270.2
681.469	HMDB0297617	DG(a-15:0/0:0/22:6(5Z,8E,10Z,13Z,15E,19Z)-2OH(7S, 17S))	C40H66O7	658.481	M+Na	+	681.47	2	271.285
681.469	HMDB0297616	DG(22:6(5Z,8E,10Z,13Z,15E,19Z)-2OH(7S, 17S)/a-15:0/0:0)	C40H66O7	658.481	M+Na	+	681.47	2	270.966
681.469	HMDB0297615	DG(a-15:0/22:6(5Z,8E,10Z,13Z,15E,19Z)-2OH(7S, 17S)/0:0)	C40H66O7	658.481	M+Na	+	681.47	2	271.478
681.469	HMDB0295362	DG(22:6(4Z,7Z,11E,13Z,15E,19Z)-2OH(10S,17)/0:0/15:0)	C40H66O7	658.481	M+Na	+	681.47	2	258.688
681.469	HMDB0295361	DG(15:0/0:0/22:6(4Z,7Z,11E,13Z,15E,19Z)-2OH(10S,17))	C40H66O7	658.481	M+Na	+	681.47	2	259.721
681.469	HMDB0295360	DG(22:6(4Z,7Z,11E,13Z,15E,19Z)-2OH(10S,17)/15:0/0:0)	C40H66O7	658.481	M+Na	+	681.47	2	260.08
681.469	HMDB0295359	DG(15:0/22:6(4Z,7Z,11E,13Z,15E,19Z)-2OH(10S,17)/0:0)	C40H66O7	658.481	M+Na	+	681.47	2	258.105
681.469	HMDB0295330	DG(22:6(5Z,8E,10Z,13Z,15E,19Z)-2OH(7S, 17S)/0:0/15:0)	C40H66O7	658.481	M+Na	+	681.47	2	259.519
681.469	HMDB0295329	DG(15:0/0:0/22:6(5Z,8E,10Z,13Z,15E,19Z)-2OH(7S, 17S))	C40H66O7	658.481	M+Na	+	681.47	2	260.476
681.469	HMDB0295328	DG(22:6(5Z,8E,10Z,13Z,15E,19Z)-2OH(7S, 17S)/15:0/0:0)	C40H66O7	658.481	M+Na	+	681.47	2	260.832
681.469	HMDB0295327	DG(15:0/22:6(5Z,8E,10Z,13Z,15E,19Z)-2OH(7S, 17S)/0:0)	C40H66O7	658.481	M+Na	+	681.47	2	258.649
681.469	HMDB0116446	DG(9M5/9D3/0:0)	C40H66O7	658.481	M+Na	+	681.47	2	262.839
681.469	HMDB0116430	DG(9D3/9M5/0:0)	C40H66O7	658.481	M+Na	+	681.47	2	263.283
681.469	HMDB0116424	DG(9D3/11M3/0:0)	C40H66O7	658.481	M+Na	+	681.47	2	261.294
681.469	HMDB0116393	DG(11M3/9D3/0:0)	C40H66O7	658.481	M+Na	+	681.47	2	261.509
681.469	HMDB0116696	PG(i-14:0/i-15:0)	C35H69O10P	680.463	M+H	+	681.47	2	265.629
681.469	HMDB0116691	PG(i-14:0/a-15:0)	C35H69O10P	680.463	M+H	+	681.47	2	264.995
681.469	HMDB0116682	PG(i-13:0/i-16:0)	C35H69O10P	680.463	M+H	+	681.47	2	265.392
681.469	HMDB0116665	PG(i-12:0/i-17:0)	C35H69O10P	680.463	M+H	+	681.47	2	264.696
681.469	HMDB0116657	PG(i-12:0/a-17:0)	C35H69O10P	680.463	M+H	+	681.47	2	263.951
681.469	HMDB0116646	PG(a-13:0/i-16:0)	C35H69O10P	680.463	M+H	+	681.47	2	264.829
905.755	HMDB0258949	1-Octadecanoyl-2-(9Z-octadecenoyl)-3-(9Z,12Z,15Z-octadecatrienoyl)-sn-glycerol	C57H102O6	882.768	M+Na	+	905.757	2	329.248
905.755	HMDB0043904	TG(16:0/16:0/22:4(7Z,10Z,13Z,16Z))	C57H102O6	882.768	M+Na	+	905.757	2	320.962
905.755	HMDB0044340	TG(16:0/20:3n6/18:1(11Z))	C57H102O6	882.768	M+Na	+	905.757	2	322.474
905.755	HMDB0044341	TG(16:0/20:3n6/18:1(9Z))	C57H102O6	882.768	M+Na	+	905.757	2	323.214
905.755	HMDB0044119	TG(16:0/18:1(9Z)/20:3(5Z,8Z,11Z))	C57H102O6	882.768	M+Na	+	905.757	2	327.325
905.755	HMDB0044091	TG(16:0/18:1(11Z)/20:3(5Z,8Z,11Z))	C57H102O6	882.768	M+Na	+	905.757	2	325.466
905.755	HMDB0042403	TG(14:0/20:1(11Z)/20:3(5Z,8Z,11Z))	C57H102O6	882.768	M+Na	+	905.757	2	328.808
905.755	HMDB0044482	TG(16:0/18:3(9Z,12Z,15Z)/20:1(11Z))	C57H102O6	882.768	M+Na	+	905.757	2	322.791
905.755	HMDB0047827	TG(14:1(9Z)/20:0/20:3n6)	C57H102O6	882.768	M+Na	+	905.757	2	325.902
905.755	HMDB0047848	TG(14:1(9Z)/22:0/18:3(6Z,9Z,12Z))	C57H102O6	882.768	M+Na	+	905.757	2	325.2
905.755	HMDB0042432	TG(14:0/20:3(5Z,8Z,11Z)/20:1(11Z))	C57H102O6	882.768	M+Na	+	905.757	2	325.596
905.755	HMDB0044362	TG(16:0/20:4(5Z,8Z,11Z,14Z)/18:0)	C57H102O6	882.768	M+Na	+	905.757	2	320.501
905.755	HMDB0044173	TG(16:0/20:3(5Z,8Z,11Z)/18:1(9Z))	C57H102O6	882.768	M+Na	+	905.757	2	325.607
905.755	HMDB0042786	TG(14:0/18:4(6Z,9Z,12Z,15Z)/22:0)	C57H102O6	882.768	M+Na	+	905.757	2	316.045
905.755	HMDB0043963	TG(16:0/20:0/18:4(6Z,9Z,12Z,15Z))	C57H102O6	882.768	M+Na	+	905.757	2	323.974
905.755	HMDB0044151	TG(16:0/20:1(11Z)/18:3(6Z,9Z,12Z))	C57H102O6	882.768	M+Na	+	905.757	2	329.976
905.755	HMDB0047821	TG(14:1(9Z)/20:0/20:3(5Z,8Z,11Z))	C57H102O6	882.768	M+Na	+	905.757	2	323.375
905.755	HMDB0048187	TG(14:1(9Z)/22:2(13Z,16Z)/18:1(9Z))	C57H102O6	882.768	M+Na	+	905.757	2	325.002
905.755	HMDB0044503	TG(16:0/18:4(6Z,9Z,12Z,15Z)/20:0)	C57H102O6	882.768	M+Na	+	905.757	2	317.365
905.755	HMDB0042531	TG(14:0/18:2(9Z,12Z)/22:2(13Z,16Z))	C57H102O6	882.768	M+Na	+	905.757	2	327.734
905.755	HMDB0048186	TG(14:1(9Z)/22:2(13Z,16Z)/18:1(11Z))	C57H102O6	882.768	M+Na	+	905.757	2	325.094
905.755	HMDB0042474	TG(14:0/22:1(13Z)/18:3(9Z,12Z,15Z))	C57H102O6	882.768	M+Na	+	905.757	2	328.729
905.755	HMDB0042200	TG(14:0/20:0/20:4(5Z,8Z,11Z,14Z))	C57H102O6	882.768	M+Na	+	905.757	2	323.288
905.755	HMDB0042588	TG(14:0/20:2n6/20:2n6)	C57H102O6	882.768	M+Na	+	905.757	2	327.859
905.755	HMDB0044125	TG(16:0/18:1(9Z)/20:3n6)	C57H102O6	882.768	M+Na	+	905.757	2	329.791
905.755	HMDB0047967	TG(14:1(9Z)/18:1(9Z)/22:2(13Z,16Z))	C57H102O6	882.768	M+Na	+	905.757	2	330.704
905.755	HMDB0042467	TG(14:0/22:1(13Z)/18:3(6Z,9Z,12Z))	C57H102O6	882.768	M+Na	+	905.757	2	327.966
905.755	HMDB0044318	TG(16:0/20:2n6/18:2(9Z,12Z))	C57H102O6	882.768	M+Na	+	905.757	2	327.866
905.755	HMDB0042206	TG(14:0/20:0/20:4(8Z,11Z,14Z,17Z))	C57H102O6	882.768	M+Na	+	905.757	2	324.867
905.755	HMDB0042235	TG(14:0/22:0/18:4(6Z,9Z,12Z,15Z))	C57H102O6	882.768	M+Na	+	905.757	2	324.384
905.755	HMDB0042612	TG(14:0/20:3n6/20:1(11Z))	C57H102O6	882.768	M+Na	+	905.757	2	323.203
905.755	HMDB0042694	TG(14:0/22:4(7Z,10Z,13Z,16Z)/18:0)	C57H102O6	882.768	M+Na	+	905.757	2	319.916
905.755	HMDB0047855	TG(14:1(9Z)/22:0/18:3(9Z,12Z,15Z))	C57H102O6	882.768	M+Na	+	905.757	2	326.466
905.755	HMDB0048119	TG(14:1(9Z)/20:2n6/20:1(11Z))	C57H102O6	882.768	M+Na	+	905.757	2	329.08
905.755	HMDB0048031	TG(14:1(9Z)/22:1(13Z)/18:2(9Z,12Z))	C57H102O6	882.768	M+Na	+	905.757	2	329.95
905.755	HMDB0044097	TG(16:0/18:1(11Z)/20:3n6)	C57H102O6	882.768	M+Na	+	905.757	2	327.933
905.755	HMDB0042554	TG(14:0/18:3(6Z,9Z,12Z)/22:1(13Z))	C57H102O6	882.768	M+Na	+	905.757	2	321.714
905.755	HMDB0042409	TG(14:0/20:1(11Z)/20:3n6)	C57H102O6	882.768	M+Na	+	905.757	2	330.82
905.755	HMDB0044530	TG(16:0/20:4(8Z,11Z,14Z,17Z)/18:0)	C57H102O6	882.768	M+Na	+	905.757	2	318.457
905.755	HMDB0042764	TG(14:0/18:3(9Z,12Z,15Z)/22:1(13Z))	C57H102O6	882.768	M+Na	+	905.757	2	321.565
905.755	HMDB0047944	TG(14:1(9Z)/18:1(11Z)/22:2(13Z,16Z))	C57H102O6	882.768	M+Na	+	905.757	2	328.846
905.755	HMDB0042815	TG(14:0/20:4(8Z,11Z,14Z,17Z)/20:0)	C57H102O6	882.768	M+Na	+	905.757	2	318.139
905.755	HMDB0005370	TG(16:0_38:4)	C57H102O6	882.768	M+Na	+	905.757	2	321.386
905.755	HMDB0048075	TG(14:1(9Z)/18:2(9Z,12Z)/22:1(13Z))	C57H102O6	882.768	M+Na	+	905.757	2	330.525
905.755	HMDB0044158	TG(16:0/20:1(11Z)/18:3(9Z,12Z,15Z))	C57H102O6	882.768	M+Na	+	905.757	2	331.152
905.755	HMDB0047987	TG(14:1(9Z)/20:1(11Z)/20:2n6)	C57H102O6	882.768	M+Na	+	905.757	2	334.081
905.755	HMDB0044286	TG(16:0/18:3(6Z,9Z,12Z)/20:1(11Z))	C57H102O6	882.768	M+Na	+	905.757	2	322.94
905.755	HMDB0044172	TG(16:0/20:3(5Z,8Z,11Z)/18:1(11Z))	C57H102O6	882.768	M+Na	+	905.757	2	324.864
905.755	HMDB0043936	TG(16:0/18:0/20:4(8Z,11Z,14Z,17Z))	C57H102O6	882.768	M+Na	+	905.757	2	323.11
905.755	HMDB0042676	TG(14:0/22:2(13Z,16Z)/18:2(9Z,12Z))	C57H102O6	882.768	M+Na	+	905.757	2	324.414
905.755	HMDB0044264	TG(16:0/18:2(9Z,12Z)/20:2n6)	C57H102O6	882.768	M+Na	+	905.757	2	328.961
905.755	HMDB0042635	TG(14:0/20:4(5Z,8Z,11Z,14Z)/20:0)	C57H102O6	882.768	M+Na	+	905.757	2	320.132
905.755	HMDB0048489	TG(16:1(9Z)/18:0/20:3n6)	C57H102O6	882.768	M+Na	+	905.757	2	324.448
905.755	HMDB0048620	TG(16:1(9Z)/18:1(11Z)/20:2n6)	C57H102O6	882.768	M+Na	+	905.757	2	330.829
905.755	HMDB0044893	TG(18:0/16:1(9Z)/20:3(5Z,8Z,11Z))	C57H102O6	882.768	M+Na	+	905.757	2	323.069
905.755	HMDB0048483	TG(16:1(9Z)/18:0/20:3(5Z,8Z,11Z))	C57H102O6	882.768	M+Na	+	905.757	2	322.652
905.755	HMDB0049117	TG(18:1(11Z)/16:0/20:3(5Z,8Z,11Z))	C57H102O6	882.768	M+Na	+	905.757	2	322.33
905.755	HMDB0049288	TG(18:1(11Z)/18:1(9Z)/18:2(9Z,12Z))	C57H102O6	882.768	M+Na	+	905.757	2	331.888
905.755	HMDB0049248	TG(18:1(11Z)/16:1(9Z)/20:2n6)	C57H102O6	882.768	M+Na	+	905.757	2	326.769
905.755	HMDB0049149	TG(18:1(11Z)/18:0/18:3(9Z,12Z,15Z))	C57H102O6	882.768	M+Na	+	905.757	2	325.297
905.755	HMDB0045107	TG(18:0/18:3(6Z,9Z,12Z)/18:1(9Z))	C57H102O6	882.768	M+Na	+	905.757	2	323.499
905.755	HMDB0048601	TG(16:1(9Z)/16:1(9Z)/22:2(13Z,16Z))	C57H102O6	882.768	M+Na	+	905.757	2	326.731
905.755	HMDB0049123	TG(18:1(11Z)/16:0/20:3n6)	C57H102O6	882.768	M+Na	+	905.757	2	323.886
905.755	HMDB0049387	TG(18:1(11Z)/18:2(9Z,12Z)/18:1(11Z))	C57H102O6	882.768	M+Na	+	905.757	2	330.792
905.755	HMDB0048789	TG(16:1(9Z)/20:2n6/18:1(9Z))	C57H102O6	882.768	M+Na	+	905.757	2	328.135
905.755	HMDB0044899	TG(18:0/16:1(9Z)/20:3n6)	C57H102O6	882.768	M+Na	+	905.757	2	325.292
905.755	HMDB0045296	TG(18:0/18:3(9Z,12Z,15Z)/18:1(9Z))	C57H102O6	882.768	M+Na	+	905.757	2	323.3
905.755	HMDB0044951	TG(18:0/18:1(9Z)/18:3(6Z,9Z,12Z))	C57H102O6	882.768	M+Na	+	905.757	2	329.474
905.755	HMDB0044738	TG(18:0/16:0/20:4(5Z,8Z,11Z,14Z))	C57H102O6	882.768	M+Na	+	905.757	2	320.828
905.755	HMDB0048788	TG(16:1(9Z)/20:2n6/18:1(11Z))	C57H102O6	882.768	M+Na	+	905.757	2	328.188
905.755	HMDB0045159	TG(18:0/20:3n6/16:1(9Z))	C57H102O6	882.768	M+Na	+	905.757	2	321.98
905.755	HMDB0049142	TG(18:1(11Z)/18:0/18:3(6Z,9Z,12Z))	C57H102O6	882.768	M+Na	+	905.757	2	324.185
905.755	HMDB0048642	TG(16:1(9Z)/18:1(9Z)/20:2n6)	C57H102O6	882.768	M+Na	+	905.757	2	332.688
905.755	HMDB0044931	TG(18:0/18:1(11Z)/18:3(9Z,12Z,15Z))	C57H102O6	882.768	M+Na	+	905.757	2	328.541
905.755	HMDB0044744	TG(18:0/16:0/20:4(8Z,11Z,14Z,17Z))	C57H102O6	882.768	M+Na	+	905.757	2	322.039
905.755	HMDB0044924	TG(18:0/18:1(11Z)/18:3(6Z,9Z,12Z))	C57H102O6	882.768	M+Na	+	905.757	2	327.616
905.755	HMDB0005445	TG(16:1(9Z)/18:2(9Z,12Z)/20:1(11Z))	C57H102O6	882.768	M+Na	+	905.757	2	330.151
905.755	HMDB0044997	TG(18:0/20:3(5Z,8Z,11Z)/16:1(9Z))	C57H102O6	882.768	M+Na	+	905.757	2	324.372
905.755	HMDB0045106	TG(18:0/18:3(6Z,9Z,12Z)/18:1(11Z))	C57H102O6	882.768	M+Na	+	905.757	2	323.735
905.755	HMDB0044686	TG(18:0/14:0/22:4(7Z,10Z,13Z,16Z))	C57H102O6	882.768	M+Na	+	905.757	2	323.827
905.755	HMDB0045295	TG(18:0/18:3(9Z,12Z,15Z)/18:1(11Z))	C57H102O6	882.768	M+Na	+	905.757	2	323.536
905.755	HMDB0048662	TG(16:1(9Z)/20:1(11Z)/18:2(9Z,12Z))	C57H102O6	882.768	M+Na	+	905.757	2	332.283
905.755	HMDB0044958	TG(18:0/18:1(9Z)/18:3(9Z,12Z,15Z))	C57H102O6	882.768	M+Na	+	905.757	2	330.4
905.755	HMDB0049388	TG(18:1(11Z)/18:2(9Z,12Z)/18:1(9Z))	C57H102O6	882.768	M+Na	+	905.757	2	330.329
905.755	HMDB0044770	TG(18:0/18:0/18:4(6Z,9Z,12Z,15Z))	C57H102O6	882.768	M+Na	+	905.757	2	322.718
905.755	HMDB0049267	TG(18:1(11Z)/18:1(11Z)/18:2(9Z,12Z))	C57H102O6	882.768	M+Na	+	905.757	2	330.03
905.755	HMDB0048509	TG(16:1(9Z)/20:0/18:3(6Z,9Z,12Z))	C57H102O6	882.768	M+Na	+	905.757	2	325.397
905.755	HMDB0049230	TG(18:1(11Z)/14:1(9Z)/22:2(13Z,16Z))	C57H102O6	882.768	M+Na	+	905.757	2	323.378
905.755	HMDB0005411	TG(18:0_36:4)	C57H102O6	882.768	M+Na	+	905.757	2	329.517
905.755	HMDB0048516	TG(16:1(9Z)/20:0/18:3(9Z,12Z,15Z))	C57H102O6	882.768	M+Na	+	905.757	2	326.433
905.755	HMDB0052401	TG(18:2(9Z,12Z)/14:0/22:2(13Z,16Z))	C57H102O6	882.768	M+Na	+	905.757	2	327.038
905.755	HMDB0049743	TG(18:1(9Z)/16:0/20:3(5Z,8Z,11Z))	C57H102O6	882.768	M+Na	+	905.757	2	322.029
905.755	HMDB0049868	TG(18:1(9Z)/16:1(9Z)/20:2n6)	C57H102O6	882.768	M+Na	+	905.757	2	328.481
905.755	HMDB0010456	TG(18:1(9Z)/18:0/18:3(9Z,12Z,15Z))	C57H102O6	882.768	M+Na	+	905.757	2	324.99
905.755	HMDB0010458	TG(18:1(9Z)/18:1(11Z)/18:2(9Z,12Z))	C57H102O6	882.768	M+Na	+	905.757	2	329.732
905.755	HMDB0049851	TG(18:1(9Z)/14:1(9Z)/22:2(13Z,16Z))	C57H102O6	882.768	M+Na	+	905.757	2	323.742
905.755	HMDB0049767	TG(18:1(9Z)/18:0/18:3(6Z,9Z,12Z))	C57H102O6	882.768	M+Na	+	905.757	2	323.883
905.755	HMDB0049749	TG(18:1(9Z)/16:0/20:3n6)	C57H102O6	882.768	M+Na	+	905.757	2	323.584
905.755	HMDB0010474	TG(18:2(9Z,12Z)/16:0/20:2(11Z,14Z))	C57H102O6	882.768	M+Na	+	905.757	2	326.707
905.755	HMDB0005455	TG(18:1(9Z)/18:1(9Z)/18:2(9Z,12Z))	C57H102O6	882.768	M+Na	+	905.757	2	331.591
905.755	HMDB0050001	TG(18:1(9Z)/18:2(9Z,12Z)/18:1(9Z))	C57H102O6	882.768	M+Na	+	905.757	2	330.572
905.755	HMDB0052441	TG(18:2(9Z,12Z)/18:0/18:2(9Z,12Z))	C57H102O6	882.768	M+Na	+	905.757	2	327.888
905.755	HMDB0045704	TG(20:0/16:1(9Z)/18:3(9Z,12Z,15Z))	C57H102O6	882.768	M+Na	+	905.757	2	324.159
905.755	HMDB0045492	TG(20:0/14:0/20:4(5Z,8Z,11Z,14Z))	C57H102O6	882.768	M+Na	+	905.757	2	322.06
905.755	HMDB0050350	TG(20:1(11Z)/16:0/18:3(9Z,12Z,15Z))	C57H102O6	882.768	M+Na	+	905.757	2	324.652
905.755	HMDB0045498	TG(20:0/14:0/20:4(8Z,11Z,14Z,17Z))	C57H102O6	882.768	M+Na	+	905.757	2	321.925
905.755	HMDB0045549	TG(20:0/16:0/18:4(6Z,9Z,12Z,15Z))	C57H102O6	882.768	M+Na	+	905.757	2	319.674
905.755	HMDB0045667	TG(20:0/14:1(9Z)/20:3(5Z,8Z,11Z))	C57H102O6	882.768	M+Na	+	905.757	2	319.293
905.755	HMDB0050307	TG(20:1(11Z)/14:0/20:3n6)	C57H102O6	882.768	M+Na	+	905.757	2	327.294
905.755	HMDB0050456	TG(20:1(11Z)/16:1(9Z)/18:2(9Z,12Z))	C57H102O6	882.768	M+Na	+	905.757	2	327.601
905.755	HMDB0045673	TG(20:0/14:1(9Z)/20:3n6)	C57H102O6	882.768	M+Na	+	905.757	2	320.808
905.755	HMDB0045792	TG(20:0/20:3(5Z,8Z,11Z)/14:1(9Z))	C57H102O6	882.768	M+Na	+	905.757	2	323.139
905.755	HMDB0046079	TG(20:0/18:3(9Z,12Z,15Z)/16:1(9Z))	C57H102O6	882.768	M+Na	+	905.757	2	321.034
905.755	HMDB0050301	TG(20:1(11Z)/14:0/20:3(5Z,8Z,11Z))	C57H102O6	882.768	M+Na	+	905.757	2	324.373
905.755	HMDB0050343	TG(20:1(11Z)/16:0/18:3(6Z,9Z,12Z))	C57H102O6	882.768	M+Na	+	905.757	2	323.808
905.755	HMDB0045948	TG(20:0/20:3n6/14:1(9Z))	C57H102O6	882.768	M+Na	+	905.757	2	320.701
905.755	HMDB0050439	TG(20:1(11Z)/14:1(9Z)/20:2n6)	C57H102O6	882.768	M+Na	+	905.757	2	324.322
905.755	HMDB0045897	TG(20:0/18:3(6Z,9Z,12Z)/16:1(9Z))	C57H102O6	882.768	M+Na	+	905.757	2	321.183
905.755	HMDB0045697	TG(20:0/16:1(9Z)/18:3(6Z,9Z,12Z))	C57H102O6	882.768	M+Na	+	905.757	2	322.882
905.755	HMDB0053264	TG(20:2n6/14:0/20:2n6)	C57H102O6	882.768	M+Na	+	905.757	2	326.502
905.755	HMDB0046275	TG(22:0/14:0/18:4(6Z,9Z,12Z,15Z))	C57H102O6	882.768	M+Na	+	905.757	2	319.442
905.755	HMDB0051529	TG(22:1(13Z)/14:1(9Z)/18:2(9Z,12Z))	C57H102O6	882.768	M+Na	+	905.757	2	324.99
905.755	HMDB0046658	TG(22:0/18:3(6Z,9Z,12Z)/14:1(9Z))	C57H102O6	882.768	M+Na	+	905.757	2	319.841
905.755	HMDB0046833	TG(22:0/18:3(9Z,12Z,15Z)/14:1(9Z))	C57H102O6	882.768	M+Na	+	905.757	2	319.7
905.755	HMDB0051411	TG(22:1(13Z)/14:0/18:3(6Z,9Z,12Z))	C57H102O6	882.768	M+Na	+	905.757	2	326.979
905.755	HMDB0046449	TG(22:0/14:1(9Z)/18:3(9Z,12Z,15Z))	C57H102O6	882.768	M+Na	+	905.757	2	319.716
905.755	HMDB0051418	TG(22:1(13Z)/14:0/18:3(9Z,12Z,15Z))	C57H102O6	882.768	M+Na	+	905.757	2	326.182
905.755	HMDB0046442	TG(22:0/14:1(9Z)/18:3(6Z,9Z,12Z))	C57H102O6	882.768	M+Na	+	905.757	2	318.174
905.755	HMDB0042172	TG(14:0/18:0/22:4(7Z,10Z,13Z,16Z))	C57H102O6	882.768	M+Na	+	905.757	2	321.836
905.755	HMDB0044377	TG(16:0/20:4(5Z,8Z,11Z,14Z)/20:3n6)	C59H100O6	904.752	M+H	+	905.759	5	315.423
905.755	HMDB0042738	TG(14:0/22:5(4Z,7Z,10Z,13Z,16Z)/20:2n6)	C59H100O6	904.752	M+H	+	905.759	5	316.015
905.755	HMDB0042861	TG(14:0/20:5(5Z,8Z,11Z,14Z,17Z)/22:2(13Z,16Z))	C59H100O6	904.752	M+H	+	905.759	5	317.257
905.755	HMDB0044188	TG(16:0/20:3(5Z,8Z,11Z)/20:4(8Z,11Z,14Z,17Z))	C59H100O6	904.752	M+H	+	905.759	5	320.479
905.755	HMDB0044296	TG(16:0/18:3(6Z,9Z,12Z)/22:4(7Z,10Z,13Z,16Z))	C59H100O6	904.752	M+H	+	905.759	5	320.94
905.755	HMDB0044545	TG(16:0/20:4(8Z,11Z,14Z,17Z)/20:3n6)	C59H100O6	904.752	M+H	+	905.759	5	320.411
905.755	HMDB0047997	TG(14:1(9Z)/20:1(11Z)/22:5(7Z,10Z,13Z,16Z,19Z))	C59H100O6	904.752	M+H	+	905.759	5	321.083
905.755	HMDB0044182	TG(16:0/20:3(5Z,8Z,11Z)/20:4(5Z,8Z,11Z,14Z))	C59H100O6	904.752	M+H	+	905.759	5	319.56
905.755	HMDB0042419	TG(14:0/20:1(11Z)/22:6(4Z,7Z,10Z,13Z,16Z,19Z))	C59H100O6	904.752	M+H	+	905.759	5	319.52
905.755	HMDB0044135	TG(16:0/18:1(9Z)/22:6(4Z,7Z,10Z,13Z,16Z,19Z))	C59H100O6	904.752	M+H	+	905.759	5	319.08
905.755	HMDB0044492	TG(16:0/18:3(9Z,12Z,15Z)/22:4(7Z,10Z,13Z,16Z))	C59H100O6	904.752	M+H	+	905.759	5	323.185
905.755	HMDB0048202	TG(14:1(9Z)/22:2(13Z,16Z)/20:4(8Z,11Z,14Z,17Z))	C59H100O6	904.752	M+H	+	905.759	5	324.745
905.755	HMDB0048042	TG(14:1(9Z)/22:1(13Z)/20:5(5Z,8Z,11Z,14Z,17Z))	C59H100O6	904.752	M+H	+	905.759	5	322.184
905.755	HMDB0048196	TG(14:1(9Z)/22:2(13Z,16Z)/20:4(5Z,8Z,11Z,14Z))	C59H100O6	904.752	M+H	+	905.759	5	323.531
905.755	HMDB0048312	TG(14:1(9Z)/20:4(8Z,11Z,14Z,17Z)/22:2(13Z,16Z))	C59H100O6	904.752	M+H	+	905.759	5	320.939
905.755	HMDB0044274	TG(16:0/18:2(9Z,12Z)/22:5(7Z,10Z,13Z,16Z,19Z))	C59H100O6	904.752	M+H	+	905.759	5	320.597
905.755	HMDB0044350	TG(16:0/20:3n6/20:4(5Z,8Z,11Z,14Z))	C59H100O6	904.752	M+H	+	905.759	5	323.195
905.755	HMDB0042888	TG(14:0/22:5(7Z,10Z,13Z,16Z,19Z)/20:2n6)	C59H100O6	904.752	M+H	+	905.759	5	318.49
905.755	HMDB0042622	TG(14:0/20:3n6/22:4(7Z,10Z,13Z,16Z))	C59H100O6	904.752	M+H	+	905.759	5	322.817
905.755	HMDB0044371	TG(16:0/20:4(5Z,8Z,11Z,14Z)/20:3(5Z,8Z,11Z))	C59H100O6	904.752	M+H	+	905.759	5	317.726
905.755	HMDB0044539	TG(16:0/20:4(8Z,11Z,14Z,17Z)/20:3(5Z,8Z,11Z))	C59H100O6	904.752	M+H	+	905.759	5	319.188
905.755	HMDB0048129	TG(14:1(9Z)/20:2n6/22:4(7Z,10Z,13Z,16Z))	C59H100O6	904.752	M+H	+	905.759	5	323.577
905.755	HMDB0042687	TG(14:0/22:2(13Z,16Z)/20:5(5Z,8Z,11Z,14Z,17Z))	C59H100O6	904.752	M+H	+	905.759	5	322.545
905.755	HMDB0042598	TG(14:0/20:2n6/22:5(7Z,10Z,13Z,16Z,19Z))	C59H100O6	904.752	M+H	+	905.759	5	322.651
905.755	HMDB0048174	TG(14:1(9Z)/20:4(5Z,8Z,11Z,14Z)/22:2(13Z,16Z))	C59H100O6	904.752	M+H	+	905.759	5	318.375
905.755	HMDB0042912	TG(14:0/22:6(4Z,7Z,10Z,13Z,16Z,19Z)/20:1(11Z))	C59H100O6	904.752	M+H	+	905.759	5	317.983
905.755	HMDB0044356	TG(16:0/20:3n6/20:4(8Z,11Z,14Z,17Z))	C59H100O6	904.752	M+H	+	905.759	5	324.195
905.755	HMDB0047992	TG(14:1(9Z)/20:1(11Z)/22:5(4Z,7Z,10Z,13Z,16Z))	C59H100O6	904.752	M+H	+	905.759	5	320.892
905.755	HMDB0048328	TG(14:1(9Z)/20:5(5Z,8Z,11Z,14Z,17Z)/22:1(13Z))	C59H100O6	904.752	M+H	+	905.759	5	316.594
905.755	HMDB0044107	TG(16:0_40:7)	C59H100O6	904.752	M+H	+	905.759	5	319.716
905.755	HMDB0042593	TG(14:0/20:2n6/22:5(4Z,7Z,10Z,13Z,16Z))	C59H100O6	904.752	M+H	+	905.759	5	321.964
905.755	HMDB0042703	TG(14:0/22:4(7Z,10Z,13Z,16Z)/20:3(5Z,8Z,11Z))	C59H100O6	904.752	M+H	+	905.759	5	317.153
905.755	HMDB0042442	TG(14:0/20:3(5Z,8Z,11Z)/22:4(7Z,10Z,13Z,16Z))	C59H100O6	904.752	M+H	+	905.759	5	319.207
905.755	HMDB0044329	TG(16:0/20:2n6/20:5(5Z,8Z,11Z,14Z,17Z))	C59H100O6	904.752	M+H	+	905.759	5	322.98
905.755	HMDB0048217	TG(14:1(9Z)/22:4(7Z,10Z,13Z,16Z)/20:2n6)	C59H100O6	904.752	M+H	+	905.759	5	317.414
905.755	HMDB0047837	TG(14:1(9Z)/20:0/22:6(4Z,7Z,10Z,13Z,16Z,19Z))	C59H100O6	904.752	M+H	+	905.759	5	318.313
905.755	HMDB0044269	TG(16:0/18:2(9Z,12Z)/22:5(4Z,7Z,10Z,13Z,16Z))	C59H100O6	904.752	M+H	+	905.759	5	320.224
905.755	HMDB0042709	TG(14:0/22:4(7Z,10Z,13Z,16Z)/20:3n6)	C59H100O6	904.752	M+H	+	905.759	5	317.274
905.755	HMDB0048349	TG(14:1(9Z)/22:5(7Z,10Z,13Z,16Z,19Z)/20:1(11Z))	C59H100O6	904.752	M+H	+	905.759	5	318.719
905.755	HMDB0048234	TG(14:1(9Z)/22:5(4Z,7Z,10Z,13Z,16Z)/20:1(11Z))	C59H100O6	904.752	M+H	+	905.759	5	319.613
905.755	HMDB0044431	TG(16:0/22:4(7Z,10Z,13Z,16Z)/18:3(6Z,9Z,12Z))	C59H100O6	904.752	M+H	+	905.759	5	316.947
905.755	HMDB0048819	TG(16:1(9Z)/20:3n6/20:3n6)	C59H100O6	904.752	M+H	+	905.759	5	326.077
905.755	HMDB0045331	TG(18:0/18:4(6Z,9Z,12Z,15Z)/20:3n6)	C59H100O6	904.752	M+H	+	905.759	5	320.195
905.755	HMDB0049008	TG(16:1(9Z)/22:5(7Z,10Z,13Z,16Z,19Z)/18:1(11Z))	C59H100O6	904.752	M+H	+	905.759	5	319.259
905.755	HMDB0048988	TG(16:1(9Z)/20:5(5Z,8Z,11Z,14Z,17Z)/20:1(11Z))	C59H100O6	904.752	M+H	+	905.759	5	319.424
905.755	HMDB0048673	TG(16:1(9Z)/20:1(11Z)/20:5(5Z,8Z,11Z,14Z,17Z))	C59H100O6	904.752	M+H	+	905.759	5	321.962
905.755	HMDB0048813	TG(16:1(9Z)/20:3n6/20:3(5Z,8Z,11Z))	C59H100O6	904.752	M+H	+	905.759	5	324.19
905.755	HMDB0048681	TG(16:1(9Z)/20:3(5Z,8Z,11Z)/20:3(5Z,8Z,11Z))	C59H100O6	904.752	M+H	+	905.759	5	320.613
905.755	HMDB0048899	TG(16:1(9Z)/22:5(4Z,7Z,10Z,13Z,16Z)/18:1(9Z))	C59H100O6	904.752	M+H	+	905.759	5	321.555
905.755	HMDB0049258	TG(18:1(11Z)/16:1(9Z)/22:5(7Z,10Z,13Z,16Z,19Z))	C59H100O6	904.752	M+H	+	905.759	5	322.245
905.755	HMDB0045116	TG(18:0/18:3(6Z,9Z,12Z)/20:4(5Z,8Z,11Z,14Z))	C59H100O6	904.752	M+H	+	905.759	5	320.132
905.755	HMDB0045096	TG(18:0/18:2(9Z,12Z)/20:5(5Z,8Z,11Z,14Z,17Z))	C59H100O6	904.752	M+H	+	905.759	5	319.754
905.755	HMDB0048869	TG(16:1(9Z)/22:2(13Z,16Z)/18:4(6Z,9Z,12Z,15Z))	C59H100O6	904.752	M+H	+	905.759	5	324.908
905.755	HMDB0049278	TG(18:1(11Z)/18:1(11Z)/20:5(5Z,8Z,11Z,14Z,17Z))	C59H100O6	904.752	M+H	+	905.759	5	321.32
905.755	HMDB0048687	TG(16:1(9Z)/20:3(5Z,8Z,11Z)/20:3n6)	C59H100O6	904.752	M+H	+	905.759	5	322.539
905.755	HMDB0045363	TG(18:0/20:4(8Z,11Z,14Z,17Z)/18:3(9Z,12Z,15Z))	C59H100O6	904.752	M+H	+	905.759	5	319.524
905.755	HMDB0049009	TG(16:1(9Z)/22:5(7Z,10Z,13Z,16Z,19Z)/18:1(9Z))	C59H100O6	904.752	M+H	+	905.759	5	320.891
905.755	HMDB0048972	TG(16:1(9Z)/20:4(8Z,11Z,14Z,17Z)/20:2n6)	C59H100O6	904.752	M+H	+	905.759	5	321.132
905.755	HMDB0049397	TG(18:1(11Z)/18:2(9Z,12Z)/20:4(5Z,8Z,11Z,14Z))	C59H100O6	904.752	M+H	+	905.759	5	321.952
905.755	HMDB0045325	TG(18:0/18:4(6Z,9Z,12Z,15Z)/20:3(5Z,8Z,11Z))	C59H100O6	904.752	M+H	+	905.759	5	318.289
905.755	HMDB0048804	TG(16:1(9Z)/20:2n6/20:4(8Z,11Z,14Z,17Z))	C59H100O6	904.752	M+H	+	905.759	5	325.938
905.755	HMDB0044909	TG(18:0_38:7)	C59H100O6	904.752	M+H	+	905.759	5	319.443
905.755	HMDB0045429	TG(18:0/22:6(4Z,7Z,10Z,13Z,16Z,19Z)/16:1(9Z))	C59H100O6	904.752	M+H	+	905.759	5	317.906
905.755	HMDB0044572	TG(16:0/20:5(5Z,8Z,11Z,14Z,17Z)/20:2n6)	C59H100O6	904.752	M+H	+	905.759	5	318.789
905.755	HMDB0044458	TG(16:0/22:5(4Z,7Z,10Z,13Z,16Z)/18:2(9Z,12Z))	C59H100O6	904.752	M+H	+	905.759	5	319.572
905.755	HMDB0048798	TG(16:1(9Z)/20:2n6/20:4(5Z,8Z,11Z,14Z))	C59H100O6	904.752	M+H	+	905.759	5	324.407
905.755	HMDB0045201	TG(18:0/20:4(5Z,8Z,11Z,14Z)/18:3(9Z,12Z,15Z))	C59H100O6	904.752	M+H	+	905.759	5	318.014
905.755	HMDB0045122	TG(18:0/18:3(6Z,9Z,12Z)/20:4(8Z,11Z,14Z,17Z))	C59H100O6	904.752	M+H	+	905.759	5	321.728
905.755	HMDB0045175	TG(18:0/20:3n6/18:4(6Z,9Z,12Z,15Z))	C59H100O6	904.752	M+H	+	905.759	5	322.819
905.755	HMDB0049411	TG(18:1(11Z)/18:3(6Z,9Z,12Z)/20:3(5Z,8Z,11Z))	C59H100O6	904.752	M+H	+	905.759	5	321.812
905.755	HMDB0044620	TG(16:0/22:6(4Z,7Z,10Z,13Z,16Z,19Z)/18:1(11Z))	C59H100O6	904.752	M+H	+	905.759	5	318.977
905.755	HMDB0048882	TG(16:1(9Z)/22:4(7Z,10Z,13Z,16Z)/18:2(9Z,12Z))	C59H100O6	904.752	M+H	+	905.759	5	319.816
905.755	HMDB0044438	TG(16:0/22:4(7Z,10Z,13Z,16Z)/18:3(9Z,12Z,15Z))	C59H100O6	904.752	M+H	+	905.759	5	317.284
905.755	HMDB0049299	TG(18:1(11Z)/18:1(9Z)/20:5(5Z,8Z,11Z,14Z,17Z))	C59H100O6	904.752	M+H	+	905.759	5	320.684
905.755	HMDB0048652	TG(16:1(9Z)/18:1(9Z)/22:5(7Z,10Z,13Z,16Z,19Z))	C59H100O6	904.752	M+H	+	905.759	5	321.243
905.755	HMDB0045356	TG(18:0/20:4(8Z,11Z,14Z,17Z)/18:3(6Z,9Z,12Z))	C59H100O6	904.752	M+H	+	905.759	5	319.018
905.755	HMDB0048499	TG(16:1(9Z)/18:0/22:6(4Z,7Z,10Z,13Z,16Z,19Z))	C59H100O6	904.752	M+H	+	905.759	5	320.936
905.755	HMDB0048630	TG(16:1(9Z)/18:1(11Z)/22:5(7Z,10Z,13Z,16Z,19Z))	C59H100O6	904.752	M+H	+	905.759	5	321.878
905.755	HMDB0045194	TG(18:0/20:4(5Z,8Z,11Z,14Z)/18:3(6Z,9Z,12Z))	C59H100O6	904.752	M+H	+	905.759	5	317.557
905.755	HMDB0048953	TG(16:1(9Z)/18:4(6Z,9Z,12Z,15Z)/22:2(13Z,16Z))	C59H100O6	904.752	M+H	+	905.759	5	320.676
905.755	HMDB0048756	TG(16:1(9Z)/18:2(9Z,12Z)/22:4(7Z,10Z,13Z,16Z))	C59H100O6	904.752	M+H	+	905.759	5	322.436
905.755	HMDB0044598	TG(16:0/22:5(7Z,10Z,13Z,16Z,19Z)/18:2(9Z,12Z))	C59H100O6	904.752	M+H	+	905.759	5	318.876
905.755	HMDB0045013	TG(18:0/20:3(5Z,8Z,11Z)/18:4(6Z,9Z,12Z,15Z))	C59H100O6	904.752	M+H	+	905.759	5	319.103
905.755	HMDB0049253	TG(18:1(11Z)/16:1(9Z)/22:5(4Z,7Z,10Z,13Z,16Z))	C59H100O6	904.752	M+H	+	905.759	5	322.733
905.755	HMDB0049403	TG(18:1(11Z)/18:2(9Z,12Z)/20:4(8Z,11Z,14Z,17Z))	C59H100O6	904.752	M+H	+	905.759	5	323.583
905.755	HMDB0044621	TG(16:0/22:6(4Z,7Z,10Z,13Z,16Z,19Z)/18:1(9Z))	C59H100O6	904.752	M+H	+	905.759	5	318.371
905.755	HMDB0049417	TG(18:1(11Z)/18:3(6Z,9Z,12Z)/20:3n6)	C59H100O6	904.752	M+H	+	905.759	5	324.002
905.755	HMDB0048898	TG(16:1(9Z)/22:5(4Z,7Z,10Z,13Z,16Z)/18:1(11Z))	C59H100O6	904.752	M+H	+	905.759	5	320.067
905.755	HMDB0045305	TG(18:0/18:3(9Z,12Z,15Z)/20:4(5Z,8Z,11Z,14Z))	C59H100O6	904.752	M+H	+	905.759	5	322.342
905.755	HMDB0045382	TG(18:0/20:5(5Z,8Z,11Z,14Z,17Z)/18:2(9Z,12Z))	C59H100O6	904.752	M+H	+	905.759	5	318.017
905.755	HMDB0045311	TG(18:0/18:3(9Z,12Z,15Z)/20:4(8Z,11Z,14Z,17Z))	C59H100O6	904.752	M+H	+	905.759	5	324.055
905.755	HMDB0048625	TG(16:1(9Z)/18:1(11Z)/22:5(4Z,7Z,10Z,13Z,16Z))	C59H100O6	904.752	M+H	+	905.759	5	321.671
905.755	HMDB0049133	TG(18:1(11Z)/16:0/22:6(4Z,7Z,10Z,13Z,16Z,19Z))	C59H100O6	904.752	M+H	+	905.759	5	321.325
905.755	HMDB0048840	TG(16:1(9Z)/20:4(5Z,8Z,11Z,14Z)/20:2n6)	C59H100O6	904.752	M+H	+	905.759	5	318.519
905.755	HMDB0048647	TG(16:1(9Z)/18:1(9Z)/22:5(4Z,7Z,10Z,13Z,16Z))	C59H100O6	904.752	M+H	+	905.759	5	321.036
905.755	HMDB0049558	TG(18:1(11Z)/18:3(9Z,12Z,15Z)/20:3(5Z,8Z,11Z))	C59H100O6	904.752	M+H	+	905.759	5	324.029
905.755	HMDB0010480	TG(18:2(9Z,12Z)/18:1(11Z)/20:4(5Z,8Z,11Z,14Z))	C59H100O6	904.752	M+H	+	905.759	5	321.705
905.755	HMDB0049338	TG(18:1(11Z)/20:3(5Z,8Z,11Z)/18:3(9Z,12Z,15Z))	C59H100O6	904.752	M+H	+	905.759	5	322.73
905.755	HMDB0049878	TG(18:1(9Z)/16:1(9Z)/22:5(7Z,10Z,13Z,16Z,19Z))	C59H100O6	904.752	M+H	+	905.759	5	323.149
905.755	HMDB0049457	TG(18:1(11Z)/20:3n6/18:3(6Z,9Z,12Z))	C59H100O6	904.752	M+H	+	905.759	5	325.211
905.755	HMDB0010469	TG(18:2(9Z,12Z)/16:0/22:5(7Z,10Z,13Z,16Z,19Z))	C59H100O6	904.752	M+H	+	905.759	5	322.527
905.755	HMDB0049947	TG(18:1(9Z)/20:3(5Z,8Z,11Z)/18:3(6Z,9Z,12Z))	C59H100O6	904.752	M+H	+	905.759	5	322.57
905.755	HMDB0010455	TG(18:1(9Z)/16:0/22:6(4Z,7Z,10Z,13Z,16Z,19Z))	C59H100O6	904.752	M+H	+	905.759	5	322.229
905.755	HMDB0050016	TG(18:1(9Z)/18:2(9Z,12Z)/20:4(8Z,11Z,14Z,17Z))	C59H100O6	904.752	M+H	+	905.759	5	324.475
905.755	HMDB0049873	TG(18:1(9Z)/16:1(9Z)/22:5(4Z,7Z,10Z,13Z,16Z))	C59H100O6	904.752	M+H	+	905.759	5	323.637
905.755	HMDB0052570	TG(18:2(9Z,12Z)/20:1(11Z)/18:4(6Z,9Z,12Z,15Z))	C59H100O6	904.752	M+H	+	905.759	5	322.629
905.755	HMDB0050188	TG(18:1(9Z)/18:4(6Z,9Z,12Z,15Z)/20:2n6)	C59H100O6	904.752	M+H	+	905.759	5	320.668
905.755	HMDB0052666	TG(18:2(9Z,12Z)/20:3n6/18:2(9Z,12Z))	C59H100O6	904.752	M+H	+	905.759	5	329.825
905.755	HMDB0050206	TG(18:1(9Z)/20:4(8Z,11Z,14Z,17Z)/18:2(9Z,12Z))	C59H100O6	904.752	M+H	+	905.759	5	323.534
905.755	HMDB0053006	TG(18:3(6Z,9Z,12Z)/20:1(11Z)/18:3(9Z,12Z,15Z))	C59H100O6	904.752	M+H	+	905.759	5	318.683
905.755	HMDB0050086	TG(18:1(9Z)/20:4(5Z,8Z,11Z,14Z)/18:2(9Z,12Z))	C59H100O6	904.752	M+H	+	905.759	5	322.026
905.755	HMDB0049477	TG(18:1(11Z)/20:4(5Z,8Z,11Z,14Z)/18:2(9Z,12Z))	C59H100O6	904.752	M+H	+	905.759	5	321.135
905.755	HMDB0050163	TG(18:1(9Z)/18:3(9Z,12Z,15Z)/20:3(5Z,8Z,11Z))	C59H100O6	904.752	M+H	+	905.759	5	324.921
905.755	HMDB0050023	TG(18:1(9Z)/18:3(6Z,9Z,12Z)/20:3(5Z,8Z,11Z))	C59H100O6	904.752	M+H	+	905.759	5	322.731
905.755	HMDB0055177	TG(18:3(9Z,12Z,15Z)/20:0/18:4(6Z,9Z,12Z,15Z))	C59H100O6	904.752	M+H	+	905.759	5	316.914
905.755	HMDB0049464	TG(18:1(11Z)/20:3n6/18:3(9Z,12Z,15Z))	C59H100O6	904.752	M+H	+	905.759	5	326.368
905.755	HMDB0052890	TG(18:3(6Z,9Z,12Z)/18:0/20:4(5Z,8Z,11Z,14Z))	C59H100O6	904.752	M+H	+	905.759	5	321.774
905.755	HMDB0050074	TG(18:1(9Z)/20:3n6/18:3(9Z,12Z,15Z))	C59H100O6	904.752	M+H	+	905.759	5	327.245
905.755	HMDB0053056	TG(18:3(6Z,9Z,12Z)/18:2(9Z,12Z)/20:2n6)	C59H100O6	904.752	M+H	+	905.759	5	319.716
905.755	HMDB0050029	TG(18:1(9Z)/18:3(6Z,9Z,12Z)/20:3n6)	C59H100O6	904.752	M+H	+	905.759	5	324.894
905.755	HMDB0052909	TG(18:3(6Z,9Z,12Z)/20:0/18:4(6Z,9Z,12Z,15Z))	C59H100O6	904.752	M+H	+	905.759	5	317.913
905.755	HMDB0052576	TG(18:2(9Z,12Z)/20:3(5Z,8Z,11Z)/18:2(9Z,12Z))	C59H100O6	904.752	M+H	+	905.759	5	326.748
905.755	HMDB0049619	TG(18:1(11Z)/20:5(5Z,8Z,11Z,14Z,17Z)/18:1(9Z))	C59H100O6	904.752	M+H	+	905.759	5	320.883
905.755	HMDB0052743	TG(18:2(9Z,12Z)/18:3(9Z,12Z,15Z)/20:2n6)	C59H100O6	904.752	M+H	+	905.759	5	323.451
905.755	HMDB0005462	TG(18:1(9Z)/18:2(9Z,12Z)/20:4(5Z,8Z,11Z,14Z))	C59H100O6	904.752	M+H	+	905.759	5	322.871
905.755	HMDB0052659	TG(18:2(9Z,12Z)/20:2n6/18:3(9Z,12Z,15Z))	C59H100O6	904.752	M+H	+	905.759	5	326.168
905.755	HMDB0050169	TG(18:1(9Z)/18:3(9Z,12Z,15Z)/20:3n6)	C59H100O6	904.752	M+H	+	905.759	5	327.062
905.755	HMDB0049954	TG(18:1(9Z)/20:3(5Z,8Z,11Z)/18:3(9Z,12Z,15Z))	C59H100O6	904.752	M+H	+	905.759	5	323.632
905.755	HMDB0052896	TG(18:3(6Z,9Z,12Z)/18:0/20:4(8Z,11Z,14Z,17Z))	C59H100O6	904.752	M+H	+	905.759	5	324.193
905.755	HMDB0049897	TG(18:1(9Z)/18:1(11Z)/20:5(5Z,8Z,11Z,14Z,17Z))	C59H100O6	904.752	M+H	+	905.759	5	322.224
905.755	HMDB0052973	TG(18:3(6Z,9Z,12Z)/18:1(11Z)/20:3n6)	C59H100O6	904.752	M+H	+	905.759	5	322.78
905.755	HMDB0052987	TG(18:3(6Z,9Z,12Z)/18:1(9Z)/20:3n6)	C59H100O6	904.752	M+H	+	905.759	5	322.145
905.755	HMDB0050055	TG(18:1(9Z)/20:2n6/18:4(6Z,9Z,12Z,15Z))	C59H100O6	904.752	M+H	+	905.759	5	325.911
905.755	HMDB0049564	TG(18:1(11Z)/18:3(9Z,12Z,15Z)/20:3n6)	C59H100O6	904.752	M+H	+	905.759	5	326.17
905.755	HMDB0049603	TG(18:1(11Z)/20:4(8Z,11Z,14Z,17Z)/18:2(9Z,12Z))	C59H100O6	904.752	M+H	+	905.759	5	322.642
905.755	HMDB0049444	TG(18:1(11Z)/20:2n6/18:4(6Z,9Z,12Z,15Z))	C59H100O6	904.752	M+H	+	905.759	5	325.034
905.755	HMDB0052433	TG(18:2(9Z,12Z)/16:0/22:5(4Z,7Z,10Z,13Z,16Z))	C59H100O6	904.752	M+H	+	905.759	5	325.474
905.755	HMDB0052878	TG(18:3(6Z,9Z,12Z)/16:0/22:4(7Z,10Z,13Z,16Z))	C59H100O6	904.752	M+H	+	905.759	5	324.318
905.755	HMDB0055171	TG(18:3(9Z,12Z,15Z)/18:0/20:4(8Z,11Z,14Z,17Z))	C59H100O6	904.752	M+H	+	905.759	5	319.562
905.755	HMDB0052652	TG(18:2(9Z,12Z)/20:2n6/18:3(6Z,9Z,12Z))	C59H100O6	904.752	M+H	+	905.759	5	325.177
905.755	HMDB0052541	TG(18:2(9Z,12Z)/18:1(11Z)/20:4(8Z,11Z,14Z,17Z))	C59H100O6	904.752	M+H	+	905.759	5	323
905.755	HMDB0049331	TG(18:1(11Z)/20:3(5Z,8Z,11Z)/18:3(6Z,9Z,12Z))	C59H100O6	904.752	M+H	+	905.759	5	321.651
905.755	HMDB0050067	TG(18:1(9Z)/20:3n6/18:3(6Z,9Z,12Z))	C59H100O6	904.752	M+H	+	905.759	5	326.103
905.755	HMDB0052638	TG(18:2(9Z,12Z)/18:3(6Z,9Z,12Z)/20:2n6)	C59H100O6	904.752	M+H	+	905.759	5	321.649
905.755	HMDB0010492	TG(18:2(9Z,12Z)/18:2(9Z,12Z)/20:3(8Z,11Z,14Z))	C59H100O6	904.752	M+H	+	905.759	5	323.743
905.755	HMDB0052522	TG(18:2(9Z,12Z)/16:1(9Z)/22:4(7Z,10Z,13Z,16Z))	C59H100O6	904.752	M+H	+	905.759	5	323.935
905.755	HMDB0010464	TG(18:1(9Z)/18:1(9Z)/20:5(5Z,8Z,11Z,14Z,17Z))	C59H100O6	904.752	M+H	+	905.759	5	321.588
905.755	HMDB0049584	TG(18:1(11Z)/18:4(6Z,9Z,12Z,15Z)/20:2n6)	C59H100O6	904.752	M+H	+	905.759	5	322.839
905.755	HMDB0052550	TG(18:2(9Z,12Z)/18:1(9Z)/20:4(5Z,8Z,11Z,14Z))	C59H100O6	904.752	M+H	+	905.759	5	321.115
905.755	HMDB0052556	TG(18:2(9Z,12Z)/18:1(9Z)/20:4(8Z,11Z,14Z,17Z))	C59H100O6	904.752	M+H	+	905.759	5	322.39
905.755	HMDB0052452	TG(18:2(9Z,12Z)/18:0/20:5(5Z,8Z,11Z,14Z,17Z))	C59H100O6	904.752	M+H	+	905.759	5	320.957
905.755	HMDB0050609	TG(20:1(11Z)/18:3(6Z,9Z,12Z)/18:3(6Z,9Z,12Z))	C59H100O6	904.752	M+H	+	905.759	5	323.969
905.755	HMDB0045683	TG(20:0/14:1(9Z)/22:6(4Z,7Z,10Z,13Z,16Z,19Z))	C59H100O6	904.752	M+H	+	905.759	5	319.546
905.755	HMDB0050444	TG(20:1(11Z)/14:1(9Z)/22:5(4Z,7Z,10Z,13Z,16Z))	C59H100O6	904.752	M+H	+	905.759	5	326.422
905.755	HMDB0050449	TG(20:1(11Z)/14:1(9Z)/22:5(7Z,10Z,13Z,16Z,19Z))	C59H100O6	904.752	M+H	+	905.759	5	324.435
905.755	HMDB0050598	TG(20:1(11Z)/18:2(9Z,12Z)/18:4(6Z,9Z,12Z,15Z))	C59H100O6	904.752	M+H	+	905.759	5	323.538
905.755	HMDB0046095	TG(20:0/18:3(9Z,12Z,15Z)/18:4(6Z,9Z,12Z,15Z))	C59H100O6	904.752	M+H	+	905.759	5	322.291
905.755	HMDB0050760	TG(20:1(11Z)/18:4(6Z,9Z,12Z,15Z)/18:2(9Z,12Z))	C59H100O6	904.752	M+H	+	905.759	5	323.638
905.755	HMDB0046120	TG(20:0/18:4(6Z,9Z,12Z,15Z)/18:3(9Z,12Z,15Z))	C59H100O6	904.752	M+H	+	905.759	5	319.208
905.755	HMDB0046113	TG(20:0/18:4(6Z,9Z,12Z,15Z)/18:3(6Z,9Z,12Z))	C59H100O6	904.752	M+H	+	905.759	5	318.487
905.755	HMDB0050317	TG(20:1(11Z)/14:0/22:6(4Z,7Z,10Z,13Z,16Z,19Z))	C59H100O6	904.752	M+H	+	905.759	5	321.323
905.755	HMDB0050467	TG(20:1(11Z)/16:1(9Z)/20:5(5Z,8Z,11Z,14Z,17Z))	C59H100O6	904.752	M+H	+	905.759	5	322.45
905.755	HMDB0050742	TG(20:1(11Z)/18:3(9Z,12Z,15Z)/18:3(6Z,9Z,12Z))	C59H100O6	904.752	M+H	+	905.759	5	326.163
905.755	HMDB0050616	TG(20:1(11Z)/18:3(6Z,9Z,12Z)/18:3(9Z,12Z,15Z))	C59H100O6	904.752	M+H	+	905.759	5	325.166
905.755	HMDB0045913	TG(20:0/18:3(6Z,9Z,12Z)/18:4(6Z,9Z,12Z,15Z))	C59H100O6	904.752	M+H	+	905.759	5	319.935
905.755	HMDB0046208	TG(20:0/22:6(4Z,7Z,10Z,13Z,16Z,19Z)/14:1(9Z))	C59H100O6	904.752	M+H	+	905.759	5	316.446
905.755	HMDB0050749	TG(20:1(11Z)/18:3(9Z,12Z,15Z)/18:3(9Z,12Z,15Z))	C59H100O6	904.752	M+H	+	905.759	5	327.432
905.755	HMDB0053388	TG(20:2n6/18:1(11Z)/18:4(6Z,9Z,12Z,15Z))	C59H100O6	904.752	M+H	+	905.759	5	320.323
905.755	HMDB0051060	TG(20:3(5Z,8Z,11Z)/18:1(9Z)/18:3(9Z,12Z,15Z))	C59H100O6	904.752	M+H	+	905.759	5	318.15
905.755	HMDB0053656	TG(20:3n6/14:0/22:4(7Z,10Z,13Z,16Z))	C59H100O6	904.752	M+H	+	905.759	5	325.144
905.755	HMDB0051142	TG(20:3(5Z,8Z,11Z)/18:2(9Z,12Z)/18:2(9Z,12Z))	C59H100O6	904.752	M+H	+	905.759	5	320.106
905.755	HMDB0053274	TG(20:2n6/14:0/22:5(7Z,10Z,13Z,16Z,19Z))	C59H100O6	904.752	M+H	+	905.759	5	319.957
905.755	HMDB0050935	TG(20:3(5Z,8Z,11Z)/18:0/18:4(6Z,9Z,12Z,15Z))	C59H100O6	904.752	M+H	+	905.759	5	320.933
905.755	HMDB0053376	TG(20:2n6/16:1(9Z)/20:4(8Z,11Z,14Z,17Z))	C59H100O6	904.752	M+H	+	905.759	5	321.63
905.755	HMDB0050918	TG(20:3(5Z,8Z,11Z)/16:0/20:4(8Z,11Z,14Z,17Z))	C59H100O6	904.752	M+H	+	905.759	5	324.156
905.755	HMDB0053684	TG(20:3n6/16:0/20:4(8Z,11Z,14Z,17Z))	C59H100O6	904.752	M+H	+	905.759	5	322.712
905.755	HMDB0053299	TG(20:2n6/16:0/20:5(5Z,8Z,11Z,14Z,17Z))	C59H100O6	904.752	M+H	+	905.759	5	320.5
905.755	HMDB0051019	TG(20:3(5Z,8Z,11Z)/16:1(9Z)/20:3n6)	C59H100O6	904.752	M+H	+	905.759	5	322.713
905.755	HMDB0053678	TG(20:3n6/16:0/20:4(5Z,8Z,11Z,14Z))	C59H100O6	904.752	M+H	+	905.759	5	325.096
905.755	HMDB0053766	TG(20:3n6/18:1(11Z)/18:3(9Z,12Z,15Z))	C59H100O6	904.752	M+H	+	905.759	5	320.94
905.755	HMDB0051042	TG(20:3(5Z,8Z,11Z)/18:1(11Z)/18:3(9Z,12Z,15Z))	C59H100O6	904.752	M+H	+	905.759	5	318.819
905.755	HMDB0053465	TG(20:2n6/18:2(9Z,12Z)/18:3(9Z,12Z,15Z))	C59H100O6	904.752	M+H	+	905.759	5	322.133
905.755	HMDB0053269	TG(20:2n6/14:0/22:5(4Z,7Z,10Z,13Z,16Z))	C59H100O6	904.752	M+H	+	905.759	5	323.824
905.755	HMDB0050912	TG(20:3(5Z,8Z,11Z)/16:0/20:4(5Z,8Z,11Z,14Z))	C59H100O6	904.752	M+H	+	905.759	5	324.636
905.755	HMDB0053695	TG(20:3n6/18:0/18:4(6Z,9Z,12Z,15Z))	C59H100O6	904.752	M+H	+	905.759	5	320.726
905.755	HMDB0053359	TG(20:2n6/14:1(9Z)/22:4(7Z,10Z,13Z,16Z))	C59H100O6	904.752	M+H	+	905.759	5	325.057
905.755	HMDB0050878	TG(20:3(5Z,8Z,11Z)/14:0/22:4(7Z,10Z,13Z,16Z))	C59H100O6	904.752	M+H	+	905.759	5	323.534
905.755	HMDB0051053	TG(20:3(5Z,8Z,11Z)/18:1(9Z)/18:3(6Z,9Z,12Z))	C59H100O6	904.752	M+H	+	905.759	5	319.235
905.755	HMDB0053401	TG(20:2n6/18:1(9Z)/18:4(6Z,9Z,12Z,15Z))	C59H100O6	904.752	M+H	+	905.759	5	319.709
905.755	HMDB0053778	TG(20:3n6/18:1(9Z)/18:3(9Z,12Z,15Z))	C59H100O6	904.752	M+H	+	905.759	5	320.298
905.755	HMDB0053370	TG(20:2n6/16:1(9Z)/20:4(5Z,8Z,11Z,14Z))	C59H100O6	904.752	M+H	+	905.759	5	321.909
905.755	HMDB0051035	TG(20:3(5Z,8Z,11Z)/18:1(11Z)/18:3(6Z,9Z,12Z))	C59H100O6	904.752	M+H	+	905.759	5	319.854
905.755	HMDB0010521	TG(20:4(5Z,8Z,11Z,14Z)/18:0/18:3(9Z,12Z,15Z))	C59H100O6	904.752	M+H	+	905.759	5	321.5
905.755	HMDB0054416	TG(22:2(13Z,16Z)/14:1(9Z)/20:4(8Z,11Z,14Z,17Z))	C59H100O6	904.752	M+H	+	905.759	5	321.586
905.755	HMDB0054660	TG(22:4(7Z,10Z,13Z,16Z)/16:0/18:3(9Z,12Z,15Z))	C59H100O6	904.752	M+H	+	905.759	5	323.07
905.755	HMDB0054347	TG(22:2(13Z,16Z)/14:0/20:5(5Z,8Z,11Z,14Z,17Z))	C59H100O6	904.752	M+H	+	905.759	5	318.279
905.755	HMDB0054425	TG(22:2(13Z,16Z)/16:1(9Z)/18:4(6Z,9Z,12Z,15Z))	C59H100O6	904.752	M+H	+	905.759	5	319.31
905.755	HMDB0051540	TG(22:1(13Z)/14:1(9Z)/20:5(5Z,8Z,11Z,14Z,17Z))	C59H100O6	904.752	M+H	+	905.759	5	321.332
905.755	HMDB0054090	TG(20:4(5Z,8Z,11Z,14Z)/14:1(9Z)/22:2(13Z,16Z))	C59H100O6	904.752	M+H	+	905.759	5	325.148
905.755	HMDB0055225	TG(18:3(9Z,12Z,15Z)/20:1(11Z)/18:3(9Z,12Z,15Z))	C59H100O6	904.752	M+H	+	905.759	5	326.042
905.755	HMDB0053749	TG(20:3n6/16:1(9Z)/20:3n6)	C59H100O6	904.752	M+H	+	905.759	5	327.406
905.755	HMDB0052999	TG(18:3(6Z,9Z,12Z)/20:1(11Z)/18:3(6Z,9Z,12Z))	C59H100O6	904.752	M+H	+	905.759	5	327.108
905.755	HMDB0051013	TG(20:3(5Z,8Z,11Z)/16:1(9Z)/20:3(5Z,8Z,11Z))	C59H100O6	904.752	M+H	+	905.759	5	325.536
905.755	HMDB0050221	TG(18:1(9Z)/20:5(5Z,8Z,11Z,14Z,17Z)/18:1(9Z))	C59H100O6	904.752	M+H	+	905.759	5	327.052
905.755	HMDB0049618	TG(18:1(11Z)/20:5(5Z,8Z,11Z,14Z,17Z)/18:1(11Z))	C59H100O6	904.752	M+H	+	905.759	5	326.033
905.755	HMDB0048853	TG(16:1(9Z)/22:2(13Z,16Z)/16:1(9Z))	C57H102O6	882.768	M+Na	+	905.757	2	326.479
905.755	HMDB0045316	TG(18:0/18:4(6Z,9Z,12Z,15Z)/18:0)	C57H102O6	882.768	M+Na	+	905.757	2	319.553
905.755	HMDB0044417	TG(16:0/22:4(7Z,10Z,13Z,16Z)/16:0)	C57H102O6	882.768	M+Na	+	905.757	2	322.13
905.755	HMDB0029554	Glycerol 1,2-di-(9Z,12Z-octadecadienoate) 3-octadecanoate	C57H102O6	882.768	M+Na	+	905.757	2	319.947
905.755	HMDB0031113	Glycerol 1,3-di-(9Z-octadecenoate) 2-(9Z,12Z-octadecadienoate)	C57H102O6	882.768	M+Na	+	905.757	2	325.26
905.755	HMDB0031114	Glycerol 1,3-di-(9Z,12Z-octadecadienoate) 2-octadecanoate	C57H102O6	882.768	M+Na	+	905.757	2	318.161
834.582	HMDB0285992	PC(PGF1alpha/16:0)	C44H84NO11P	833.578	M+H	+	834.585	4	297.818
834.582	HMDB0285991	PC(16:0/PGF1alpha)	C44H84NO11P	833.578	M+H	+	834.585	4	283.113
413.265	HMDB0259474	8H-Purin-8-one, 6-amino-7,9-dihydro-2-((1S)-1-methylbutoxy)-9-(5-(1-piperidinyl)pentyl)-	C20H34N6O2	390.274	M+Na	+	413.264	4	207.027
413.265	HMDB0000503	7alpha-Hydroxy-3-oxo-5beta-cholan-24-oic acid	C24H38O4	390.277	M+Na	+	413.266	2	203.602
413.265	HMDB0062742	12alpha-hydroxy-3-oxo-5beta-cholan-24-oic Acid	C24H38O4	390.277	M+Na	+	413.266	2	196.266
413.265	HMDB0249244	Bis(2-ethylhexyl) terephthalate	C24H38O4	390.277	M+Na	+	413.266	2	205.778
413.265	HMDB0248495	Antroquinonol	C24H38O4	390.277	M+Na	+	413.266	2	204.935
413.265	HMDB0246261	3beta,7alpha-Dihydroxychol-5-en-24-oic Acid	C24H38O4	390.277	M+Na	+	413.266	2	202.708
413.265	HMDB0246682	3alpha-Hydroxy-7-oxo-5beta-cholanic acid	C24H38O4	390.277	M+Na	+	413.266	2	201.719
413.265	HMDB0012866	9'-Carboxy-alpha-chromanol	C24H38O4	390.277	M+Na	+	413.266	2	205.552
413.265	HMDB0030057	Boviquinone 4	C26H36O4	412.261	M+H	+	413.269	8	208.744
413.265	HMDB0302133	Acetoxy-[10]-gingerol	C24H38O4	390.277	M+Na	+	413.266	2	210.831
413.265	HMDB0041454	D8'-Merulinic acid A	C24H38O4	390.277	M+Na	+	413.266	2	212.434
413.265	HMDB0251353	Diisooctyl phthalate	C24H38O4	390.277	M+Na	+	413.266	2	206.039
413.265	HMDB0251427	Dioctyl phthalate	C24H38O4	390.277	M+Na	+	413.266	2	206.169
413.265	HMDB0249243	Bis(2-ethylhexyl) phthalate	C24H38O4	390.277	M+Na	+	413.266	2	205.606
413.265	HMDB0000467	Nutriacholic acid	C24H38O4	390.277	M+Na	+	413.266	2	202.736
413.265	HMDB0000460	7-Hydroxy-3-oxocholanoic acid	C24H38O4	390.277	M+Na	+	413.266	2	201.994
413.265	HMDB0000328	12-Ketodeoxycholic acid	C24H38O4	390.277	M+Na	+	413.266	2	201.945
524.333	HMDB0245622	1-(Tert-Butyl)-3-(2-((4-(diethylamino)butyl)amino)-6-(3,5-dimethoxyphenyl)pyrido[2,3-d]pyrimidin-7-yl)urea	C28H41N7O3	523.327	M+H	+	524.334	3	226.108
546.258	HMDB0249542	4-Chloro-2-nitrobenzylalcohol	C29H37N3O6	523.268	M+Na	+	546.257	1	229.353
219.026	HMDB0059809	4-Hydroxy-benzenepropanedioate	C9H8O5	196.037	M+Na	+	219.026	1	145.611
219.026	HMDB0030800	3-Methoxy-4,5-methylenedioxybenzoic acid	C9H8O5	196.037	M+Na	+	219.026	1	146.959
429.175	HMDB0257308	rosavin	C20H28O10	428.168	M+H	+	429.176	2	192.58
429.175	HMDB0034447	Ptelatoside B	C20H28O10	428.168	M+H	+	429.176	2	202.163
429.175	HMDB0301953	trans-p-Ferulyl alcohol 4-O-[6-(2-methyl-3-hydroxypropionyl)] glucopyranoside	C20H28O10	428.168	M+H	+	429.176	2	195.531
429.175	HMDB0015267	Carvedilol	C24H26N2O4	406.189	M+Na	+	429.178	9	198.998
393.082	HMDB0240725	cis-Ferulic acid 4-glucuronide	C16H18O10	370.09	M+Na	+	393.079	8	190.717
393.082	HMDB0252486	Fraxin	C16H18O10	370.09	M+Na	+	393.079	8	187.21
393.082	HMDB0041749	Isoferuloyl C1-glucuronide	C16H18O10	370.09	M+Na	+	393.079	8	188.235
393.082	HMDB0041734	Feruloyl C1-glucuronide	C16H18O10	370.09	M+Na	+	393.079	8	187.194
393.082	HMDB0041747	Isoferulic acid 3-O-glucuronide	C16H18O10	370.09	M+Na	+	393.079	8	188.08
393.082	HMDB0041733	Ferulic acid 4-O-glucuronide	C16H18O10	370.09	M+Na	+	393.079	8	188.576
393.082	HMDB0039774	5-Hydroxy-6-methoxycoumarin 7-glucoside	C16H18O10	370.09	M+Na	+	393.079	8	188.262
393.082	HMDB0014553	Remoxipride	C16H23BrN2O3	370.089	M+Na	+	393.078	10	180.315
523.338	HMDB0242378	Cholylasparagine	C28H46N2O7	522.331	M+H	+	523.338	0
523.338	HMDB0115688	PA(8:0/i-15:0)	C26H51O8P	522.332	M+H	+	523.339	4	229.091
523.338	HMDB0115681	PA(8:0/a-15:0)	C26H51O8P	522.332	M+H	+	523.339	4	228.484
523.338	HMDB0115612	PA(10:0/i-13:0)	C26H51O8P	522.332	M+H	+	523.339	4	229.385
523.338	HMDB0115606	PA(10:0/a-13:0)	C26H51O8P	522.332	M+H	+	523.339	4	228.631
523.338	HMDB0115486	PA(8:0/15:0)	C26H51O8P	522.332	M+H	+	523.339	4	228.393
523.338	HMDB0114773	PA(10:0/13:0)	C26H51O8P	522.332	M+H	+	523.339	4	228.64
537.486	HMDB0112175	FAHFA(18:1(9Z)/6-O-16:0)	C34H64O4	536.48	M+H	+	537.488	3	247.68
537.486	HMDB0112172	FAHFA(16:1(9Z)/6-O-18:0)	C34H64O4	536.48	M+H	+	537.488	3	246.233
537.486	HMDB0112167	FAHFA(18:1(9Z)/12-O-16:0)	C34H64O4	536.48	M+H	+	537.488	3	247.856
537.486	HMDB0112168	FAHFA(18:1(9Z)/13-O-16:0)	C34H64O4	536.48	M+H	+	537.488	3	248.064
537.486	HMDB0112166	FAHFA(18:1(9Z)/11-O-16:0)	C34H64O4	536.48	M+H	+	537.488	3	248.042
537.486	HMDB0112165	FAHFA(18:1(9Z)/10-O-16:0)	C34H64O4	536.48	M+H	+	537.488	3	247.624
537.486	HMDB0112163	FAHFA(18:1(9Z)/7-O-16:0)	C34H64O4	536.48	M+H	+	537.488	3	247.208
537.486	HMDB0112162	FAHFA(18:1(9Z)/5-O-16:0)	C34H64O4	536.48	M+H	+	537.488	3	247.531
537.486	HMDB0112164	FAHFA(18:1(9Z)/8-O-16:0)	C34H64O4	536.48	M+H	+	537.488	3	247.378
537.486	HMDB0112117	FAHFA(16:1(9Z)/12-O-18:0)	C34H64O4	536.48	M+H	+	537.488	3	245.983
537.486	HMDB0112139	FAHFA(16:1(9Z)/13-O-18:0)	C34H64O4	536.48	M+H	+	537.488	3	246.392
537.486	HMDB0112138	FAHFA(16:1(9Z)/11-O-18:0)	C34H64O4	536.48	M+H	+	537.488	3	246.162
537.486	HMDB0112136	FAHFA(16:1(9Z)/8-O-18:0)	C34H64O4	536.48	M+H	+	537.488	3	246.636
537.486	HMDB0112137	FAHFA(16:1(9Z)/10-O-18:0)	C34H64O4	536.48	M+H	+	537.488	3	246.246
537.486	HMDB0112135	FAHFA(16:1(9Z)/7-O-18:0)	C34H64O4	536.48	M+H	+	537.488	3	246.513
537.486	HMDB0112134	FAHFA(16:1(9Z)/5-O-18:0)	C34H64O4	536.48	M+H	+	537.488	3	246.531
537.486	HMDB0112122	FAHFA(18:1(9Z)/9-O-16:0)	C34H64O4	536.48	M+H	+	537.488	3	247.607
537.486	HMDB0112108	FAHFA(16:1(9Z)/9-O-18:0)	C34H64O4	536.48	M+H	+	537.488	3	246.241
263.236	HMDB0249417	Buagafuran	C18H30O	262.23	M+H	+	263.237	2
263.236	HMDB0258180	Sclareol oxide	C18H30O	262.23	M+H	+	263.237	2
263.236	HMDB0245480	2,4,6-Tri-tert-butylphenol	C18H30O	262.23	M+H	+	263.237	2	165.827
263.236	HMDB0037519	2-(5,8-Tetradecadienyl)cyclobutanone	C18H30O	262.23	M+H	+	263.237	2	171.13
263.236	HMDB0034495	6,10,14-Trimethyl-5,9,13-pentadecatrien-2-one	C18H30O	262.23	M+H	+	263.237	2	170.035
263.236	HMDB0031052	2-Hexadecanone	C16H32O	240.245	M+Na	+	263.235	7	175.499
263.236	HMDB0001551	Palmitaldehyde	C16H32O	240.245	M+Na	+	263.235	7	173.956
311.257	HMDB0031060	(R)-2-Hydroxysterculic acid	C19H34O3	310.251	M+H	+	311.258	2	185.239
707.484	HMDB0267782	PA(18:1(12Z)-2OH(9,10)/i-16:0)	C37H71O10P	706.478	M+H	+	707.486	2	281.26
707.484	HMDB0267781	PA(i-16:0/18:1(12Z)-2OH(9,10))	C37H71O10P	706.478	M+H	+	707.486	2	272.28
707.484	HMDB0263321	PA(18:1(12Z)-2OH(9,10)/16:0)	C37H71O10P	706.478	M+H	+	707.486	2	280.925
707.484	HMDB0263320	PA(16:0/18:1(12Z)-2OH(9,10))	C37H71O10P	706.478	M+H	+	707.486	2	271.252
707.484	HMDB0247687	Cholesteryl (pyren-1-yl)hexanoate	C49H64O2	684.491	M+Na	+	707.48	7	269.084
313.143	HMDB0260008	21,22,23,24-Tetrahydroporphyrin	C20H16N4	312.137	M+H	+	313.145	7	179.814
313.143	HMDB0250100	Chlorin	C20H16N4	312.137	M+H	+	313.145	7	181.058
313.143	HMDB0247112	6,7-Dimethyl-2,3-di-2-pyridylquinoxaline	C20H16N4	312.137	M+H	+	313.145	7	175.25
313.143	HMDB0302705	Laurenoniolide	C17H22O4	290.152	M+Na	+	313.141	5	178.061
313.143	HMDB0060380	3-Polyprenyl-4,5-dihydroxybenzoate	C17H22O4	290.152	M+Na	+	313.141	5	176.167
313.143	HMDB0032223	Diisopentyl thiomalate	C14H26O4S	290.155	M+Na	+	313.144	5	176.204
313.143	HMDB0302134	Dehydrogingerdione	C17H22O4	290.152	M+Na	+	313.141	5	183.5
313.143	HMDB0302555	Nordentatin	C19H20O4	312.136	M+H	+	313.143	2	175.474
313.143	HMDB0035478	2',3,4',5-Tetrahydroxy-4-prenylstilbene	C19H20O4	312.136	M+H	+	313.143	2	175.427
313.143	HMDB0302131	1-Dehydro-[6]-gingerdione	C17H22O4	290.152	M+Na	+	313.141	5	182.304
313.143	HMDB0037586	Gancaonin V	C19H20O4	312.136	M+H	+	313.143	2	175.157
313.143	HMDB0029474	[6]-Dehydrogingerdione	C17H22O4	290.152	M+Na	+	313.141	5	181.69
313.143	HMDB0036771	Laurenobiolide	C17H22O4	290.152	M+Na	+	313.141	5	174.406
313.143	HMDB0039949	Oudemansin A	C17H22O4	290.152	M+Na	+	313.141	5	179.677
313.143	HMDB0033535	Honyudisin	C19H20O4	312.136	M+H	+	313.143	2	172.072
313.143	HMDB0303566	Tulipinolide	C17H22O4	290.152	M+Na	+	313.141	5	176.12
313.143	HMDB0030600	4-(3-Methyl-1-butenyl)-3,3',4',5-tetrahydroxystilbene	C19H20O4	312.136	M+H	+	313.143	2	180.1
313.143	HMDB0249068	Benzyl butyl phthalate	C19H20O4	312.136	M+H	+	313.143	2	177.047
265.252	HMDB0061856	1,1'-Oxybisoctane	C16H34O	242.261	M+Na	+	265.25	7	175.321
265.252	HMDB0037543	(±)-(Z)-2-(5-Tetradecenyl)cyclobutanone	C18H32O	264.245	M+H	+	265.253	2	173.393
265.252	HMDB0003424	1-Hexadecanol	C16H34O	242.261	M+Na	+	265.25	7	173.998
836.598	HMDB0012315	3-O-Sulfogalactosylceramide (d18:1/20:0)	C44H85NO11S	835.584	M+H	+	836.592	7	285.031
505.182	HMDB0256657	4-Cyano-N-(3-(cyclopropyl(5,6,7,8,9,10-hexahydro-4-hydroxy-2-oxo-2H-cycloocta(b)pyran-3-yl)methyl)phenyl)benzenesulfonamide	C28H28N2O5S	504.172	M+H	+	505.179	5	222.39
505.182	HMDB0247264	7-Hydroxystaurosporine	C28H26N4O4	482.195	M+Na	+	505.185	5	220.837
261.13	HMDB0256256	Pentaethylene glycol	C10H22O6	238.142	M+Na	+	261.131	2	156.215
261.13	HMDB0256598	Pirimicarb	C11H18N4O2	238.143	M+Na	+	261.132	7	159.756
357.18	HMDB0256796	Proglumide	C18H26N2O4	334.189	M+Na	+	357.178	3	187.26
411.188	HMDB0251004	Deoxycorticosterone sulfate	C21H30O6S	410.176	M+H	+	411.184	10	197.7
411.188	HMDB0249407	Brucine N-oxide	C23H26N2O5	410.184	M+H	+	411.191	10	196.3
411.188	HMDB0060579	Ramiprilat	C21H28N2O5	388.2	M+Na	+	411.189	4	195.357
411.188	HMDB0042005	Quinaprilat	C23H26N2O5	410.184	M+H	+	411.191	10	192.538
411.188	HMDB0032772	Eremopetasitenin C3	C21H30O6S	410.176	M+H	+	411.184	10	198.197
411.188	HMDB0014800	Trimethobenzamide	C21H28N2O5	388.2	M+Na	+	411.189	4	199.823
357.299	HMDB0254854	Monoelaidin	C21H40O4	356.293	M+H	+	357.3	2	195.476
357.299	HMDB0033372	Stearoyllactic acid	C21H40O4	356.293	M+H	+	357.3	2	195.386
357.299	HMDB0034031	3-(2-Heptenyloxy)-2-hydroxypropyl undecanoate	C21H40O4	356.293	M+H	+	357.3	2	192.849
357.299	HMDB0011567	MG(18:1(9Z)/0:0/0:0)	C21H40O4	356.293	M+H	+	357.3	2	192.795
357.299	HMDB0011566	MG(18:1(11Z)/0:0/0:0)	C21H40O4	356.293	M+H	+	357.3	2	192.869
357.299	HMDB0011537	MG(0:0/18:1(9Z)/0:0)	C21H40O4	356.293	M+H	+	357.3	2	195.75
357.299	HMDB0011536	MG(0:0/18:1(11Z)/0:0)	C21H40O4	356.293	M+H	+	357.3	2	195.731
586.29	HMDB0252464	Fosenopril	C30H46NO7P	563.301	M+Na	+	586.29	0	228.015
586.29	HMDB0014700	Tigecycline	C29H39N5O8	585.28	M+H	+	586.287	5	231.3
586.29	HMDB0014635	Fosinopril	C30H46NO7P	563.301	M+Na	+	586.29	0	233.952
586.29	HMDB0014622	Amikacin	C22H43N5O13	585.286	M+H	+	586.293	5	226.218
538.517	HMDB0304647	Arginine-betaxanthin	C34H67NO3	537.512	M+H	+	538.519	4	247.486
538.517	HMDB0249508	C16-Ceramide	C34H67NO3	537.512	M+H	+	538.519	4	246.472
538.517	HMDB0004949	Cer(d18:1/16:0)	C34H67NO3	537.512	M+H	+	538.519	4	245.735
685.551	HMDB0290246	CE(18:3(9,11,15)-OH(13))	C45H74O3	662.564	M+Na	+	685.553	3	263.108
685.551	HMDB0290245	CE(18:3(10,12,15)-OH(9))	C45H74O3	662.564	M+Na	+	685.553	3	262.545
685.551	HMDB0290227	CE(18:2(9Z,11E)+=O(13))	C45H74O3	662.564	M+Na	+	685.553	3	266.391
685.551	HMDB0290226	CE(18:2(10E,12Z)+=O(9))	C45H74O3	662.564	M+Na	+	685.553	3	267.43
685.551	HMDB0112228	CE(8F6)	C45H74O3	662.564	M+Na	+	685.553	3	273.291
685.551	HMDB0112231	CE(9F5)	C45H74O3	662.564	M+Na	+	685.553	3	272.817
685.551	HMDB0112222	CE(7F7)	C45H74O3	662.564	M+Na	+	685.553	3	272.872
685.551	HMDB0112233	CE(9M4)	C45H74O3	662.564	M+Na	+	685.553	3	274.61
685.551	HMDB0061670	CE(DiMe(9,3))	C45H74O3	662.564	M+Na	+	685.553	3	275.804
535.507	HMDB0041023	Reticulatamol	C35H66O3	534.501	M+H	+	535.508	2	247.725
733.516	HMDB0299635	DG(TXB2/0:0/i-18:0)	C41H74O9	710.533	M+Na	+	733.523	9	281.363
733.516	HMDB0299634	DG(i-18:0/0:0/TXB2)	C41H74O9	710.533	M+Na	+	733.523	9	282.635
733.516	HMDB0299633	DG(TXB2/i-18:0/0:0)	C41H74O9	710.533	M+Na	+	733.523	9	282.144
733.516	HMDB0299632	DG(i-18:0/TXB2/0:0)	C41H74O9	710.533	M+Na	+	733.523	9	281
733.516	HMDB0299615	DG(6 keto-PGF1alpha/0:0/i-18:0)	C41H74O9	710.533	M+Na	+	733.523	9	280.683
733.516	HMDB0299614	DG(i-18:0/0:0/6 keto-PGF1alpha)	C41H74O9	710.533	M+Na	+	733.523	9	281.158
733.516	HMDB0299613	DG(6 keto-PGF1alpha/i-18:0/0:0)	C41H74O9	710.533	M+Na	+	733.523	9	280.389
733.516	HMDB0299612	DG(i-18:0/6 keto-PGF1alpha/0:0)	C41H74O9	710.533	M+Na	+	733.523	9	280.342
733.516	HMDB0295894	DG(TXB2/0:0/18:0)	C41H74O9	710.533	M+Na	+	733.523	9	273.172
733.516	HMDB0295893	DG(18:0/0:0/TXB2)	C41H74O9	710.533	M+Na	+	733.523	9	272.974
733.516	HMDB0295892	DG(TXB2/18:0/0:0)	C41H74O9	710.533	M+Na	+	733.523	9	272.983
733.516	HMDB0295891	DG(18:0/TXB2/0:0)	C41H74O9	710.533	M+Na	+	733.523	9	272.081
733.516	HMDB0295874	DG(6 keto-PGF1alpha/0:0/18:0)	C41H74O9	710.533	M+Na	+	733.523	9	273.178
733.516	HMDB0295873	DG(18:0/0:0/6 keto-PGF1alpha)	C41H74O9	710.533	M+Na	+	733.523	9	273.095
733.516	HMDB0295872	DG(6 keto-PGF1alpha/18:0/0:0)	C41H74O9	710.533	M+Na	+	733.523	9	273.046
733.516	HMDB0295871	DG(18:0/6 keto-PGF1alpha/0:0)	C41H74O9	710.533	M+Na	+	733.523	9	271.8
305.156	HMDB0251608	Cedpht	C21H20O2	304.146	M+H	+	305.154	9	171.037
305.156	HMDB0061822	Hexaethylene glycol	C12H26O7	282.168	M+Na	+	305.157	3	165.681
449.359	HMDB0241633	(13Z,16Z)-Tetracosa-13,16-dienoylcarnitine	C31H57NO4	507.429	M+H	+	449.363	8	240.512
449.359	HMDB0034423	2-Deoxycastasterone	C28H48O4	448.355	M+H	+	449.363	8	212.5
449.359	HMDB0302897	1-O-Isopentyl-3-O-octadec-2-enoyl glycerol	C26H50O4	426.371	M+Na	+	449.36	3	218.197
449.359	HMDB0242305	(1Ar,3S,4aS,7S,8aS)-3-[(1S,2R,3R)-3-[(2R,5S)-5,6-dimethylheptan-2-yl]-2-(2-hydroxyethyl)-2-methylcyclopentyl]-7-hydroxy-4a-methyl-2,3,5,6,7,8-hexahydro-1aH-naphtho[4,4a-b]oxiren-4-one	C28H48O4	448.355	M+H	+	449.363	8
449.359	HMDB0304522	typhasterol	C28H48O4	448.355	M+H	+	449.363	8	212.804
449.359	HMDB0034332	6-Deoxodolichosterone	C28H48O4	448.355	M+H	+	449.363	8	208.601
1518.14	HMDB0240083	CL(i-16:0/a-17:0/18:2(9Z,11Z)/25:0)	C85H162O17P2	1517.13	M+H	+	1518.14	4	390.461
1518.14	HMDB0240084	CL(i-16:0/a-17:0/18:2(9Z,11Z)/a-25:0)	C85H162O17P2	1517.13	M+H	+	1518.14	4	392.222
1518.14	HMDB0239894	CL(i-16:0/17:0/18:2(9Z,11Z)/a-25:0)	C85H162O17P2	1517.13	M+H	+	1518.14	4	392.876
1518.14	HMDB0239893	CL(i-16:0/17:0/18:2(9Z,11Z)/25:0)	C85H162O17P2	1517.13	M+H	+	1518.14	4	394.864
1518.14	HMDB0238963	CL(16:0/18:2(9Z,11Z)/i-21:0/i-21:0)	C85H162O17P2	1517.13	M+H	+	1518.14	4	373.618
1518.14	HMDB0238955	CL(16:0/18:2(9Z,11Z)/a-21:0/i-21:0)	C85H162O17P2	1517.13	M+H	+	1518.14	4	373.133
1518.14	HMDB0238954	CL(16:0/18:2(9Z,11Z)/a-21:0/a-21:0)	C85H162O17P2	1517.13	M+H	+	1518.14	4	372.567
1518.14	HMDB0238946	CL(16:0/18:2(9Z,11Z)/21:0/i-21:0)	C85H162O17P2	1517.13	M+H	+	1518.14	4	379.672
1518.14	HMDB0238945	CL(16:0/18:2(9Z,11Z)/21:0/a-21:0)	C85H162O17P2	1517.13	M+H	+	1518.14	4	379.226
1518.14	HMDB0238944	CL(16:0/18:2(9Z,11Z)/21:0/21:0)	C85H162O17P2	1517.13	M+H	+	1518.14	4	384.335
1518.14	HMDB0238938	CL(16:0/18:2(9Z,11Z)/i-20:0/i-22:0)	C85H162O17P2	1517.13	M+H	+	1518.14	4	374.959
1518.14	HMDB0238937	CL(16:0/18:2(9Z,11Z)/i-20:0/22:0)	C85H162O17P2	1517.13	M+H	+	1518.14	4	377.326
1518.14	HMDB0238927	CL(16:0/18:2(9Z,11Z)/20:0/i-22:0)	C85H162O17P2	1517.13	M+H	+	1518.14	4	380.17
1518.14	HMDB0238926	CL(16:0/18:2(9Z,11Z)/20:0/22:0)	C85H162O17P2	1517.13	M+H	+	1518.14	4	385.391
1518.14	HMDB0238916	CL(16:0/18:2(9Z,11Z)/i-19:0/23:0)	C85H162O17P2	1517.13	M+H	+	1518.14	4	378.73
1518.14	HMDB0238903	CL(16:0/18:2(9Z,11Z)/19:0/23:0)	C85H162O17P2	1517.13	M+H	+	1518.14	4	385.883
1518.14	HMDB0238772	CL(16:0/i-18:0/18:2(9Z,11Z)/i-24:0)	C85H162O17P2	1517.13	M+H	+	1518.14	4	394.249
1518.14	HMDB0238771	CL(16:0/i-18:0/18:2(9Z,11Z)/24:0)	C85H162O17P2	1517.13	M+H	+	1518.14	4	391.371
1518.14	HMDB0238635	CL(16:0/18:0/18:2(9Z,11Z)/24:0)	C85H162O17P2	1517.13	M+H	+	1518.14	4	395.615
1518.14	HMDB0238636	CL(16:0/18:0/18:2(9Z,11Z)/i-24:0)	C85H162O17P2	1517.13	M+H	+	1518.14	4	393.847
1518.14	HMDB0238485	CL(16:0/i-17:0/18:2(9Z,11Z)/25:0)	C85H162O17P2	1517.13	M+H	+	1518.14	4	392.121
1518.14	HMDB0238486	CL(16:0/i-17:0/18:2(9Z,11Z)/a-25:0)	C85H162O17P2	1517.13	M+H	+	1518.14	4	390.946
1518.14	HMDB0238315	CL(16:0/a-17:0/18:2(9Z,11Z)/a-25:0)	C85H162O17P2	1517.13	M+H	+	1518.14	4	391.086
1518.14	HMDB0238314	CL(16:0/a-17:0/18:2(9Z,11Z)/25:0)	C85H162O17P2	1517.13	M+H	+	1518.14	4	392.296
1518.14	HMDB0238125	CL(16:0/17:0/18:2(9Z,11Z)/a-25:0)	C85H162O17P2	1517.13	M+H	+	1518.14	4	391.461
1518.14	HMDB0238124	CL(16:0/17:0/18:2(9Z,11Z)/25:0)	C85H162O17P2	1517.13	M+H	+	1518.14	4	392.77
1518.14	HMDB0236948	CL(i-15:0/18:2(9Z,11Z)/i-21:0/i-22:0)	C85H162O17P2	1517.13	M+H	+	1518.14	4	375.343
1518.14	HMDB0236947	CL(i-15:0/18:2(9Z,11Z)/i-21:0/22:0)	C85H162O17P2	1517.13	M+H	+	1518.14	4	377.472
1518.14	HMDB0236940	CL(i-15:0/18:2(9Z,11Z)/a-21:0/i-22:0)	C85H162O17P2	1517.13	M+H	+	1518.14	4	374.682
1518.14	HMDB0236939	CL(i-15:0/18:2(9Z,11Z)/a-21:0/22:0)	C85H162O17P2	1517.13	M+H	+	1518.14	4	376.947
1518.14	HMDB0236931	CL(i-15:0/18:2(9Z,11Z)/21:0/i-22:0)	C85H162O17P2	1517.13	M+H	+	1518.14	4	380.315
1518.14	HMDB0236930	CL(i-15:0/18:2(9Z,11Z)/21:0/22:0)	C85H162O17P2	1517.13	M+H	+	1518.14	4	385.427
1518.14	HMDB0236922	CL(i-15:0/18:2(9Z,11Z)/i-20:0/23:0)	C85H162O17P2	1517.13	M+H	+	1518.14	4	378.877
1518.14	HMDB0236911	CL(i-15:0/18:2(9Z,11Z)/20:0/23:0)	C85H162O17P2	1517.13	M+H	+	1518.14	4	385.92
1518.14	HMDB0236900	CL(i-15:0/18:2(9Z,11Z)/i-19:0/24:0)	C85H162O17P2	1517.13	M+H	+	1518.14	4	378.922
1518.14	HMDB0236901	CL(i-15:0/18:2(9Z,11Z)/i-19:0/i-24:0)	C85H162O17P2	1517.13	M+H	+	1518.14	4	375.401
1518.14	HMDB0236888	CL(i-15:0/18:2(9Z,11Z)/19:0/i-24:0)	C85H162O17P2	1517.13	M+H	+	1518.14	4	378.962
1518.14	HMDB0236887	CL(i-15:0/18:2(9Z,11Z)/19:0/24:0)	C85H162O17P2	1517.13	M+H	+	1518.14	4	385.512
1518.14	HMDB0236756	CL(i-15:0/i-18:0/18:2(9Z,11Z)/a-25:0)	C85H162O17P2	1517.13	M+H	+	1518.14	4	392.265
1518.14	HMDB0236755	CL(i-15:0/i-18:0/18:2(9Z,11Z)/25:0)	C85H162O17P2	1517.13	M+H	+	1518.14	4	389.933
1518.14	HMDB0236620	CL(i-15:0/18:0/18:2(9Z,11Z)/a-25:0)	C85H162O17P2	1517.13	M+H	+	1518.14	4	392.388
1518.14	HMDB0236619	CL(i-15:0/18:0/18:2(9Z,11Z)/25:0)	C85H162O17P2	1517.13	M+H	+	1518.14	4	393.571
1518.14	HMDB0234648	CL(a-15:0/18:2(9Z,11Z)/i-21:0/i-22:0)	C85H162O17P2	1517.13	M+H	+	1518.14	4	375.609
1518.14	HMDB0234647	CL(a-15:0/18:2(9Z,11Z)/i-21:0/22:0)	C85H162O17P2	1517.13	M+H	+	1518.14	4	377.602
1518.14	HMDB0234640	CL(a-15:0/18:2(9Z,11Z)/a-21:0/i-22:0)	C85H162O17P2	1517.13	M+H	+	1518.14	4	374.947
1518.14	HMDB0234639	CL(a-15:0/18:2(9Z,11Z)/a-21:0/22:0)	C85H162O17P2	1517.13	M+H	+	1518.14	4	377.077
1518.14	HMDB0234631	CL(a-15:0/18:2(9Z,11Z)/21:0/i-22:0)	C85H162O17P2	1517.13	M+H	+	1518.14	4	380.445
1518.14	HMDB0234630	CL(a-15:0/18:2(9Z,11Z)/21:0/22:0)	C85H162O17P2	1517.13	M+H	+	1518.14	4	385.385
1518.14	HMDB0234622	CL(a-15:0/18:2(9Z,11Z)/i-20:0/23:0)	C85H162O17P2	1517.13	M+H	+	1518.14	4	379.007
1518.14	HMDB0234611	CL(a-15:0/18:2(9Z,11Z)/20:0/23:0)	C85H162O17P2	1517.13	M+H	+	1518.14	4	385.878
1518.14	HMDB0234601	CL(a-15:0/18:2(9Z,11Z)/i-19:0/i-24:0)	C85H162O17P2	1517.13	M+H	+	1518.14	4	375.667
1518.14	HMDB0234600	CL(a-15:0/18:2(9Z,11Z)/i-19:0/24:0)	C85H162O17P2	1517.13	M+H	+	1518.14	4	379.052
1518.14	HMDB0234588	CL(a-15:0/18:2(9Z,11Z)/19:0/i-24:0)	C85H162O17P2	1517.13	M+H	+	1518.14	4	379.087
1518.14	HMDB0234587	CL(a-15:0/18:2(9Z,11Z)/19:0/24:0)	C85H162O17P2	1517.13	M+H	+	1518.14	4	385.47
1518.14	HMDB0234456	CL(a-15:0/i-18:0/18:2(9Z,11Z)/a-25:0)	C85H162O17P2	1517.13	M+H	+	1518.14	4	392.222
1518.14	HMDB0234455	CL(a-15:0/i-18:0/18:2(9Z,11Z)/25:0)	C85H162O17P2	1517.13	M+H	+	1518.14	4	389.717
1518.14	HMDB0234320	CL(a-15:0/18:0/18:2(9Z,11Z)/a-25:0)	C85H162O17P2	1517.13	M+H	+	1518.14	4	392.05
1518.14	HMDB0234319	CL(a-15:0/18:0/18:2(9Z,11Z)/25:0)	C85H162O17P2	1517.13	M+H	+	1518.14	4	393.274
1518.14	HMDB0232029	CL(15:0/18:2(9Z,11Z)/i-21:0/i-22:0)	C85H162O17P2	1517.13	M+H	+	1518.14	4	373.258
1518.14	HMDB0232028	CL(15:0/18:2(9Z,11Z)/i-21:0/22:0)	C85H162O17P2	1517.13	M+H	+	1518.14	4	372.451
1518.14	HMDB0232021	CL(15:0/18:2(9Z,11Z)/a-21:0/i-22:0)	C85H162O17P2	1517.13	M+H	+	1518.14	4	372.773
1518.14	HMDB0232020	CL(15:0/18:2(9Z,11Z)/a-21:0/22:0)	C85H162O17P2	1517.13	M+H	+	1518.14	4	372.161
1518.14	HMDB0232012	CL(15:0/18:2(9Z,11Z)/21:0/i-22:0)	C85H162O17P2	1517.13	M+H	+	1518.14	4	375.744
1518.14	HMDB0232011	CL(15:0/18:2(9Z,11Z)/21:0/22:0)	C85H162O17P2	1517.13	M+H	+	1518.14	4	379.302
1518.14	HMDB0232003	CL(15:0/18:2(9Z,11Z)/i-20:0/23:0)	C85H162O17P2	1517.13	M+H	+	1518.14	4	373.696
1518.14	HMDB0231992	CL(15:0/18:2(9Z,11Z)/20:0/23:0)	C85H162O17P2	1517.13	M+H	+	1518.14	4	380.357
1518.14	HMDB0231981	CL(15:0/18:2(9Z,11Z)/i-19:0/24:0)	C85H162O17P2	1517.13	M+H	+	1518.14	4	375.033
1518.14	HMDB0231982	CL(15:0/18:2(9Z,11Z)/i-19:0/i-24:0)	C85H162O17P2	1517.13	M+H	+	1518.14	4	374.718
1518.14	HMDB0231969	CL(15:0/18:2(9Z,11Z)/19:0/i-24:0)	C85H162O17P2	1517.13	M+H	+	1518.14	4	375.833
1518.14	HMDB0231968	CL(15:0/18:2(9Z,11Z)/19:0/24:0)	C85H162O17P2	1517.13	M+H	+	1518.14	4	380.849
1518.14	HMDB0231837	CL(15:0/i-18:0/18:2(9Z,11Z)/a-25:0)	C85H162O17P2	1517.13	M+H	+	1518.14	4	391.206
1518.14	HMDB0231836	CL(15:0/i-18:0/18:2(9Z,11Z)/25:0)	C85H162O17P2	1517.13	M+H	+	1518.14	4	391.837
1518.14	HMDB0231701	CL(15:0/18:0/18:2(9Z,11Z)/a-25:0)	C85H162O17P2	1517.13	M+H	+	1518.14	4	391.12
1518.14	HMDB0231700	CL(15:0/18:0/18:2(9Z,11Z)/25:0)	C85H162O17P2	1517.13	M+H	+	1518.14	4	391.783
1518.14	HMDB0229117	CL(i-14:0/18:2(9Z,11Z)/i-22:0/i-22:0)	C85H162O17P2	1517.13	M+H	+	1518.14	4	373.633
1518.14	HMDB0229111	CL(i-14:0/18:2(9Z,11Z)/22:0/i-22:0)	C85H162O17P2	1517.13	M+H	+	1518.14	4	375.875
1518.14	HMDB0229110	CL(i-14:0/18:2(9Z,11Z)/22:0/22:0)	C85H162O17P2	1517.13	M+H	+	1518.14	4	379.332
1518.14	HMDB0229105	CL(i-14:0/18:2(9Z,11Z)/i-21:0/23:0)	C85H162O17P2	1517.13	M+H	+	1518.14	4	373.898
1518.14	HMDB0229097	CL(i-14:0/18:2(9Z,11Z)/a-21:0/23:0)	C85H162O17P2	1517.13	M+H	+	1518.14	4	373.413
1518.14	HMDB0229088	CL(i-14:0/18:2(9Z,11Z)/21:0/23:0)	C85H162O17P2	1517.13	M+H	+	1518.14	4	380.387
1518.14	HMDB0229079	CL(i-14:0/18:2(9Z,11Z)/i-20:0/24:0)	C85H162O17P2	1517.13	M+H	+	1518.14	4	375.235
1518.14	HMDB0229080	CL(i-14:0/18:2(9Z,11Z)/i-20:0/i-24:0)	C85H162O17P2	1517.13	M+H	+	1518.14	4	375.094
1518.14	HMDB0229069	CL(i-14:0/18:2(9Z,11Z)/20:0/i-24:0)	C85H162O17P2	1517.13	M+H	+	1518.14	4	375.965
1518.14	HMDB0229068	CL(i-14:0/18:2(9Z,11Z)/20:0/24:0)	C85H162O17P2	1517.13	M+H	+	1518.14	4	380.88
1518.14	HMDB0229059	CL(i-14:0/18:2(9Z,11Z)/i-19:0/a-25:0)	C85H162O17P2	1517.13	M+H	+	1518.14	4	374.473
1518.14	HMDB0229058	CL(i-14:0/18:2(9Z,11Z)/i-19:0/25:0)	C85H162O17P2	1517.13	M+H	+	1518.14	4	375.353
1518.14	HMDB0229046	CL(i-14:0/18:2(9Z,11Z)/19:0/a-25:0)	C85H162O17P2	1517.13	M+H	+	1518.14	4	374.509
1518.14	HMDB0229045	CL(i-14:0/18:2(9Z,11Z)/19:0/25:0)	C85H162O17P2	1517.13	M+H	+	1518.14	4	380.471
1518.14	HMDB0226272	CL(14:0/18:2(9Z,11Z)/i-22:0/i-22:0)	C85H162O17P2	1517.13	M+H	+	1518.14	4	374.854
1518.14	HMDB0226266	CL(14:0/18:2(9Z,11Z)/22:0/i-22:0)	C85H162O17P2	1517.13	M+H	+	1518.14	4	374.177
1518.14	HMDB0226265	CL(14:0/18:2(9Z,11Z)/22:0/22:0)	C85H162O17P2	1517.13	M+H	+	1518.14	4	374.15
1518.14	HMDB0226260	CL(14:0/18:2(9Z,11Z)/i-21:0/23:0)	C85H162O17P2	1517.13	M+H	+	1518.14	4	371.862
1518.14	HMDB0226252	CL(14:0/18:2(9Z,11Z)/a-21:0/23:0)	C85H162O17P2	1517.13	M+H	+	1518.14	4	371.572
1518.14	HMDB0226243	CL(14:0/18:2(9Z,11Z)/21:0/23:0)	C85H162O17P2	1517.13	M+H	+	1518.14	4	375.393
1518.14	HMDB0226235	CL(14:0/18:2(9Z,11Z)/i-20:0/i-24:0)	C85H162O17P2	1517.13	M+H	+	1518.14	4	377.439
1518.14	HMDB0226234	CL(14:0/18:2(9Z,11Z)/i-20:0/24:0)	C85H162O17P2	1517.13	M+H	+	1518.14	4	373.107
1518.14	HMDB0226223	CL(14:0/18:2(9Z,11Z)/20:0/24:0)	C85H162O17P2	1517.13	M+H	+	1518.14	4	376.413
1518.14	HMDB0226224	CL(14:0/18:2(9Z,11Z)/20:0/i-24:0)	C85H162O17P2	1517.13	M+H	+	1518.14	4	375.655
1518.14	HMDB0226214	CL(14:0/18:2(9Z,11Z)/i-19:0/a-25:0)	C85H162O17P2	1517.13	M+H	+	1518.14	4	377.185
1518.14	HMDB0226213	CL(14:0/18:2(9Z,11Z)/i-19:0/25:0)	C85H162O17P2	1517.13	M+H	+	1518.14	4	374.443
1518.14	HMDB0226201	CL(14:0/18:2(9Z,11Z)/19:0/a-25:0)	C85H162O17P2	1517.13	M+H	+	1518.14	4	374.779
1518.14	HMDB0226200	CL(14:0/18:2(9Z,11Z)/19:0/25:0)	C85H162O17P2	1517.13	M+H	+	1518.14	4	376.865
1518.14	HMDB0222710	CL(i-13:0/18:2(9Z,11Z)/i-22:0/23:0)	C85H162O17P2	1517.13	M+H	+	1518.14	4	372.001
1518.14	HMDB0222705	CL(i-13:0/18:2(9Z,11Z)/22:0/23:0)	C85H162O17P2	1517.13	M+H	+	1518.14	4	375.206
1518.14	HMDB0222701	CL(i-13:0/18:2(9Z,11Z)/i-21:0/24:0)	C85H162O17P2	1517.13	M+H	+	1518.14	4	373.246
1518.14	HMDB0222697	CL(i-13:0/18:2(9Z,11Z)/a-21:0/24:0)	C85H162O17P2	1517.13	M+H	+	1518.14	4	372.761
1518.14	HMDB0222692	CL(i-13:0/18:2(9Z,11Z)/21:0/i-24:0)	C85H162O17P2	1517.13	M+H	+	1518.14	4	375.792
1518.14	HMDB0222691	CL(i-13:0/18:2(9Z,11Z)/21:0/24:0)	C85H162O17P2	1517.13	M+H	+	1518.14	4	376.226
1518.14	HMDB0222684	CL(i-13:0/18:2(9Z,11Z)/i-20:0/25:0)	C85H162O17P2	1517.13	M+H	+	1518.14	4	374.583
1518.14	HMDB0222678	CL(i-13:0/18:2(9Z,11Z)/20:0/25:0)	C85H162O17P2	1517.13	M+H	+	1518.14	4	376.679
1518.14	HMDB0222679	CL(i-13:0/18:2(9Z,11Z)/20:0/a-25:0)	C85H162O17P2	1517.13	M+H	+	1518.14	4	374.917
1518.14	HMDB0219470	CL(a-13:0/18:2(9Z,11Z)/i-22:0/23:0)	C85H162O17P2	1517.13	M+H	+	1518.14	4	371.941
1518.14	HMDB0219465	CL(a-13:0/18:2(9Z,11Z)/22:0/23:0)	C85H162O17P2	1517.13	M+H	+	1518.14	4	374.949
1518.14	HMDB0219461	CL(a-13:0/18:2(9Z,11Z)/i-21:0/24:0)	C85H162O17P2	1517.13	M+H	+	1518.14	4	373.186
1518.14	HMDB0219457	CL(a-13:0/18:2(9Z,11Z)/a-21:0/24:0)	C85H162O17P2	1517.13	M+H	+	1518.14	4	372.701
1518.14	HMDB0219452	CL(a-13:0/18:2(9Z,11Z)/21:0/i-24:0)	C85H162O17P2	1517.13	M+H	+	1518.14	4	375.731
1518.14	HMDB0219451	CL(a-13:0/18:2(9Z,11Z)/21:0/24:0)	C85H162O17P2	1517.13	M+H	+	1518.14	4	375.97
1518.14	HMDB0219444	CL(a-13:0/18:2(9Z,11Z)/i-20:0/25:0)	C85H162O17P2	1517.13	M+H	+	1518.14	4	374.523
1518.14	HMDB0219438	CL(a-13:0/18:2(9Z,11Z)/20:0/25:0)	C85H162O17P2	1517.13	M+H	+	1518.14	4	376.422
1518.14	HMDB0219439	CL(a-13:0/18:2(9Z,11Z)/20:0/a-25:0)	C85H162O17P2	1517.13	M+H	+	1518.14	4	374.857
1518.14	HMDB0215856	CL(13:0/18:2(9Z,11Z)/i-22:0/23:0)	C85H162O17P2	1517.13	M+H	+	1518.14	4	373.399
1518.14	HMDB0215850	CL(13:0/18:2(9Z,11Z)/22:0/23:0)	C85H162O17P2	1517.13	M+H	+	1518.14	4	373.559
1518.14	HMDB0215845	CL(13:0/18:2(9Z,11Z)/i-21:0/i-24:0)	C85H162O17P2	1517.13	M+H	+	1518.14	4	380.481
1518.14	HMDB0215844	CL(13:0/18:2(9Z,11Z)/i-21:0/24:0)	C85H162O17P2	1517.13	M+H	+	1518.14	4	374.568
1518.14	HMDB0215837	CL(13:0/18:2(9Z,11Z)/a-21:0/i-24:0)	C85H162O17P2	1517.13	M+H	+	1518.14	4	379.997
1518.14	HMDB0215836	CL(13:0/18:2(9Z,11Z)/a-21:0/24:0)	C85H162O17P2	1517.13	M+H	+	1518.14	4	374.278
1518.14	HMDB0215828	CL(13:0/18:2(9Z,11Z)/21:0/i-24:0)	C85H162O17P2	1517.13	M+H	+	1518.14	4	378.035
1518.14	HMDB0215827	CL(13:0/18:2(9Z,11Z)/21:0/24:0)	C85H162O17P2	1517.13	M+H	+	1518.14	4	374.801
1518.14	HMDB0215819	CL(13:0/18:2(9Z,11Z)/i-20:0/25:0)	C85H162O17P2	1517.13	M+H	+	1518.14	4	375.813
1518.14	HMDB0215820	CL(13:0/18:2(9Z,11Z)/i-20:0/a-25:0)	C85H162O17P2	1517.13	M+H	+	1518.14	4	381.671
1518.14	HMDB0215809	CL(13:0/18:2(9Z,11Z)/20:0/a-25:0)	C85H162O17P2	1517.13	M+H	+	1518.14	4	378.115
1518.14	HMDB0215808	CL(13:0/18:2(9Z,11Z)/20:0/25:0)	C85H162O17P2	1517.13	M+H	+	1518.14	4	375.82
1518.14	HMDB0210990	CL(i-12:0/18:2(9Z,11Z)/23:0/23:0)	C85H162O17P2	1517.13	M+H	+	1518.14	4	373.204
1518.14	HMDB0210988	CL(i-12:0/18:2(9Z,11Z)/i-22:0/24:0)	C85H162O17P2	1517.13	M+H	+	1518.14	4	374.544
1518.14	HMDB0210983	CL(i-12:0/18:2(9Z,11Z)/22:0/24:0)	C85H162O17P2	1517.13	M+H	+	1518.14	4	374.446
1518.14	HMDB0210984	CL(i-12:0/18:2(9Z,11Z)/22:0/i-24:0)	C85H162O17P2	1517.13	M+H	+	1518.14	4	378.009
1518.14	HMDB0210979	CL(i-12:0/18:2(9Z,11Z)/i-21:0/25:0)	C85H162O17P2	1517.13	M+H	+	1518.14	4	375.79
1518.14	HMDB0210975	CL(i-12:0/18:2(9Z,11Z)/a-21:0/25:0)	C85H162O17P2	1517.13	M+H	+	1518.14	4	375.305
1518.14	HMDB0210971	CL(i-12:0/18:2(9Z,11Z)/21:0/a-25:0)	C85H162O17P2	1517.13	M+H	+	1518.14	4	378.09
1518.14	HMDB0210970	CL(i-12:0/18:2(9Z,11Z)/21:0/25:0)	C85H162O17P2	1517.13	M+H	+	1518.14	4	375.466
1518.14	HMDB0206585	CL(12:0/18:2(9Z,11Z)/i-22:0/i-24:0)	C85H162O17P2	1517.13	M+H	+	1518.14	4	385.42
1518.14	HMDB0206588	CL(12:0/18:2(9Z,11Z)/23:0/23:0)	C85H162O17P2	1517.13	M+H	+	1518.14	4	375.297
1518.14	HMDB0206584	CL(12:0/18:2(9Z,11Z)/i-22:0/24:0)	C85H162O17P2	1517.13	M+H	+	1518.14	4	377.818
1518.14	HMDB0206578	CL(12:0/18:2(9Z,11Z)/22:0/24:0)	C85H162O17P2	1517.13	M+H	+	1518.14	4	376.26
1518.14	HMDB0206579	CL(12:0/18:2(9Z,11Z)/22:0/i-24:0)	C85H162O17P2	1517.13	M+H	+	1518.14	4	381.387
1518.14	HMDB0206574	CL(12:0/18:2(9Z,11Z)/i-21:0/a-25:0)	C85H162O17P2	1517.13	M+H	+	1518.14	4	386.639
1518.14	HMDB0206573	CL(12:0/18:2(9Z,11Z)/i-21:0/25:0)	C85H162O17P2	1517.13	M+H	+	1518.14	4	378.987
1518.14	HMDB0206566	CL(12:0/18:2(9Z,11Z)/a-21:0/a-25:0)	C85H162O17P2	1517.13	M+H	+	1518.14	4	386.123
1518.14	HMDB0206565	CL(12:0/18:2(9Z,11Z)/a-21:0/25:0)	C85H162O17P2	1517.13	M+H	+	1518.14	4	378.697
1518.14	HMDB0206557	CL(12:0/18:2(9Z,11Z)/21:0/a-25:0)	C85H162O17P2	1517.13	M+H	+	1518.14	4	382.26
1518.14	HMDB0206556	CL(12:0/18:2(9Z,11Z)/21:0/25:0)	C85H162O17P2	1517.13	M+H	+	1518.14	4	377.501
1518.14	HMDB0200606	CL(11:0/18:2(9Z,11Z)/23:0/i-24:0)	C85H162O17P2	1517.13	M+H	+	1518.14	4	386.042
1518.14	HMDB0200605	CL(11:0/18:2(9Z,11Z)/23:0/24:0)	C85H162O17P2	1517.13	M+H	+	1518.14	4	379.68
1518.14	HMDB0200603	CL(11:0/18:2(9Z,11Z)/i-22:0/a-25:0)	C85H162O17P2	1517.13	M+H	+	1518.14	4	391.435
1518.14	HMDB0200602	CL(11:0/18:2(9Z,11Z)/i-22:0/25:0)	C85H162O17P2	1517.13	M+H	+	1518.14	4	384.046
1518.14	HMDB0200596	CL(11:0/18:2(9Z,11Z)/22:0/25:0)	C85H162O17P2	1517.13	M+H	+	1518.14	4	380.642
1518.14	HMDB0200597	CL(11:0/18:2(9Z,11Z)/22:0/a-25:0)	C85H162O17P2	1517.13	M+H	+	1518.14	4	387.259
1518.14	HMDB0194070	CL(10:0/18:2(9Z,11Z)/i-24:0/i-24:0)	C85H162O17P2	1517.13	M+H	+	1518.14	4	393.318
1518.14	HMDB0194067	CL(10:0/18:2(9Z,11Z)/24:0/i-24:0)	C85H162O17P2	1517.13	M+H	+	1518.14	4	390.902
1518.14	HMDB0194066	CL(10:0/18:2(9Z,11Z)/24:0/24:0)	C85H162O17P2	1517.13	M+H	+	1518.14	4	385.518
1518.14	HMDB0194064	CL(10:0/18:2(9Z,11Z)/23:0/25:0)	C85H162O17P2	1517.13	M+H	+	1518.14	4	385.782
1518.14	HMDB0194065	CL(10:0/18:2(9Z,11Z)/23:0/a-25:0)	C85H162O17P2	1517.13	M+H	+	1518.14	4	391.939
1518.14	HMDB0124002	CL(8:0/18:2(9Z,11Z)/25:0/a-25:0)	C85H162O17P2	1517.13	M+H	+	1518.14	4	393.44
1518.14	HMDB0124001	CL(8:0/18:2(9Z,11Z)/25:0/25:0)	C85H162O17P2	1517.13	M+H	+	1518.14	4	394.923
1518.14	HMDB0124003	CL(8:0/18:2(9Z,11Z)/a-25:0/a-25:0)	C85H162O17P2	1517.13	M+H	+	1518.14	4	389.387
1518.14	HMDB0089788	CL(i-12:0/a-25:0/a-21:0/18:2(9Z,11Z))[rac]	C85H162O17P2	1517.13	M+H	+	1518.14	4
1518.14	HMDB0089787	CL(i-12:0/a-25:0/i-21:0/18:2(9Z,11Z))[rac]	C85H162O17P2	1517.13	M+H	+	1518.14	4
1518.14	HMDB0089727	CL(i-12:0/a-25:0/18:2(9Z,11Z)/a-21:0)[rac]	C85H162O17P2	1517.13	M+H	+	1518.14	4
1518.14	HMDB0089724	CL(i-12:0/a-25:0/18:2(9Z,11Z)/i-21:0)[rac]	C85H162O17P2	1517.13	M+H	+	1518.14	4
1518.14	HMDB0089492	CL(i-12:0/i-24:0/i-22:0/18:2(9Z,11Z))	C85H162O17P2	1517.13	M+H	+	1518.14	4
1518.14	HMDB0089406	CL(i-12:0/i-24:0/18:2(9Z,11Z)/i-22:0)	C85H162O17P2	1517.13	M+H	+	1518.14	4
1518.14	HMDB0089187	CL(i-12:0/i-22:0/i-24:0/18:2(9Z,11Z))	C85H162O17P2	1517.13	M+H	+	1518.14	4
1518.14	HMDB0089086	CL(i-12:0/i-22:0/18:2(9Z,11Z)/i-24:0)	C85H162O17P2	1517.13	M+H	+	1518.14	4
1518.14	HMDB0088876	CL(i-12:0/a-21:0/a-25:0/18:2(9Z,11Z))[rac]	C85H162O17P2	1517.13	M+H	+	1518.14	4
1518.14	HMDB0088875	CL(i-12:0/i-21:0/a-25:0/18:2(9Z,11Z))[rac]	C85H162O17P2	1517.13	M+H	+	1518.14	4
1518.14	HMDB0088638	CL(i-12:0/i-21:0/18:2(9Z,11Z)/a-25:0)[rac]	C85H162O17P2	1517.13	M+H	+	1518.14	4
1518.14	HMDB0088639	CL(i-12:0/a-21:0/18:2(9Z,11Z)/a-25:0)[rac]	C85H162O17P2	1517.13	M+H	+	1518.14	4
1518.14	HMDB0083939	CL(a-13:0/18:2(9Z,11Z)/i-24:0/a-21:0)[rac]	C85H162O17P2	1517.13	M+H	+	1518.14	4
1518.14	HMDB0083940	CL(i-13:0/18:2(9Z,11Z)/i-24:0/a-21:0)[rac]	C85H162O17P2	1517.13	M+H	+	1518.14	4
1518.14	HMDB0083937	CL(i-13:0/18:2(9Z,11Z)/i-24:0/i-21:0)	C85H162O17P2	1517.13	M+H	+	1518.14	4
1518.14	HMDB0083936	CL(a-13:0/18:2(9Z,11Z)/i-24:0/i-21:0)[rac]	C85H162O17P2	1517.13	M+H	+	1518.14	4
1518.14	HMDB0083801	CL(i-13:0/18:2(9Z,11Z)/i-21:0/i-24:0)	C85H162O17P2	1517.13	M+H	+	1518.14	4
1518.14	HMDB0083800	CL(a-13:0/18:2(9Z,11Z)/i-21:0/i-24:0)[rac]	C85H162O17P2	1517.13	M+H	+	1518.14	4
1518.14	HMDB0083796	CL(a-13:0/18:2(9Z,11Z)/a-21:0/i-24:0)[rac]	C85H162O17P2	1517.13	M+H	+	1518.14	4
1518.14	HMDB0083795	CL(i-13:0/18:2(9Z,11Z)/a-21:0/i-24:0)[rac]	C85H162O17P2	1517.13	M+H	+	1518.14	4
1518.14	HMDB0083663	CL(a-13:0/18:2(9Z,11Z)/i-20:0/a-25:0)[rac]	C85H162O17P2	1517.13	M+H	+	1518.14	4
1518.14	HMDB0083664	CL(i-13:0/18:2(9Z,11Z)/i-20:0/a-25:0)[rac]	C85H162O17P2	1517.13	M+H	+	1518.14	4
1518.14	HMDB0081012	CL(i-12:0/18:2(9Z,11Z)/a-25:0/a-21:0)[rac]	C85H162O17P2	1517.13	M+H	+	1518.14	4
1518.14	HMDB0081010	CL(i-12:0/18:2(9Z,11Z)/a-25:0/i-21:0)[rac]	C85H162O17P2	1517.13	M+H	+	1518.14	4
1518.14	HMDB0080979	CL(i-12:0/18:2(9Z,11Z)/i-24:0/i-22:0)	C85H162O17P2	1517.13	M+H	+	1518.14	4
1518.14	HMDB0080945	CL(i-12:0/18:2(9Z,11Z)/i-22:0/i-24:0)	C85H162O17P2	1517.13	M+H	+	1518.14	4
1518.14	HMDB0080910	CL(i-12:0/18:2(9Z,11Z)/i-21:0/a-25:0)[rac]	C85H162O17P2	1517.13	M+H	+	1518.14	4
1518.14	HMDB0080908	CL(i-12:0/18:2(9Z,11Z)/a-21:0/a-25:0)[rac]	C85H162O17P2	1517.13	M+H	+	1518.14	4
1518.14	HMDB0077208	CL(i-13:0/i-20:0/a-25:0/18:2(9Z,11Z))[rac]	C85H162O17P2	1517.13	M+H	+	1518.14	4	398.836
1518.14	HMDB0077207	CL(a-13:0/i-20:0/a-25:0/18:2(9Z,11Z))[rac]	C85H162O17P2	1517.13	M+H	+	1518.14	4	400.593
1518.14	HMDB0076969	CL(i-13:0/i-20:0/18:2(9Z,11Z)/a-25:0)[rac]	C85H162O17P2	1517.13	M+H	+	1518.14	4	393.351
1518.14	HMDB0076970	CL(a-13:0/i-20:0/18:2(9Z,11Z)/a-25:0)[rac]	C85H162O17P2	1517.13	M+H	+	1518.14	4	394.726
1518.14	HMDB0075910	CL(a-13:0/18:2(9Z,11Z)/a-25:0/i-20:0)[rac]	C85H162O17P2	1517.13	M+H	+	1518.14	4	373.635
1518.14	HMDB0075909	CL(i-13:0/18:2(9Z,11Z)/a-25:0/i-20:0)[rac]	C85H162O17P2	1517.13	M+H	+	1518.14	4	372.078
1518.14	HMDB0075390	CL(a-13:0/a-25:0/i-20:0/18:2(9Z,11Z))[rac]	C85H162O17P2	1517.13	M+H	+	1518.14	4	379.478
1518.14	HMDB0075388	CL(i-13:0/a-25:0/i-20:0/18:2(9Z,11Z))[rac]	C85H162O17P2	1517.13	M+H	+	1518.14	4	382.84
1518.14	HMDB0075312	CL(a-13:0/a-25:0/18:2(9Z,11Z)/i-20:0)[rac]	C85H162O17P2	1517.13	M+H	+	1518.14	4	377.556
1518.14	HMDB0075310	CL(i-13:0/a-25:0/18:2(9Z,11Z)/i-20:0)[rac]	C85H162O17P2	1517.13	M+H	+	1518.14	4	379.34
1518.14	HMDB0074802	CL(i-13:0/i-24:0/a-21:0/18:2(9Z,11Z))[rac]	C85H162O17P2	1517.13	M+H	+	1518.14	4	389.277
1518.14	HMDB0074801	CL(a-13:0/i-24:0/a-21:0/18:2(9Z,11Z))[rac]	C85H162O17P2	1517.13	M+H	+	1518.14	4	382.269
1518.14	HMDB0074800	CL(a-13:0/i-24:0/i-21:0/18:2(9Z,11Z))[rac]	C85H162O17P2	1517.13	M+H	+	1518.14	4	382.149
1518.14	HMDB0074796	CL(i-13:0/i-24:0/i-21:0/18:2(9Z,11Z))	C85H162O17P2	1517.13	M+H	+	1518.14	4	389.332
1518.14	HMDB0074672	CL(i-13:0/i-24:0/18:2(9Z,11Z)/a-21:0)[rac]	C85H162O17P2	1517.13	M+H	+	1518.14	4	383.995
1518.14	HMDB0074673	CL(a-13:0/i-24:0/18:2(9Z,11Z)/a-21:0)[rac]	C85H162O17P2	1517.13	M+H	+	1518.14	4	378.531
1518.14	HMDB0074671	CL(i-13:0/i-24:0/18:2(9Z,11Z)/i-21:0)	C85H162O17P2	1517.13	M+H	+	1518.14	4	384.772
1518.14	HMDB0074668	CL(a-13:0/i-24:0/18:2(9Z,11Z)/i-21:0)[rac]	C85H162O17P2	1517.13	M+H	+	1518.14	4	379.233
1518.14	HMDB0073545	CL(a-13:0/i-21:0/i-24:0/18:2(9Z,11Z))[rac]	C85H162O17P2	1517.13	M+H	+	1518.14	4	399.869
1518.14	HMDB0073548	CL(a-13:0/a-21:0/i-24:0/18:2(9Z,11Z))[rac]	C85H162O17P2	1517.13	M+H	+	1518.14	4	399.937
1518.14	HMDB0073542	CL(i-13:0/i-21:0/i-24:0/18:2(9Z,11Z))	C85H162O17P2	1517.13	M+H	+	1518.14	4	402.08
1518.14	HMDB0073543	CL(i-13:0/a-21:0/i-24:0/18:2(9Z,11Z))[rac]	C85H162O17P2	1517.13	M+H	+	1518.14	4	402.254
1518.14	HMDB0073138	CL(i-13:0/i-21:0/18:2(9Z,11Z)/i-24:0)	C85H162O17P2	1517.13	M+H	+	1518.14	4	396.433
1518.14	HMDB0073137	CL(a-13:0/a-21:0/18:2(9Z,11Z)/i-24:0)[rac]	C85H162O17P2	1517.13	M+H	+	1518.14	4	394.647
1518.14	HMDB0073133	CL(a-13:0/i-21:0/18:2(9Z,11Z)/i-24:0)[rac]	C85H162O17P2	1517.13	M+H	+	1518.14	4	394.579
1518.14	HMDB0073132	CL(i-13:0/a-21:0/18:2(9Z,11Z)/i-24:0)[rac]	C85H162O17P2	1517.13	M+H	+	1518.14	4	396.606
309.126	HMDB0256237	Penilloic acid	C15H20N2O3S	308.119	M+H	+	309.127	3	174.125
309.126	HMDB0257305	Roquinimex	C18H16N2O3	308.116	M+H	+	309.123	8	173.63
309.126	HMDB0037521	C.I. Solvent Red 80	C18H16N2O3	308.116	M+H	+	309.123	8	171.6
309.126	HMDB0040367	Azacridone A	C18H16N2O3	308.116	M+H	+	309.123	8	169.837
339.289	HMDB0032112	1,2,4-Nonadecanetriol	C19H40O3	316.298	M+Na	+	339.287	5	193.118

## Sheet: Metabolites_POS_3_4
Table SI_4. Tentatively labelled metabolites from largely deviated m/z values in Group 3 & 4 -Positive Mode
query_mass	compound_id	compound_name	formula	monoisotopic_mass	adduct	adduct_type	adduct_m/z	delta(ppm),	ccs_value
151.047	HMDB0242134	3-Aminopiperidine-2,6-dione	C5H8N2O2	128.059	M+Na	+	151.048	3	135.132
151.047	HMDB0304210	5,6-dihydrothymine	C5H8N2O2	128.059	M+Na	+	151.048	3	135.761
151.047	HMDB0000079	Dihydrothymine	C5H8N2O2	128.059	M+Na	+	151.048	3	127.669
151.047	HMDB0031547	L-Cyclo(alanylglycyl)	C5H8N2O2	128.059	M+Na	+	151.048	3	134.135
151.047	HMDB0062558	Pyroglutamine	C5H8N2O2	128.059	M+Na	+	151.048	3	127.395
151.047	HMDB0029874	Squamolone	C5H8N2O2	128.059	M+Na	+	151.048	3	134.256
156.042	HMDB0034666	(±)-2-Hydroxy-2-phenylacetonitrile	C8H7NO	133.053	M+Na	+	156.042	2	134.488
156.042	HMDB0061918	1,3-Dihydro-(2H)-indol-2-one	C8H7NO	133.053	M+Na	+	156.042	2	132.332
156.042	HMDB0244886	1H-Indol-2-ol	C8H7NO	133.053	M+Na	+	156.042	2	132.796
156.042	HMDB0032390	2-Methyl-4,5-benzoxazole	C8H7NO	133.053	M+Na	+	156.042	2	133.661
156.042	HMDB0029757	4-Hydroxybenzeneacetonitrile	C8H7NO	133.053	M+Na	+	156.042	2	133.748
156.042	HMDB0059805	5-Hydroxyindole	C8H7NO	133.053	M+Na	+	156.042	2	133.722
156.042	HMDB0304226	6-hydroxy-2-cyclohexen-one-carboxylate	C7H7O4	155.035	M+H	+	156.042	4	137.644
156.042	HMDB0246202	Cytosine-5-carboxylic acid	C5H5N3O3	155.033	M+H	+	156.04	8	130.29
156.042	HMDB0244302	Fluciclovine	C5H8FNO2	133.054	M+Na	+	156.043	9	132.17
156.042	HMDB0004094	Indoxyl	C8H7NO	133.053	M+Na	+	156.042	2	132.5
156.042	HMDB0253647	Isoindolin-1-one	C8H7NO	133.053	M+Na	+	156.042	2	135.366
156.042	HMDB0060486	Mandelonitrile	C8H7NO	133.053	M+Na	+	156.042	2	135.604
156.042	HMDB0060173	N-Methylethanolaminium phosphate	C3H10NO4P	155.035	M+H	+	156.042	2	131.806
156.042	HMDB0256059	p-Tolyl isocyanate	C8H7NO	133.053	M+Na	+	156.042	2	135.528
169.058	HMDB0304046	2,6-diamino-4-hydroxy-5-formamidopyrimidine	C5H6N5O2	168.052	M+H	+	169.059	10	136.221
169.058	HMDB0304156	3-ureido-isobutyrate	C5H10N2O3	146.069	M+Na	+	169.058	3	137.468
169.058	HMDB0341274	4-ureidobutyric acid	C5H10N2O3	146.069	M+Na	+	169.058	3
169.058	HMDB0006899	Alanylglycine	C5H10N2O3	146.069	M+Na	+	169.058	3	140.068
169.058	HMDB0302832	D-Alanyl glycine	C5H10N2O3	146.069	M+Na	+	169.058	3	138.677
169.058	HMDB0003423	D-Glutamine	C5H10N2O3	146.069	M+Na	+	169.058	3	137.673
169.058	HMDB0000641	Glutamine	C5H10N2O3	146.069	M+Na	+	169.058	3	138.52
169.058	HMDB0252875	Glycyl-D-Alanine	C5H10N2O3	146.069	M+Na	+	169.058	3	136.969
169.058	HMDB0252887	Glycylsarcosine	C5H10N2O3	146.069	M+Na	+	169.058	3	137.771
169.058	HMDB0002031	Ureidoisobutyric acid	C5H10N2O3	146.069	M+Na	+	169.058	3	134.69
170.035	HMDB0245060	2-Chloroacetanilide	C8H8ClNO	169.029	M+H	+	170.037	10	134.371
176.065	HMDB0003157	Guanidinosuccinic acid	C5H9N3O4	175.059	M+H	+	176.067	8	137.551
185.116	HMDB0036117	(1'R)-Nepetalic acid	C10H16O3	184.11	M+H	+	185.117	4	140.787
185.116	HMDB0033625	(3R,7R)-1,3,7-Octanetriol	C8H18O3	162.126	M+Na	+	185.115	9	144.69
185.116	HMDB0340558	(4E,6Z)-3-hydroxydeca-4,6-dienoic acid	C10H16O3	184.11	M+H	+	185.117	4
185.116	HMDB0340560	(4E,7E)-3-hydroxydeca-4,7-dienoic acid	C10H16O3	184.11	M+H	+	185.117	4
185.116	HMDB0039052	(4S,8R)-8,9-Dihydroxy-p-menth-1(6)-en-2-one	C10H16O3	184.11	M+H	+	185.117	4	142.681
185.116	HMDB0340561	(5Z,7E)-3-hydroxydeca-5,7-dienoic acid	C10H16O3	184.11	M+H	+	185.117	4
185.116	HMDB0340559	(6Z,8E)-3-hydroxydeca-6,8-dienoic acid	C10H16O3	184.11	M+H	+	185.117	4
185.116	HMDB0040883	(E)-10-Oxo-8-decenoic acid	C10H16O3	184.11	M+H	+	185.117	4	145.383
185.116	HMDB0036998	(S)-Oleuropeic acid	C10H16O3	184.11	M+H	+	185.117	4	141.327
185.116	HMDB0039710	1-Acetylcyclohexyl acetate	C10H16O3	184.11	M+H	+	185.117	4	141.973
185.116	HMDB0243976	1-O-Pentylglycerol	C8H18O3	162.126	M+Na	+	185.115	9	146.94
185.116	HMDB0303357	1,3-Bis(hydroxymethyl)-3-methylbicyclo[2.2.1]heptan-2-one	C10H16O3	184.11	M+H	+	185.117	4	145.899
185.116	HMDB0244918	2-(2-Butoxyethoxy)ethanol	C8H18O3	162.126	M+Na	+	185.115	9	145.525
185.116	HMDB0245040	4,4'-Oxydi-2-butanol	C8H18O3	162.126	M+Na	+	185.115	9	147.143
185.116	HMDB0301822	alpha-Campholonic acid	C10H16O3	184.11	M+H	+	185.117	4	143.381
188.175	HMDB0001276	N1-Acetylspermidine	C9H21N3O	187.168	M+H	+	188.176	3	143.406
188.175	HMDB0002189	N8-Acetylspermidine	C9H21N3O	187.168	M+H	+	188.176	3	143.436
189.052	HMDB0254937	1,2,3,6-Tetrahydromethylphthalic anhydride	C9H10O3	166.063	M+Na	+	189.052	2	141.055
189.052	HMDB0244601	2-(Sec-butyldisulfanyl)-1h-imidazole	C7H12N2S2	188.044	M+H	+	189.051	2	141.041
189.052	HMDB0033752	3-(2-Hydroxyphenyl)propanoic acid	C9H10O3	166.063	M+Na	+	189.052	2	142.166
189.052	HMDB0000375	3-(3-Hydroxyphenyl)propanoic acid	C9H10O3	166.063	M+Na	+	189.052	2	142.111
189.052	HMDB0040645	3-Hydroxy-1-(4-hydroxyphenyl)-1-propanone	C9H10O3	166.063	M+Na	+	189.052	2	143.182
189.052	HMDB0124925	3-Hydroxy-3-phenylpropanoic acid	C9H10O3	166.063	M+Na	+	189.052	2	143.005
189.052	HMDB0059969	3-Methoxyphenylacetic acid	C9H10O3	166.063	M+Na	+	189.052	2	143.119
189.052	HMDB0002229	3-Phenoxypropionic acid	C9H10O3	166.063	M+Na	+	189.052	2	142.069
189.052	HMDB0031132	3,4-Dihydroxyphenylacetone	C9H10O3	166.063	M+Na	+	189.052	2	142.487
189.052	HMDB0032138	3,4-Dimethoxybenzaldehyde	C9H10O3	166.063	M+Na	+	189.052	2	143.506
189.052	HMDB0062348	3,5-Dimethoxybenzaldehyde	C9H10O3	166.063	M+Na	+	189.052	2	142.431
189.052	HMDB0041683	4-Hydroxyphenyl-2-propionic acid	C9H10O3	166.063	M+Na	+	189.052	2	141.446
189.052	HMDB0034993	4-Methoxybenzyl formate	C9H10O3	166.063	M+Na	+	189.052	2	143.675
189.052	HMDB0002072	4-Methoxyphenylacetic acid	C9H10O3	166.063	M+Na	+	189.052	2	142.655
189.052	HMDB0247918	Acetovanillone	C9H10O3	166.063	M+Na	+	189.052	2	142.664
189.052	HMDB0000563	D-Phenyllactic acid	C9H10O3	166.063	M+Na	+	189.052	2	140.478
189.052	HMDB0002199	Desaminotyrosine	C9H10O3	166.063	M+Na	+	189.052	2	142.939
189.052	HMDB0041611	Ethyl 2-furanacrylate	C9H10O3	166.063	M+Na	+	189.052	2	144.863
189.052	HMDB0029817	Ethyl salicylate	C9H10O3	166.063	M+Na	+	189.052	2	142.993
189.052	HMDB0029665	Ethyl vanillin	C9H10O3	166.063	M+Na	+	189.052	2	143.216
189.052	HMDB0032573	Ethylparaben	C9H10O3	166.063	M+Na	+	189.052	2	143.545
189.052	HMDB0032030	Guaicyl acetate	C9H10O3	166.063	M+Na	+	189.052	2	142.718
189.052	HMDB0005175	Homovanillin	C9H10O3	166.063	M+Na	+	189.052	2	143.207
189.052	HMDB0034243	Ipomeanine	C9H10O3	166.063	M+Na	+	189.052	2	143.336
189.052	HMDB0000748	L-3-Phenyllactic acid	C9H10O3	166.063	M+Na	+	189.052	2	142.041
189.052	HMDB0301734	Methoxyphenylacetic acid	C9H10O3	166.063	M+Na	+	189.052	2	142.013
189.052	HMDB0032605	Methyl 2-methoxybenzoate	C9H10O3	166.063	M+Na	+	189.052	2	140.612
189.052	HMDB0032639	Methyl 4-methoxybenzoate	C9H10O3	166.063	M+Na	+	189.052	2	143.417
189.052	HMDB0256081	Paeonol	C9H10O3	166.063	M+Na	+	189.052	2	143.085
189.052	HMDB0000779	Phenyllactic acid	C9H10O3	166.063	M+Na	+	189.052	2	140.238
189.052	HMDB0062590	Tropate	C9H10O3	166.063	M+Na	+	189.052	2	141.64
191.04	HMDB0304046	2,6-diamino-4-hydroxy-5-formamidopyrimidine	C5H6N5O2	168.052	M+Na	+	191.041	9	143.184
191.982	HMDB0246770	5-Chlorobenzo[d]isoxazol-3-ol	C7H4ClNO2	168.993	M+Na	+	191.982	2	139.101
191.982	HMDB0244856	6-Chloro-2-benzoxazolinone	C7H4ClNO2	168.993	M+Na	+	191.982	2	142.523
191.982	HMDB0014500	Chlorzoxazone	C7H4ClNO2	168.993	M+Na	+	191.982	2	140.772
192.003	HMDB0000370	2-Amino-3-phosphonopropionic acid	C3H8NO5P	169.014	M+Na	+	192.003	2	136.307
192.003	HMDB0252891	Glyphosate	C3H8NO5P	169.014	M+Na	+	192.003	2	136.457
192.039	HMDB0060244	Phosphodimethylethanolamine	C4H12NO4P	169.05	M+Na	+	192.04	2	139.613
193.083	HMDB0030471	1,4-Ipomeadiol	C9H14O3	170.094	M+Na	+	193.084	3	145.819
193.083	HMDB0341036	3-hydroxynona-4,6-dienoic acid	C9H14O3	170.094	M+Na	+	193.084	3
193.083	HMDB0341034	3-hydroxynona-4,7-dienoic acid	C9H14O3	170.094	M+Na	+	193.084	3
193.083	HMDB0341035	3-hydroxynona-5,7-dienoic acid	C9H14O3	170.094	M+Na	+	193.084	3
193.083	HMDB0038276	cis-3-Hexenyl pyruvate	C9H14O3	170.094	M+Na	+	193.084	3	148.79
193.083	HMDB0029048	Serylserine	C6H12N2O5	192.075	M+H	+	193.082	6	138.483
193.119	HMDB0039149	(+)-6-Hydroxy-2,6-dimethyl-7-octen-4-one	C10H18O2	170.131	M+Na	+	193.12	2	150.899
193.119	HMDB0303084	(+)-Angelicoidenol	C10H18O2	170.131	M+Na	+	193.12	2	146.696
193.119	HMDB0030031	(±)-6-Methyl-5-hepten-2-yl acetate	C10H18O2	170.131	M+Na	+	193.12	2	149.362
193.119	HMDB0040726	(±)-cis-Linalyl oxide	C10H18O2	170.131	M+Na	+	193.12	2	145.099
193.119	HMDB0040727	(±)-trans-Linalyl oxide	C10H18O2	170.131	M+Na	+	193.12	2	145.399
193.119	HMDB0302165	(3R)-1-Octen-3-yl acetate	C10H18O2	170.131	M+Na	+	193.12	2	151.008
193.119	HMDB0302399	(3S),7-Dimethylocta-1,5-dien-3,7-diol	C10H18O2	170.131	M+Na	+	193.12	2	148.501
193.119	HMDB0303979	(6E)-8-hydroxygeraniol	C10H18O2	170.131	M+Na	+	193.12	2	152.052
193.119	HMDB0340525	(8Z)-dec-8-enoic acid	C10H18O2	170.131	M+Na	+	193.12	2
193.119	HMDB0035839	(E)-3-(Tetrahydro-5,5-dimethyl-2-furanyl)-2-buten-1-ol	C10H18O2	170.131	M+Na	+	193.12	2	150.517
193.119	HMDB0246405	(E)-4-Decenoic acid	C10H18O2	170.131	M+Na	+	193.12	2	147.692
193.119	HMDB0302248	(E)-8(9)-p-Menthen-1,2-diol	C10H18O2	170.131	M+Na	+	193.12	2	144.982
193.119	HMDB0035122	(S,E)-2,6-Dimethyl-5,7-octadiene-2,3-diol	C10H18O2	170.131	M+Na	+	193.12	2	151.775
193.119	HMDB0242157	(Z)-2-Decenoic acid	C10H18O2	170.131	M+Na	+	193.12	2	152.671
193.119	HMDB0036992	1-Cyclopropyl-4-methyl-1,3-cyclohexanediol	C10H18O2	170.131	M+Na	+	193.12	2	147.743
193.119	HMDB0032452	1-Octen-3-yl acetate	C10H18O2	170.131	M+Na	+	193.12	2	150.625
193.119	HMDB0256048	1,2-Cyclohexanediol, 1-methyl-4-(1-methylethenyl)-	C10H18O2	170.131	M+Na	+	193.12	2	147.387
193.119	HMDB0059610	2-Exo-hydroxy-1,8-cineole	C10H18O2	170.131	M+Na	+	193.12	2	145.672
193.119	HMDB0034581	2-Hexenyl butanoate	C10H18O2	170.131	M+Na	+	193.12	2	148.875
193.119	HMDB0059852	2-Hydroxycineol	C10H18O2	170.131	M+Na	+	193.12	2	146.304
193.119	HMDB0032393	2-Methylbutyl 3-methyl-2-butenoate	C10H18O2	170.131	M+Na	+	193.12	2	150.043
193.119	HMDB0303872	2-octenioc acid	C10H18O2	170.131	M+Na	+	193.12	2	149.865
193.119	HMDB0031297	2-Octenyl acetate	C10H18O2	170.131	M+Na	+	193.12	2	151.31
193.119	HMDB0040208	2-Propenyl heptanoate	C10H18O2	170.131	M+Na	+	193.12	2	151.219
193.119	HMDB0036990	2,6-Dimethyl-3,7-octadiene-2,6-diol	C10H18O2	170.131	M+Na	+	193.12	2	147.237
193.119	HMDB0303094	2,6-Dimethylocta-3,7-diene-1,6-diol	C10H18O2	170.131	M+Na	+	193.12	2	148.601
193.119	HMDB0302472	2,6-Dimethylocta-cis-2,7-diene-1,6-diol	C10H18O2	170.131	M+Na	+	193.12	2	149.451
193.119	HMDB0248059	3-[(1S,3R)-3-Ethylcyclopentyl]propanoic acid	C10H18O2	170.131	M+Na	+	193.12	2	148.594
193.119	HMDB0031002	3-Decenoic acid	C10H18O2	170.131	M+Na	+	193.12	2	148.684
193.119	HMDB0034880	3-Methyl-2,4-nonanedione	C10H18O2	170.131	M+Na	+	193.12	2	151.179
193.119	HMDB0302498	3-Methylbutyl angelate	C10H18O2	170.131	M+Na	+	193.12	2	150.502
193.119	HMDB0303050	3,7-Dimethyl-octa-1,7-dien-3,6-diol	C10H18O2	170.131	M+Na	+	193.12	2	147.847
193.119	HMDB0032119	4-Hydroxy-2,6-dimethyl-7-octen-3-one	C10H18O2	170.131	M+Na	+	193.12	2	149.532
193.119	HMDB0303883	4-oxodecanal	C10H18O2	170.131	M+Na	+	193.12	2	151.1
193.119	HMDB0039768	5-Decenoic acid	C10H18O2	170.131	M+Na	+	193.12	2	147.106
193.119	HMDB0029358	5Z-Octenyl acetate	C10H18O2	170.131	M+Na	+	193.12	2	150.998
193.119	HMDB0033203	6-Decanolide	C10H18O2	170.131	M+Na	+	193.12	2	149.746
193.119	HMDB0041012	6-Decenoic acid	C10H18O2	170.131	M+Na	+	193.12	2	146.967
193.119	HMDB0012183	8-Methylnonenoate	C10H18O2	170.131	M+Na	+	193.12	2	148.322
193.119	HMDB0031003	9-Decenoic acid	C10H18O2	170.131	M+Na	+	193.12	2	151.583
193.119	HMDB0038744	9-Hydroxygeraniol	C10H18O2	170.131	M+Na	+	193.12	2	151.28
193.119	HMDB0033377	cis-3-Hexenyl butyrate	C10H18O2	170.131	M+Na	+	193.12	2	147.713
193.119	HMDB0040213	cis-3-Hexenyl isobutyrate	C10H18O2	170.131	M+Na	+	193.12	2	149.885
193.119	HMDB0004980	cis-4-Decenoic acid	C10H18O2	170.131	M+Na	+	193.12	2	148.732
193.119	HMDB0035837	Citronellic acid	C10H18O2	170.131	M+Na	+	193.12	2	146.19
193.119	HMDB0035365	Cnidiol C	C10H18O2	170.131	M+Na	+	193.12	2	146.942
193.119	HMDB0034427	Cyclohexyl butanoate	C10H18O2	170.131	M+Na	+	193.12	2	149.516
193.119	HMDB0031362	Cyclohexylethyl acetate	C10H18O2	170.131	M+Na	+	193.12	2	148.231
193.119	HMDB0340524	dec-2-enoic acid	C10H18O2	170.131	M+Na	+	193.12	2
193.119	HMDB0340520	dec-3-enoic acid	C10H18O2	170.131	M+Na	+	193.12	2
193.119	HMDB0340523	dec-5-enoic acid	C10H18O2	170.131	M+Na	+	193.12	2
193.119	HMDB0340521	dec-6-enoic acid	C10H18O2	170.131	M+Na	+	193.12	2
193.119	HMDB0340522	dec-7-enoic acid	C10H18O2	170.131	M+Na	+	193.12	2
193.119	HMDB0037116	delta-Decalactone	C10H18O2	170.131	M+Na	+	193.12	2	149.778
193.119	HMDB0037497	Ethyl (E)-2-octenoate	C10H18O2	170.131	M+Na	+	193.12	2	150.473
193.119	HMDB0032275	Ethyl 3-octenoate	C10H18O2	170.131	M+Na	+	193.12	2	148.9
193.119	HMDB0039795	Ethyl 4Z-octenoate	C10H18O2	170.131	M+Na	+	193.12	2	147.879
193.119	HMDB0302418	Hex-trans-2-enyl butyrate	C10H18O2	170.131	M+Na	+	193.12	2	151.398
193.119	HMDB0302421	Hex-trans-3-enyl butyrate	C10H18O2	170.131	M+Na	+	193.12	2	147.935
193.119	HMDB0036211	Hexyl crotonate	C10H18O2	170.131	M+Na	+	193.12	2	151.803
193.119	HMDB0040530	Isopentyl 3-methyl-2-butenoate	C10H18O2	170.131	M+Na	+	193.12	2	150.418
193.119	HMDB0036099	Lilac alcohol	C10H18O2	170.131	M+Na	+	193.12	2	147.932
193.119	HMDB0302372	Linalol oxide	C10H18O2	170.131	M+Na	+	193.12	2	146.729
193.119	HMDB0031440	Linalool oxide (trans-pyranoid)	C10H18O2	170.131	M+Na	+	193.12	2	144.586
193.119	HMDB0031441	Linalool oxide III	C10H18O2	170.131	M+Na	+	193.12	2	144.577
193.119	HMDB0035907	Linalyl oxide	C10H18O2	170.131	M+Na	+	193.12	2	146.839
193.119	HMDB0040330	Menthone lactone	C10H18O2	170.131	M+Na	+	193.12	2	149.751
193.119	HMDB0029859	Methyl (xi)-3-nonenoate	C10H18O2	170.131	M+Na	+	193.12	2	145.49
193.119	HMDB0040194	Methyl 2-nonenoate	C10H18O2	170.131	M+Na	+	193.12	2	146.228
193.119	HMDB0302792	Octen-1-ol acetate	C10H18O2	170.131	M+Na	+	193.12	2	151.862
193.119	HMDB0258357	Sobrepin	C10H18O2	170.131	M+Na	+	193.12	2	147.625
193.119	HMDB0010726	trans-Dec-2-enoic acid	C10H18O2	170.131	M+Na	+	193.12	2	149.719
193.119	HMDB0037021	trans-p-Menth-2-ene-1,4-diol	C10H18O2	170.131	M+Na	+	193.12	2	148.502
193.119	HMDB0037217	xi-5-Hexyldihydro-2(3H)-furanone	C10H18O2	170.131	M+Na	+	193.12	2	150.244
193.119	HMDB0037632	xi-Tetrahydro-3-pentyl-2H-pyran-2-one	C10H18O2	170.131	M+Na	+	193.12	2	148.151
193.158	HMDB0033545	(2E,4Z,7Z)-2,4,7-Tridecatrienal	C13H20O	192.151	M+H	+	193.159	2	151.952
193.158	HMDB0034671	(E)-5,8-Megastigmadien-4-one	C13H20O	192.151	M+H	+	193.159	2	148.393
193.158	HMDB0035753	(R)-(E)-4,7-Megastigmadien-9-one	C13H20O	192.151	M+H	+	193.159	2	147.019
193.158	HMDB0029825	2,3-Diisopropyl-5-methylphenol	C13H20O	192.151	M+H	+	193.159	2	146.62
193.158	HMDB0029824	2,4-Diisopropyl-3-methylphenol	C13H20O	192.151	M+H	+	193.159	2	146.301
193.158	HMDB0029823	2,4-Diisopropyl-5-methylphenol	C13H20O	192.151	M+H	+	193.159	2	145.875
193.158	HMDB0036684	2,4,5,7alpha-Tetrahydro-1,4,4,7a-tetramethyl-1H-inden-2-ol	C13H20O	192.151	M+H	+	193.159	2	144.87
193.158	HMDB0029822	2,5-Diisopropyl-3-methylphenol	C13H20O	192.151	M+H	+	193.159	2	146.556
193.158	HMDB0029821	2,5-Diisopropyl-4-methylphenol	C13H20O	192.151	M+H	+	193.159	2	145.703
193.158	HMDB0029820	2,6-Diisopropyl-3-methylphenol	C13H20O	192.151	M+H	+	193.159	2	145.212
193.158	HMDB0037139	4-(2,6,6-Trimethyl-1,3-cyclohexadien-1-yl)-2-butanone	C13H20O	192.151	M+H	+	193.159	2	146.078
193.158	HMDB0032541	4-(2,6,6-Trimethylcyclohex-1-enyl)but-2-en-4-one	C13H20O	192.151	M+H	+	193.159	2	150.293
193.158	HMDB0031733	4-(4-Methyl-3-pentenyl)-3-cyclohexene-1-carboxaldehyde	C13H20O	192.151	M+H	+	193.159	2	145.585
193.158	HMDB0246435	4-Heptylphenol	C13H20O	192.151	M+H	+	193.159	2	150.488
193.158	HMDB0036027	alpha-Damascone	C13H20O	192.151	M+H	+	193.159	2	146.97
193.158	HMDB0059883	alpha-Ionone	C13H20O	192.151	M+H	+	193.159	2	145.849
193.158	HMDB0036565	beta-Ionone	C13H20O	192.151	M+H	+	193.159	2	148.55
193.158	HMDB0036144	Cycloionone	C13H20O	192.151	M+H	+	193.159	2	144.485
193.158	HMDB0035682	delta-Damascone	C13H20O	192.151	M+H	+	193.159	2	147.708
193.158	HMDB0034959	Edulan I	C13H20O	192.151	M+H	+	193.159	2	145.467
193.158	HMDB0034979	gamma-Ionone	C13H20O	192.151	M+H	+	193.159	2	147.554
193.158	HMDB0036022	Isospirene	C13H20O	192.151	M+H	+	193.159	2	144.991
193.158	HMDB0041615	Phenethyl isoamyl ether	C13H20O	192.151	M+H	+	193.159	2	146.101
193.158	HMDB0032498	Pseudoionone	C13H20O	192.151	M+H	+	193.159	2	149.22
193.158	HMDB0036818	Vitispirane	C13H20O	192.151	M+H	+	193.159	2	145.947
194.115	HMDB0243896	1-Hydroxy-2,2,6,6-tetramethyl-4-piperidinone	C9H17NO2	171.126	M+Na	+	194.115	3	147.477
194.115	HMDB0244979	2-Amino-3-cyclohexylpropanoic acid	C9H17NO2	171.126	M+Na	+	194.115	3	145.425
194.115	HMDB0005015	Gabapentin	C9H17NO2	171.126	M+Na	+	194.115	3	148.894
195.1	HMDB0031517	(R)-3-Hydroxy-5-phenylpentanoic acid	C11H14O3	194.094	M+H	+	195.102	10	142.265
195.1	HMDB0059940	[2-(2-Methylphenyl)-1,3-dioxolan-4-yl]methanol	C11H14O3	194.094	M+H	+	195.102	10	145.928
195.1	HMDB0059941	[2-(3-Methylphenyl)-1,3-dioxolan-4-yl]methanol	C11H14O3	194.094	M+H	+	195.102	10	146.777
195.1	HMDB0059942	[2-(4-Methylphenyl)-1,3-dioxolan-4-yl]methanol	C11H14O3	194.094	M+H	+	195.102	10	147.101
195.1	HMDB0059943	2-(2-Methylphenyl)-1,3-dioxan-5-ol	C11H14O3	194.094	M+H	+	195.102	10	143.833
195.1	HMDB0059944	2-(3-Methylphenyl)-1,3-dioxan-5-ol	C11H14O3	194.094	M+H	+	195.102	10	144.843
195.1	HMDB0059945	2-(4-Methylphenyl)-1,3-dioxan-5-ol	C11H14O3	194.094	M+H	+	195.102	10	145.164
195.1	HMDB0041506	2-Benzyl-5-hydroxymethyl-1,3-dioxolane	C11H14O3	194.094	M+H	+	195.102	10	145.276
195.1	HMDB0031984	2,5-Dimethoxy-4-(2-propenyl)phenol	C11H14O3	194.094	M+H	+	195.102	10	143.134
195.1	HMDB0037271	2,6-Dimethoxy-4-(1-propenyl)phenol	C11H14O3	194.094	M+H	+	195.102	10	145.958
195.1	HMDB0041666	3-Hydroxyphenyl-valeric acid	C11H14O3	194.094	M+H	+	195.102	10	143.599
195.1	HMDB0034990	4-Methoxybenzyl propanoate	C11H14O3	194.094	M+H	+	195.102	10	143.434
195.1	HMDB0041505	5-Hydroxy-2-benzyl-1,3-dioxane	C11H14O3	194.094	M+H	+	195.102	10	143.99
195.1	HMDB0040730	Butyl salicylate	C11H14O3	194.094	M+H	+	195.102	10	145.217
195.1	HMDB0032575	Butylparaben	C11H14O3	194.094	M+H	+	195.102	10	145.777
195.1	HMDB0059898	Ethyl 4-ethoxybenzoate	C11H14O3	194.094	M+H	+	195.102	10	144.285
195.1	HMDB0034206	Ethyl 4-methylphenoxyacetate	C11H14O3	194.094	M+H	+	195.102	10	144.16
195.1	HMDB0253608	Isobutyl 4-hydroxybenzoate	C11H14O3	194.094	M+H	+	195.102	10	142.506
195.1	HMDB0036432	Isobutyl salicylate	C11H14O3	194.094	M+H	+	195.102	10	143.293
195.1	HMDB0041194	Methoxyeugenol	C11H14O3	194.094	M+H	+	195.102	10	143.461
195.1	HMDB0032590	Zingerone	C11H14O3	194.094	M+H	+	195.102	10	145.204
195.121	HMDB0258807	4-Hydroxy-2,2,6,6-tetramethylpiperidine-1-oxyl	C9H18NO2	172.134	M+Na	+	195.123	9	148.512
195.121	HMDB0094708	Tetraethylene glycol	C8H18O5	194.115	M+H	+	195.123	7	142.43
195.174	HMDB0032355	(+/-)-[R-(E)]-5-Isopropyl-8-methylnona-6,8-dien-2-one	C13H22O	194.167	M+H	+	195.174	2	150.339
195.174	HMDB0303821	(¬±)-trans-Nerolidol	C13H22O	194.167	M+H	+	195.174	2	152.8
195.174	HMDB0038897	(E)-2-(2-Octenyl)cyclopentanone	C13H22O	194.167	M+H	+	195.174	2	150.16
195.174	HMDB0013113	1-Undecanol	C11H24O	172.183	M+Na	+	195.172	10	153.043
195.174	HMDB0030942	2-Undecanol	C11H24O	172.183	M+Na	+	195.172	10	155.76
195.174	HMDB0032239	2,4-Dimethyl-4-nonanol	C11H24O	172.183	M+Na	+	195.172	10	154.709
195.174	HMDB0032913	4-(2,6,6-Trimethyl-1-cyclohexen-1-yl)-2-butanone	C13H22O	194.167	M+H	+	195.174	2	148.216
195.174	HMDB0038731	4,7-Megastigmadien-9-ol	C13H22O	194.167	M+H	+	195.174	2	148.437
195.174	HMDB0038216	5-Isopropyl-2-(2-methylpropyl)-2-cyclohexen-1-one	C13H22O	194.167	M+H	+	195.174	2	148.616
195.174	HMDB0303854	6,10-dihydromyrcenol	C11H24O	172.183	M+Na	+	195.172	10	149.345
195.174	HMDB0036184	7,8-Dehydro-3,4-dihydro-beta-ionol	C13H22O	194.167	M+H	+	195.174	2	148.309
195.174	HMDB0036820	beta-Ionol	C13H22O	194.167	M+H	+	195.174	2	149.916
195.174	HMDB0038026	Dihydro-alpha-ionone	C13H22O	194.167	M+H	+	195.174	2	147.523
195.174	HMDB0031846	Geranylacetone	C13H22O	194.167	M+H	+	195.174	2	150.98
195.174	HMDB0036026	Octahydro-6-isopropyl-2(1H)-naphthalenone	C13H22O	194.167	M+H	+	195.174	2	146.878
195.174	HMDB0036823	Theaspirane	C13H22O	194.167	M+H	+	195.174	2	146.405
199.169	HMDB0302743	(+)-Neomenthyl acetate	C12H22O2	198.162	M+H	+	199.169	2	149.756
199.169	HMDB0034160	(±)-Citronellyl acetate	C12H22O2	198.162	M+H	+	199.169	2	149.779
199.169	HMDB0041264	(±)-Menthyl acetate	C12H22O2	198.162	M+H	+	199.169	2	148.827
199.169	HMDB0340648	(9E)-dodec-9-enoic acid	C12H22O2	198.162	M+H	+	199.169	2
199.169	HMDB0041449	[(3,7-Dimethyl-6-octenyl)oxy]acetaldehyde	C12H22O2	198.162	M+H	+	199.169	2	147.902
199.169	HMDB0037498	1-Ethenylhexyl butanoate	C12H22O2	198.162	M+H	+	199.169	2	151.891
199.169	HMDB0302759	1-Menthol acetate	C12H22O2	198.162	M+H	+	199.169	2	147.747
199.169	HMDB0040361	1,1-Dimethoxy-3,7-dimethyl-2,6-octadiene	C12H22O2	198.162	M+H	+	199.169	2	150.664
199.169	HMDB0032248	11-Dodecenoic acid	C12H22O2	198.162	M+H	+	199.169	2	151.702
199.169	HMDB0038924	2-Hexenyl hexanoate	C12H22O2	198.162	M+H	+	199.169	2	150.385
199.169	HMDB0038081	2-Octenyl butyrate	C12H22O2	198.162	M+H	+	199.169	2	151.523
199.169	HMDB0032235	2,6-Dimethyl-5-heptenal propyleneglycol acetal	C12H22O2	198.162	M+H	+	199.169	2	149.257
199.169	HMDB0037813	3-Heptyldihydro-5-methyl-2(3H)-furanone	C12H22O2	198.162	M+H	+	199.169	2	148.842
199.169	HMDB0303915	4-tert-Butylcyclohexyl acetate	C12H22O2	198.162	M+H	+	199.169	2	147.627
199.169	HMDB0036182	5,5-Dibutyl-4,5-dihydro-2(3H)furanone	C12H22O2	198.162	M+H	+	199.169	2	150.596
199.169	HMDB0000529	5Z-Dodecenoic acid	C12H22O2	198.162	M+H	+	199.169	2	151.889
199.169	HMDB0038895	7-Hexyl-2-oxepanone	C12H22O2	198.162	M+H	+	199.169	2	150.287
199.169	HMDB0029763	Allyl nonanoate	C12H22O2	198.162	M+H	+	199.169	2	151.761
199.169	HMDB0033378	cis-3-Hexenyl hexanoate	C12H22O2	198.162	M+H	+	199.169	2	151.019
199.169	HMDB0032214	cis-4-Decenyl acetate	C12H22O2	198.162	M+H	+	199.169	2	153.217
199.169	HMDB0034844	Citronellyl acetate	C12H22O2	198.162	M+H	+	199.169	2	149.843
199.169	HMDB0303878	dihydroterpinyl acetate	C12H22O2	198.162	M+H	+	199.169	2	149.365
199.169	HMDB0303918	DL-Menthyl acetate	C12H22O2	198.162	M+H	+	199.169	2	148.665
199.169	HMDB0340653	dodec-2-enoic acid	C12H22O2	198.162	M+H	+	199.169	2
199.169	HMDB0340654	dodec-3-enoic acid	C12H22O2	198.162	M+H	+	199.169	2
199.169	HMDB0340649	dodec-4-enoic acid	C12H22O2	198.162	M+H	+	199.169	2
199.169	HMDB0340650	dodec-5-enoic acid	C12H22O2	198.162	M+H	+	199.169	2
199.169	HMDB0340655	dodec-6-enoic acid	C12H22O2	198.162	M+H	+	199.169	2
199.169	HMDB0340651	dodec-7-enoic acid	C12H22O2	198.162	M+H	+	199.169	2
199.169	HMDB0340652	dodec-8-enoic acid	C12H22O2	198.162	M+H	+	199.169	2
199.169	HMDB0037329	Ethyl 2-decenoate	C12H22O2	198.162	M+H	+	199.169	2	152.582
199.169	HMDB0039220	Ethyl 4-decenoate	C12H22O2	198.162	M+H	+	199.169	2	150.967
199.169	HMDB0302419	Hex-trans-2-enyl hexanoate	C12H22O2	198.162	M+H	+	199.169	2	150.855
199.169	HMDB0040158	Hexyl 2-methyl-3-pentenoate	C12H22O2	198.162	M+H	+	199.169	2	152.632
199.169	HMDB0040163	Hexyl 2-methyl-4-pentenoate	C12H22O2	198.162	M+H	+	199.169	2	152.478
199.169	HMDB0038269	Hexyl 2E-hexenoate	C12H22O2	198.162	M+H	+	199.169	2	151.276
199.169	HMDB0302769	Isomenthol acetate	C12H22O2	198.162	M+H	+	199.169	2	148.859
199.169	HMDB0029585	Methyl 10-undecenoate	C12H22O2	198.162	M+H	+	199.169	2	152.19
199.169	HMDB0037305	Methyl 9-undecenoate	C12H22O2	198.162	M+H	+	199.169	2	152.385
199.169	HMDB0302770	Neoisomenthol acetate	C12H22O2	198.162	M+H	+	199.169	2	148.911
199.169	HMDB0037186	Rhodinyl acetate	C12H22O2	198.162	M+H	+	199.169	2	149.567
199.169	HMDB0010729	trans-Dodec-2-enoic acid	C12H22O2	198.162	M+H	+	199.169	2	151.823
199.169	HMDB0037742	xi-5-Dodecanolide	C12H22O2	198.162	M+H	+	199.169	2	150.555
199.169	HMDB0031683	xi-Dihydro-5-octyl-2(3H)-furanone	C12H22O2	198.162	M+H	+	199.169	2	151.279
200.175	HMDB0014849	Diethylcarbamazine	C10H21N3O	199.168	M+H	+	200.176	2	146.405
201.088	HMDB0253728	(3S,8As)-7-hydroxy-3-(hydroxymethyl)-2,3,6,7,8,8a-hexahydropyrrolo[1,2-a]pyrazine-1,4-dione	C8H12N2O4	200.08	M+H	+	201.087	7	142.766
201.088	HMDB0247200	1-(2-Hydroxyethoxy)methyl-5-methyluracil	C8H12N2O4	200.08	M+H	+	201.087	7	140.131
201.088	HMDB0040287	1-Phenylethyl propanoate	C11H14O2	178.099	M+Na	+	201.089	1	146.482
201.088	HMDB0040800	2-Ethoxy-5-(1-propenyl)phenol	C11H14O2	178.099	M+Na	+	201.089	1	147.882
201.088	HMDB0037680	2-Methylphenyl 2-methylpropanoate	C11H14O2	178.099	M+Na	+	201.089	1	145.403
201.088	HMDB0040583	2-Methylpropyl benzoate	C11H14O2	178.099	M+Na	+	201.089	1	146.143
201.088	HMDB0035013	2-Phenylethyl propanoate	C11H14O2	178.099	M+Na	+	201.089	1	145.714
201.088	HMDB0038179	3-(2-Hydroxy-4-methylphenyl)-2-butanone	C11H14O2	178.099	M+Na	+	201.089	1	147.071
201.088	HMDB0033386	3-Phenylpropyl acetate	C11H14O2	178.099	M+Na	+	201.089	1	145.615
201.088	HMDB0033597	4-(4-Methoxyphenyl)-2-butanone	C11H14O2	178.099	M+Na	+	201.089	1	148.483
201.088	HMDB0256717	5-Hydroperoxypent-1-enylbenzene	C11H14O2	178.099	M+Na	+	201.089	1	147.371
201.088	HMDB0002043	5-Phenylvaleric acid	C11H14O2	178.099	M+Na	+	201.089	1	147.341
201.088	HMDB0036235	alpha,alpha-Dimethylphenethyl formate	C11H14O2	178.099	M+Na	+	201.089	1	146.101
201.088	HMDB0303178	Butyl benzoate	C11H14O2	178.099	M+Na	+	201.089	1	149.662
201.088	HMDB0040411	Ethyl 3-phenylpropanoate	C11H14O2	178.099	M+Na	+	201.089	1	146.06
201.088	HMDB0040426	Isopropyl phenylacetate	C11H14O2	178.099	M+Na	+	201.089	1	148.018
201.088	HMDB0036385	Methyl 4-phenylbutanoate	C11H14O2	178.099	M+Na	+	201.089	1	147.066
201.088	HMDB0254595	Methyl isoeugenol	C11H14O2	178.099	M+Na	+	201.089	1	145.928
201.088	HMDB0031864	Methyleugenol	C11H14O2	178.099	M+Na	+	201.089	1	147.274
201.088	HMDB0041553	Methylisoeugenol	C11H14O2	178.099	M+Na	+	201.089	1	147.934
201.088	HMDB0040356	Osmorhizole	C11H14O2	178.099	M+Na	+	201.089	1	147.274
201.088	HMDB0037708	p-Tolyl isobutyrate	C11H14O2	178.099	M+Na	+	201.089	1	147.177
201.088	HMDB0256425	Phenyl valerate	C11H14O2	178.099	M+Na	+	201.089	1	148.029
201.088	HMDB0031250	Phenylmethyl 2-methylpropanoate	C11H14O2	178.099	M+Na	+	201.089	1	145.954
201.088	HMDB0033376	Phenylmethyl butanoate	C11H14O2	178.099	M+Na	+	201.089	1	146.176
201.088	HMDB0040425	Propyl phenylacetate	C11H14O2	178.099	M+Na	+	201.089	1	147.43
201.088	HMDB0341378	pyroglutamylalanine	C8H12N2O4	200.08	M+H	+	201.087	7
203.052	HMDB0242534	(2R,3R,4R,5R)-2,3,4,5,6-Pentahydroxyhexanal	C6H12O6	180.063	M+Na	+	203.053	2	145.607
203.052	HMDB0242761	(2R,4S,5S)-1,2,4,5,6-Pentahydroxyhexan-3-one	C6H12O6	180.063	M+Na	+	203.053	2	144.903
203.052	HMDB0246950	(3R,4R,5R)-1,3,4,5,6-Pentahydroxyhexan-2-one	C6H12O6	180.063	M+Na	+	203.053	2	143.198
203.052	HMDB0000346	3-Deoxyarabinohexonic acid	C6H12O6	180.063	M+Na	+	203.053	2	145.899
203.052	HMDB0240211	allo-Inositol	C6H12O6	180.063	M+Na	+	203.053	2	148.938
203.052	HMDB0001151	Allose	C6H12O6	180.063	M+Na	+	203.053	2	144.148
203.052	HMDB0304814	alpha-D-Allofuranose	C6H12O6	180.063	M+Na	+	203.053	2	144.846
203.052	HMDB0003345	alpha-D-Glucose	C6H12O6	180.063	M+Na	+	203.053	2	146.814
203.052	HMDB0003449	beta-D-Galactose	C6H12O6	180.063	M+Na	+	203.053	2	146.951
203.052	HMDB0240210	cis-Inositol	C6H12O6	180.063	M+Na	+	203.053	2	149.076
203.052	HMDB0240209	D-chiro-Inositol	C6H12O6	180.063	M+Na	+	203.053	2	149.337
203.052	HMDB0250747	D-Fructofuranose	C6H12O6	180.063	M+Na	+	203.053	2	146
203.052	HMDB0000660	D-Fructose	C6H12O6	180.063	M+Na	+	203.053	2	144.416
203.052	HMDB0000143	D-Galactose	C6H12O6	180.063	M+Na	+	203.053	2	146.751
203.052	HMDB0000122	D-Glucose	C6H12O6	180.063	M+Na	+	203.053	2	147.214
203.052	HMDB0250761	D-Gulose	C6H12O6	180.063	M+Na	+	203.053	2	146.665
203.052	HMDB0000169	D-Mannose	C6H12O6	180.063	M+Na	+	203.053	2	147.22
203.052	HMDB0250793	D-Psicose	C6H12O6	180.063	M+Na	+	203.053	2	146.27
203.052	HMDB0003418	D-Tagatose	C6H12O6	180.063	M+Na	+	203.053	2	144.179
203.052	HMDB0032222	Dihydroxyacetone (dimer)	C6H12O6	180.063	M+Na	+	203.053	2	146.456
203.052	HMDB0240207	epi-Inositol	C6H12O6	180.063	M+Na	+	203.053	2	148.751
203.052	HMDB0062473	Glycoprotein-phospho-D-mannose	C6H12O6	180.063	M+Na	+	203.053	2	145.354
203.052	HMDB0033704	L-Galactose	C6H12O6	180.063	M+Na	+	203.053	2	148.587
203.052	HMDB0012326	L-Gulose	C6H12O6	180.063	M+Na	+	203.053	2	145.293
203.052	HMDB0001266	L-Sorbose	C6H12O6	180.063	M+Na	+	203.053	2	144.958
203.052	HMDB0034220	Levoinositol	C6H12O6	180.063	M+Na	+	203.053	2	148.847
203.052	HMDB0062138	muco-Inositol	C6H12O6	180.063	M+Na	+	203.053	2	148.695
203.052	HMDB0000211	myo-Inositol	C6H12O6	180.063	M+Na	+	203.053	2	148.6
203.052	HMDB0240208	neo-Inositol	C6H12O6	180.063	M+Na	+	203.053	2	149.056
203.052	HMDB0001860	Paraxanthine	C7H8N4O2	180.065	M+Na	+	203.054	9	143.37
203.052	HMDB0006088	scyllo-Inositol	C6H12O6	180.063	M+Na	+	203.053	2	149.007
203.052	HMDB0002825	Theobromine	C7H8N4O2	180.065	M+Na	+	203.054	9	143.061
203.052	HMDB0001889	Theophylline	C7H8N4O2	180.065	M+Na	+	203.054	9	140.808
204.123	HMDB0242158	1-Carboxyethylisoleucine	C9H17NO4	203.116	M+H	+	204.123	2	149.817
204.123	HMDB0240626	1-Carboxyethylleucine	C9H17NO4	203.116	M+H	+	204.123	2	148.794
204.123	HMDB0240771	Acetyl-D-carnitine	C9H17NO4	203.116	M+H	+	204.123	2	135
204.123	HMDB0240773	DL-Acetylcarnitine	C9H17NO4	203.116	M+H	+	204.123	2	146.526
204.123	HMDB0252807	Glutamic acid diethyl ester	C9H17NO4	203.116	M+H	+	204.123	2	147.065
204.123	HMDB0000201	L-Acetylcarnitine	C9H17NO4	203.116	M+H	+	204.123	2	144.936
204.123	HMDB0245646	N-(3-Methylbut-2-EN-1-YL)-9H-purin-6-amine	C10H13N5	203.117	M+H	+	204.124	9	143.844
204.123	HMDB0062176	N-Lactoylleucine	C9H17NO4	203.116	M+H	+	204.123	2	149.679
205.961	HMDB0304085	2-phospho-D-glycerate	C3H4O7P	182.971	M+Na	+	205.96	4	134.797
205.961	HMDB0250145	Chlorthiamid	C7H5Cl2NS	204.952	M+H	+	205.959	9	138.714
206.055	HMDB0001565	Phosphorylcholine	C5H15NO4P	184.074	M+Na	+	206.056	5	139.679
207.014	HMDB0245962	3-Oxalomalic acid	C6H6O8	206.006	M+H	+	207.014	1	139.136
207.014	HMDB0030097	5-Hydroxyisourate	C5H4N4O4	184.023	M+Na	+	207.012	6	142.99
207.099	HMDB0036117	(1'R)-Nepetalic acid	C10H16O3	184.11	M+Na	+	207.099	2	147.132
207.099	HMDB0257621	(2S,3R)-2-Amino-3-[(2S)-2-amino-3-hydroxypropanoyl]oxybutanoic acid	C7H14N2O5	206.09	M+H	+	207.098	5	138.339
207.099	HMDB0257561	(2S)-2-Amino-3-[(2S,3R)-2-amino-3-hydroxybutanoyl]oxypropanoic acid	C7H14N2O5	206.09	M+H	+	207.098	5	141.703
207.099	HMDB0340558	(4E,6Z)-3-hydroxydeca-4,6-dienoic acid	C10H16O3	184.11	M+Na	+	207.099	2
207.099	HMDB0340560	(4E,7E)-3-hydroxydeca-4,7-dienoic acid	C10H16O3	184.11	M+Na	+	207.099	2
207.099	HMDB0039052	(4S,8R)-8,9-Dihydroxy-p-menth-1(6)-en-2-one	C10H16O3	184.11	M+Na	+	207.099	2	149.399
207.099	HMDB0340561	(5Z,7E)-3-hydroxydeca-5,7-dienoic acid	C10H16O3	184.11	M+Na	+	207.099	2
207.099	HMDB0340559	(6Z,8E)-3-hydroxydeca-6,8-dienoic acid	C10H16O3	184.11	M+Na	+	207.099	2
207.099	HMDB0040883	(E)-10-Oxo-8-decenoic acid	C10H16O3	184.11	M+Na	+	207.099	2	151.014
207.099	HMDB0036998	(S)-Oleuropeic acid	C10H16O3	184.11	M+Na	+	207.099	2	147.59
207.099	HMDB0039710	1-Acetylcyclohexyl acetate	C10H16O3	184.11	M+Na	+	207.099	2	148.66
207.099	HMDB0303357	1,3-Bis(hydroxymethyl)-3-methylbicyclo[2.2.1]heptan-2-one	C10H16O3	184.11	M+Na	+	207.099	2	153.041
207.099	HMDB0301822	alpha-Campholonic acid	C10H16O3	184.11	M+Na	+	207.099	2	149.562
207.099	HMDB0244930	Arginine chloromethyl ketone	C7H15ClN4O	206.093	M+H	+	207.101	10	143.789
207.099	HMDB0029049	Serylthreonine	C7H14N2O5	206.09	M+H	+	207.098	5	149.99
207.099	HMDB0029070	Threonylserine	C7H14N2O5	206.09	M+H	+	207.098	5	151.46
207.174	HMDB0032543	(+/-)-2,4,8-Trimethyl-7-nonen-2-ol	C12H24O	184.183	M+Na	+	207.172	9	155.178
207.174	HMDB0303903	(2E)-2-dodecen-1-ol	C12H24O	184.183	M+Na	+	207.172	9	158.164
207.174	HMDB0061831	(Z)-alpha-Irone	C14H22O	206.167	M+H	+	207.174	2	152.834
207.174	HMDB0038130	1-(2,6,6-Trimethyl-1-cyclohexen-1-yl)-1-penten-3-one	C14H22O	206.167	M+H	+	207.174	2	153.819
207.174	HMDB0035245	1-(2,6,6-Trimethyl-2-cyclohexen-1-yl)-1-penten-3-one	C14H22O	206.167	M+H	+	207.174	2	151.45
207.174	HMDB0036024	10-Isopropyl-2,7-dimethyl-1-oxaspiro[4.5]deca-3,6-diene	C14H22O	206.167	M+H	+	207.174	2	149.313
207.174	HMDB0031019	2-Dodecanone	C12H24O	184.183	M+Na	+	207.172	9	158.499
207.174	HMDB0031734	2-Methylundecanal	C12H24O	184.183	M+Na	+	207.172	9	159.002
207.174	HMDB0013816	2,4-Di-tert-butylphenol	C14H22O	206.167	M+H	+	207.174	2	151.698
207.174	HMDB0031738	3-Methyl-4-(2,6,6-trimethyl-2-cyclohexen-1-yl)-3-buten-2-one	C14H22O	206.167	M+H	+	207.174	2	151.499
207.174	HMDB0013825	4-(1,1,3,3-Tetramethylbutyl)-phenol	C14H22O	206.167	M+H	+	207.174	2	149.722
207.174	HMDB0246557	4-Octylphenol	C14H22O	206.167	M+H	+	207.174	2	154.488
207.174	HMDB0035631	alpha-Irone	C14H22O	206.167	M+H	+	207.174	2	153.522
207.174	HMDB0302818	Cedranoxide	C14H22O	206.167	M+H	+	207.174	2	148.125
207.174	HMDB0031737	delta-Methylionone	C14H22O	206.167	M+H	+	207.174	2	153.481
207.174	HMDB0036023	Etaspirene	C14H22O	206.167	M+H	+	207.174	2	148.769
207.174	HMDB0033933	Lauric aldehyde	C12H24O	184.183	M+Na	+	207.172	9	157.71
207.174	HMDB0032397	Methyl-delta-ionone	C14H22O	206.167	M+H	+	207.174	2	151.622
207.174	HMDB0255918	Octylphenol	C14H22O	206.167	M+H	+	207.174	2	153.52
207.174	HMDB0303117	Zerumbodienone	C14H22O	206.167	M+H	+	207.174	2	153.796
209.114	HMDB0038978	(1beta,2beta,5beta)-p-Menth-3-ene-1,2,5-triol	C10H18O3	186.126	M+Na	+	209.115	3	150.036
209.114	HMDB0041545	(1R,2R,4R)-1,8-Epoxy-p-menthane-2,4-diol	C10H18O3	186.126	M+Na	+	209.115	3	149.209
209.114	HMDB0033010	(1S,2S,4S,5R)-1,8-Epoxy-p-menthane-2,5-diol	C10H18O3	186.126	M+Na	+	209.115	3	149.157
209.114	HMDB0340532	(2Z)-5-hydroxydec-2-enoic acid	C10H18O3	186.126	M+Na	+	209.115	3
209.114	HMDB0039533	(E)-10-Hydroxy-8-decenoic acid	C10H18O3	186.126	M+Na	+	209.115	3	149.629
209.114	HMDB0244269	10-Hydroxy-2-decenoic acid	C10H18O3	186.126	M+Na	+	209.115	3	150.084
209.114	HMDB0040204	2-Methylbutyl 3-hydroxy-2-methylidenebutanoate	C10H18O3	186.126	M+Na	+	209.115	3	152.949
209.114	HMDB0030369	3-Hydroxy-5Z-octenyl acetate	C10H18O3	186.126	M+Na	+	209.115	3	153.106
209.114	HMDB0040205	3-Methylbutyl 3-hydroxy-2-methylidenebutanoate	C10H18O3	186.126	M+Na	+	209.115	3	152.939
209.114	HMDB0010724	3-Oxodecanoic acid	C10H18O3	186.126	M+Na	+	209.115	3	152.601
209.114	HMDB0340583	4-oxodecanoic acid	C10H18O3	186.126	M+Na	+	209.115	3
209.114	HMDB0039587	5-Hexyl-1,4-dioxan-2-one	C10H18O3	186.126	M+Na	+	209.115	3	153.018
209.114	HMDB0340526	5-hydroxydec-3-enoic acid	C10H18O3	186.126	M+Na	+	209.115	3
209.114	HMDB0340531	5-hydroxydec-4-enoic acid	C10H18O3	186.126	M+Na	+	209.115	3
209.114	HMDB0340528	5-hydroxydec-5-enoic acid	C10H18O3	186.126	M+Na	+	209.115	3
209.114	HMDB0340529	5-hydroxydec-6-enoic acid	C10H18O3	186.126	M+Na	+	209.115	3
209.114	HMDB0340530	5-hydroxydec-7-enoic acid	C10H18O3	186.126	M+Na	+	209.115	3
209.114	HMDB0340527	5-hydroxydec-8-enoic acid	C10H18O3	186.126	M+Na	+	209.115	3
209.114	HMDB0340582	5-oxodecanoic acid	C10H18O3	186.126	M+Na	+	209.115	3
209.114	HMDB0039582	6-Hexyl-1,4-dioxan-2-one	C10H18O3	186.126	M+Na	+	209.115	3	152.504
209.114	HMDB0038692	6-Methyl-2-methylene-6-octene-1,3,8-triol	C10H18O3	186.126	M+Na	+	209.115	3	152.907
209.114	HMDB0340581	7-oxodecanoic acid	C10H18O3	186.126	M+Na	+	209.115	3
209.114	HMDB0340584	8-oxodecanoic acid	C10H18O3	186.126	M+Na	+	209.115	3
209.114	HMDB0340580	9-oxodecanoic acid	C10H18O3	186.126	M+Na	+	209.115	3
209.114	HMDB0030367	Ethyl (3R,5Z)-3-hydroxy-5-octenoate	C10H18O3	186.126	M+Na	+	209.115	3	151.901
209.114	HMDB0041376	exo,exo-1,8-Epoxy-p-menthane-2,6-diol	C10H18O3	186.126	M+Na	+	209.115	3	148.144
209.153	HMDB0340767	(3E,5E,9E)-trideca-3,5,9-trienoic acid	C13H20O2	208.146	M+H	+	209.154	2
209.153	HMDB0041636	(3R,8E)-3-Hydroxy-5,8-megastigmadien-7-one	C13H20O2	208.146	M+H	+	209.154	2	155.772
209.153	HMDB0034672	(5alpha,8beta,9beta)-5,9-Epoxy-3,6-megastigmadien-8-ol	C13H20O2	208.146	M+H	+	209.154	2	149.685
209.153	HMDB0034984	(5R,6S)-5,6-Epoxy-7-megastigmen-9-one	C13H20O2	208.146	M+H	+	209.154	2	147.2
209.153	HMDB0031869	(S,E)-Lyratol propanoate	C13H20O2	208.146	M+H	+	209.154	2	151.585
209.153	HMDB0094659	1,1-Dimethylethyl heptanoic acid	C11H22O2	186.162	M+Na	+	209.151	9	156.874
209.153	HMDB0032325	2-Hexyl-4,5-dimethyl-1,3-dioxolane	C11H22O2	186.162	M+Na	+	209.151	9	157.124
209.153	HMDB0059860	2-Methylbutyl hexanoate	C11H22O2	186.162	M+Na	+	209.151	9	156.487
209.153	HMDB0303363	2-Nonyl acetate	C11H22O2	186.162	M+Na	+	209.151	9	158.518
209.153	HMDB0303267	2-Pentyl 2-methylpentanoate	C11H22O2	186.162	M+Na	+	209.151	9	157.316
209.153	HMDB0036686	2,2,6,7-Tetramethylbicyclo[4.3.0]nona-1(9),4-diene-7,8-diol	C13H20O2	208.146	M+H	+	209.154	2	148.598
209.153	HMDB0040233	2,3,5,6,8,8a-Hexahydro-2,5,5,8a-tetramethyl-7H-1-benzopyran-7-one	C13H20O2	208.146	M+H	+	209.154	2	149.813
209.153	HMDB0036821	3-Hydroxy-beta-ionone	C13H20O2	208.146	M+H	+	209.154	2	153.786
209.153	HMDB0033618	3-Methylbutyl hexanoate	C11H22O2	186.162	M+Na	+	209.151	9	156.304
209.153	HMDB0340298	3-methyldecanoic acid	C11H22O2	186.162	M+Na	+	209.151	9
209.153	HMDB0303805	3-Oxo-alpha-ionol	C13H20O2	208.146	M+H	+	209.154	2	151.392
209.153	HMDB0246434	4-Heptyloxyphenol	C13H20O2	208.146	M+H	+	209.154	2	152.827
209.153	HMDB0340295	4-methyldecanoic acid	C11H22O2	186.162	M+Na	+	209.151	9
209.153	HMDB0303262	4-Methylpentyl isovalerate	C11H22O2	186.162	M+Na	+	209.151	9	155.607
209.153	HMDB0302675	4,5-Dihydro-8,9-dehydrotheaspirone	C13H20O2	208.146	M+H	+	209.154	2	146.672
209.153	HMDB0002373	4,6-Dimethylnonanoic acid	C11H22O2	186.162	M+Na	+	209.151	9	153.698
209.153	HMDB0303806	5-Megastigmen-7-yne-3,9-diol	C13H20O2	208.146	M+H	+	209.154	2	151.384
209.153	HMDB0340294	5-methyldecanoic acid	C11H22O2	186.162	M+Na	+	209.151	9
209.153	HMDB0037776	5,9:6,9-Diepoxy-3-megastigmene	C13H20O2	208.146	M+H	+	209.154	2	147.218
209.153	HMDB0038529	5,9:6,9-Diepoxy-4-megastigmene	C13H20O2	208.146	M+H	+	209.154	2	147.971
209.153	HMDB0340296	6-methyldecanoic acid	C11H22O2	186.162	M+Na	+	209.151	9
209.153	HMDB0036034	6,6-Dimethoxy-2,5,5-trimethyl-2-hexene	C11H22O2	186.162	M+Na	+	209.151	9	152.149
209.153	HMDB0340297	7-methyldecanoic acid	C11H22O2	186.162	M+Na	+	209.151	9
209.153	HMDB0038267	7,7-Diethoxy-3-heptene	C11H22O2	186.162	M+Na	+	209.151	9	154.183
209.153	HMDB0034456	9-Methyldecanoic acid	C11H22O2	186.162	M+Na	+	209.151	9	153.611
209.153	HMDB0036824	Acetal R	C13H20O2	208.146	M+H	+	209.154	2	149.296
209.153	HMDB0248629	Arundic acid	C11H22O2	186.162	M+Na	+	209.151	9	154.655
209.153	HMDB0041559	Butyl heptanoate	C11H22O2	186.162	M+Na	+	209.151	9	156.328
209.153	HMDB0038047	Carvyl propionate	C13H20O2	208.146	M+H	+	209.154	2	149.576
209.153	HMDB0029668	Eremopetasinorol	C13H20O2	208.146	M+H	+	209.154	2	148.57
209.153	HMDB0040193	Ethyl nonanoate	C11H22O2	186.162	M+Na	+	209.151	9	156.673
209.153	HMDB0040171	Heptyl 2-methylpropanoate	C11H22O2	186.162	M+Na	+	209.151	9	157.054
209.153	HMDB0034460	Heptyl butanoate	C11H22O2	186.162	M+Na	+	209.151	9	156.423
209.153	HMDB0039215	Hexyl 2-methylbutanoate	C11H22O2	186.162	M+Na	+	209.151	9	157.178
209.153	HMDB0032044	Hexyl 3-methylbutanoate	C11H22O2	186.162	M+Na	+	209.151	9	157.661
209.153	HMDB0062119	Hexyl valerate	C11H22O2	186.162	M+Na	+	209.151	9	156.368
209.153	HMDB0034458	Isobutyl enanthate	C11H22O2	186.162	M+Na	+	209.151	9	156.6
209.153	HMDB0033848	Methyl decanoate	C11H22O2	186.162	M+Na	+	209.151	9	151.537
209.153	HMDB0040266	Nonyl acetate	C11H22O2	186.162	M+Na	+	209.151	9	156.568
209.153	HMDB0032448	Octanal propyleneglycol acetal	C11H22O2	186.162	M+Na	+	209.151	9	156.782
209.153	HMDB0034134	Octyl propanoate	C11H22O2	186.162	M+Na	+	209.151	9	155.386
209.153	HMDB0036229	Pentyl hexanoate	C11H22O2	186.162	M+Na	+	209.151	9	156.4
209.153	HMDB0059831	Propyl octanoate	C11H22O2	186.162	M+Na	+	209.151	9	155.274
209.153	HMDB0035228	Theaspirone A	C13H20O2	208.146	M+H	+	209.154	2	150.138
209.153	HMDB0340771	trideca-2,4,6-trienoic acid	C13H20O2	208.146	M+H	+	209.154	2
209.153	HMDB0340770	trideca-2,5,8-trienoic acid	C13H20O2	208.146	M+H	+	209.154	2
209.153	HMDB0340765	trideca-3,5,7-trienoic acid	C13H20O2	208.146	M+H	+	209.154	2
209.153	HMDB0340762	trideca-3,6,9-trienoic acid	C13H20O2	208.146	M+H	+	209.154	2
209.153	HMDB0340768	trideca-4,6,8-trienoic acid	C13H20O2	208.146	M+H	+	209.154	2
209.153	HMDB0340769	trideca-4,7,10-trienoic acid	C13H20O2	208.146	M+H	+	209.154	2
209.153	HMDB0340766	trideca-5,7,9-trienoic acid	C13H20O2	208.146	M+H	+	209.154	2
209.153	HMDB0340772	trideca-5,8,11-trienoic acid	C13H20O2	208.146	M+H	+	209.154	2
209.153	HMDB0340763	trideca-6,8,10-trienoic acid	C13H20O2	208.146	M+H	+	209.154	2
209.153	HMDB0340764	trideca-7,9,11-trienoic acid	C13H20O2	208.146	M+H	+	209.154	2
209.153	HMDB0000947	Undecanoic acid	C11H22O2	186.162	M+Na	+	209.151	9	154.543
209.153	HMDB0038237	xi-8-Methyldecanoic acid	C11H22O2	186.162	M+Na	+	209.151	9	154.316
209.164	HMDB0247651	1-[1-(2-Methoxyethyl)piperidin-3-YL]-N-methylmethanamine	C10H22N2O	186.173	M+Na	+	209.162	9	151.537
209.164	HMDB0255252	N,N-Diamylnitrosamine	C10H22N2O	186.173	M+Na	+	209.162	9	155.302
210.05	HMDB0246690	1-(2-Hydroxyethyl)-2-hydroxymethyl-5-nitroimidazole	C6H9N3O4	187.059	M+Na	+	210.049	5	151.45
210.05	HMDB0033249	6-Chloro-N-(1-methylethyl)-1,3,5-triazine-2,4-diamine	C6H10ClN5	187.062	M+Na	+	210.052	10	148.219
210.05	HMDB0244560	Desmethylmisonidazole	C6H9N3O4	187.059	M+Na	+	210.049	5	146.547
210.11	HMDB0243895	1-Hydroxy-2,2,5,5-tetramethylpyrrolidine-3-carboxylic acid	C9H17NO3	187.121	M+Na	+	210.11	3	149.062
210.11	HMDB0240687	8-Amino-7-oxononanoic acid	C9H17NO3	187.121	M+Na	+	210.11	3	152.699
210.11	HMDB0253927	L-Valine, N-(2-hydroxy-3-butenyl)-	C9H17NO3	187.121	M+Na	+	210.11	3	147.74
210.11	HMDB0013010	N-Heptanoylglycine	C9H17NO3	187.121	M+Na	+	210.11	3	150.605
210.11	HMDB0246575	Pivagabine	C9H17NO3	187.121	M+Na	+	210.11	3	150.165
211.095	HMDB0032258	(+/-)-Ethyl 3-acetoxy-2-methylbutyrate	C9H16O4	188.105	M+Na	+	211.094	6	152.356
211.095	HMDB0032387	(+/-)-Methyl 5-acetoxyhexanoate	C9H16O4	188.105	M+Na	+	211.094	6	154.023
211.095	HMDB0241692	(3Z,5E)-Hepta-3,5-dienoylcarnitine	C14H23NO4	269.163	M+H	+	211.096	6	155.242
211.095	HMDB0340643	(5E,7E)-undeca-2,5,7-trienedioic acid	C11H14O4	210.089	M+H	+	211.096	6
211.095	HMDB0039428	2-Methoxy-3-(4-methoxyphenyl)propanoic acid	C11H14O4	210.089	M+H	+	211.096	6	147.096
211.095	HMDB0036199	2-Methoxy-4-(4-methyl-1,3-dioxolan-2-yl)phenol	C11H14O4	210.089	M+H	+	211.096	6	149.135
211.095	HMDB0059760	2,4-Dimethylpimelic acid	C9H16O4	188.105	M+Na	+	211.094	6	149.137
211.095	HMDB0034047	2'-Hydroxy-4',6'-dimethoxy-3'-methylacetophenone	C11H14O4	210.089	M+H	+	211.096	6	146.406
211.095	HMDB0060737	3-(4-Hydroxy-3-methoxyphenyl)-2-methylpropionic acid	C11H14O4	210.089	M+H	+	211.096	6	148.807
211.095	HMDB0033798	3-Methyl-1-(2,4,6-trihydroxyphenyl)-1-butanone	C11H14O4	210.089	M+H	+	211.096	6	149.723
211.095	HMDB0059783	3-Methylsuberic acid	C9H16O4	188.105	M+Na	+	211.094	6	148.292
211.095	HMDB0029233	3,4-Dihydroxyphenylvaleric acid	C11H14O4	210.089	M+H	+	211.096	6	148.16
211.095	HMDB0240450	3,5-Dihydroxyphenylvaleric acid	C11H14O4	210.089	M+H	+	211.096	6	144.012
211.095	HMDB0029187	5-(3',5')-Dihydroxyphenyl-gamma-valerolactone	C11H14O4	210.089	M+H	+	211.096	6	149.049
211.095	HMDB0303361	Arginine hydrochloride	C6H15ClN4O2	210.088	M+H	+	211.096	2	142.197
211.095	HMDB0000784	Azelaic acid	C9H16O4	188.105	M+Na	+	211.094	6	148.944
211.095	HMDB0041406	Bancroftinone	C11H14O4	210.089	M+H	+	211.096	6	148.757
211.095	HMDB0036233	Butyl ethyl malonate	C9H16O4	188.105	M+Na	+	211.094	6	152.349
211.095	HMDB0032200	cis- and trans-Ethyl 2,4-dimethyl-1,3-dioxolane-2-acetate	C9H16O4	188.105	M+Na	+	211.094	6	151.544
211.095	HMDB0059879	Diethyl glutarate	C9H16O4	188.105	M+Na	+	211.094	6	150.694
211.095	HMDB0059814	Diethyl methylsuccinate	C9H16O4	188.105	M+Na	+	211.094	6	150.981
211.095	HMDB0241691	Hepta-2,5-dienoylcarnitine	C14H23NO4	269.163	M+H	+	211.096	6	157.194
211.095	HMDB0011717	Nonate	C9H16O4	188.105	M+Na	+	211.094	6	151.16
211.095	HMDB0013070	Sinapyl alcohol	C11H14O4	210.089	M+H	+	211.096	6	148.508
211.095	HMDB0340645	undeca-2,4,6-trienedioic acid	C11H14O4	210.089	M+H	+	211.096	6
211.095	HMDB0340646	undeca-2,5,8-trienedioic acid	C11H14O4	210.089	M+H	+	211.096	6
211.095	HMDB0340644	undeca-3,5,7-trienedioic acid	C11H14O4	210.089	M+H	+	211.096	6
211.111	HMDB0303268	(+/-)-2-Phenyl-4-methyl-2-hexenal	C13H16O	188.12	M+Na	+	211.109	9	150.474
211.111	HMDB0303911	(3Z)-4-(2,3,6-trimethylphenyl)-3-buten-2-one	C13H16O	188.12	M+Na	+	211.109	9	151.55
211.111	HMDB0059683	1-H-Inden-1-one,2,3-dihydro-3,3,5,6-tetramethyl	C13H16O	188.12	M+Na	+	211.109	9	148.284
211.111	HMDB0032041	1,3-Diphenyl-1-propanone	C15H14O	210.104	M+H	+	211.112	2	148.023
211.111	HMDB0032561	1,3-Diphenyl-2-propanone	C15H14O	210.104	M+H	+	211.112	2	148.055
211.111	HMDB0037292	2-Butyl-3-phenyl-2-propen-1-al	C13H16O	188.12	M+Na	+	211.109	9	152.949
211.111	HMDB0059677	3-Buten-2-one 1-(2,3,6-trimethyl phenyl)	C13H16O	188.12	M+Na	+	211.109	9	150.526
211.111	HMDB0031855	5-Methyl-2-phenyl-2-hexenal	C13H16O	188.12	M+Na	+	211.109	9	149.694
211.111	HMDB0252290	Flavan	C15H14O	210.104	M+H	+	211.112	2	145.623
211.111	HMDB0253635	Isoflavan	C15H14O	210.104	M+H	+	211.112	2	145.259
211.111	HMDB0035896	Lactaroviolin	C15H14O	210.104	M+H	+	211.112	2	148.592
213.075	HMDB0041286	2,3-Dihydroxy-1-(4-hydroxy-3-methoxyphenyl)-1-propanone	C10H12O5	212.068	M+H	+	213.076	2	147.787
213.075	HMDB0041663	3-(3,4-Dihydroxyphenyl)-2-methoxypropionic acid	C10H12O5	212.068	M+H	+	213.076	2	146.899
213.075	HMDB0041665	3-Hydroxy-4-methoxyphenyllactic acid	C10H12O5	212.068	M+H	+	213.076	2	147.761
213.075	HMDB0000325	3-Hydroxysuberic acid	C8H14O5	190.084	M+Na	+	213.073	9	146.547
213.075	HMDB0041661	3,4-Dihydroxyphenyllactic acid methyl ester	C10H12O5	212.068	M+H	+	213.076	2	147.695
213.075	HMDB0061681	6-(2-Hydroxyethoxy)-6-oxohexanoic acid	C8H14O5	190.084	M+Na	+	213.073	9	146.016
213.075	HMDB0060557	beta-(2-Methoxyphenoxy)-lactic acid	C10H12O5	212.068	M+H	+	213.076	2	146.569
213.075	HMDB0031704	Danielone	C10H12O5	212.068	M+H	+	213.076	2	146.419
213.075	HMDB0040220	Diethyl L-malate	C8H14O5	190.084	M+Na	+	213.073	9	150.022
213.075	HMDB0033839	Eudesmic acid	C10H12O5	212.068	M+H	+	213.076	2	147.293
213.075	HMDB0254615	Methyl syringate	C10H12O5	212.068	M+H	+	213.076	2	146.278
213.075	HMDB0033835	Propyl gallate	C10H12O5	212.068	M+H	+	213.076	2	149.118
213.075	HMDB0034493	Valtrate	C10H12O5	212.068	M+H	+	213.076	2	146.489
213.075	HMDB0000913	Vanillactic acid	C10H12O5	212.068	M+H	+	213.076	2	147.849
217.047	HMDB0030765	(-)-trans-3,4-Dihydro-4,8-dihydroxy-3-methyl-1H-2-benzopyran-1-one	C10H10O4	194.058	M+Na	+	217.047	2	148.733
217.047	HMDB0303675	(R)-3,4-Dihydro-6,8-dihydroxy-3-methyl-1H-2-benzopyran-1-one	C10H10O4	194.058	M+Na	+	217.047	2	147.982
217.047	HMDB0304061	2-C-methyl-D-erythritol-4-phosphate	C5H13O7P	216.04	M+H	+	217.047	2	143.876
217.047	HMDB0061686	2,5-Dihydroxycinnamic acid methyl ester	C10H10O4	194.058	M+Na	+	217.047	2	147.431
217.047	HMDB0037644	3-(2-Hydroxy-3-methoxyphenyl)-2-propenoic acid	C10H10O4	194.058	M+Na	+	217.047	2	149.898
217.047	HMDB0304215	5-hydroxy-coniferaldehyde	C10H10O4	194.058	M+Na	+	217.047	2	147.921
217.047	HMDB0240705	cis-Ferulic acid	C10H10O4	194.058	M+Na	+	217.047	2	151.424
217.047	HMDB0251388	Dimethyl phthalate	C10H10O4	194.058	M+Na	+	217.047	2	147.776
217.047	HMDB0032652	Meconine	C10H10O4	194.058	M+Na	+	217.047	2	148.477
217.047	HMDB0059721	mono-Benzyl malonate	C10H10O4	194.058	M+Na	+	217.047	2	145.649
217.047	HMDB0002120	Monoethyl phthalate	C10H10O4	194.058	M+Na	+	217.047	2	149.706
217.047	HMDB0032614	Piperonyl acetate	C10H10O4	194.058	M+Na	+	217.047	2	144.966
217.047	HMDB0039606	Repandiol	C10H10O4	194.058	M+Na	+	217.047	2	147.954
217.047	HMDB0341390	Resodiacetophenone	C10H10O4	194.058	M+Na	+	217.047	2
217.047	HMDB0029663	Vanillin acetate	C10H10O4	194.058	M+Na	+	217.047	2	147.511
219.026	HMDB0030800	3-Methoxy-4,5-methylenedioxybenzoic acid	C9H8O5	196.037	M+Na	+	219.026	1	146.959
219.026	HMDB0030800	3-Methoxy-4,5-methylenedioxybenzoic acid	C9H8O5	196.037	M+Na	+	219.026	1	146.959
219.026	HMDB0059809	4-Hydroxy-benzenepropanedioate	C9H8O5	196.037	M+Na	+	219.026	1	145.611
219.026	HMDB0059809	4-Hydroxy-benzenepropanedioate	C9H8O5	196.037	M+Na	+	219.026	1	145.611
220.117	HMDB0040032	2-Hexylbenzothiazole	C13H17NS	219.108	M+H	+	220.115	9	151.373
220.117	HMDB0250782	3-[[(2S)-2,4-Dihydroxy-3,3-dimethylbutanoyl]amino]propanoic acid	C9H17NO5	219.111	M+H	+	220.118	2	147.314
220.117	HMDB0062766	4-ethylamino-6-isopropylamino-1,3,5-triazin-2-ol	C8H15N5O	197.128	M+Na	+	220.117	3	153.446
220.117	HMDB0247105	6-Phenylhexyl isothiocyanate	C13H17NS	219.108	M+H	+	220.115	9	149.259
220.117	HMDB0000210	Pantothenic acid	C9H17NO5	219.111	M+H	+	220.118	2	149.28
220.117	HMDB0341197	Simeton	C8H15N5O	197.128	M+Na	+	220.117	3
220.117	HMDB0012204	Zeatin	C10H13N5O	219.112	M+H	+	220.119	8	152.425
220.154	HMDB0254192	Lucerastat	C10H21NO4	219.147	M+H	+	220.154	2	149.846
220.154	HMDB0014563	Miglustat	C10H21NO4	219.147	M+H	+	220.154	2	153.7
221.078	HMDB0341110	(-)-Camphanic acid	C10H14O4	198.089	M+Na	+	221.078	2
221.078	HMDB0034099	(2E,4E)-2,7-Dimethyl-2,4-octadienedioic acid	C10H14O4	198.089	M+Na	+	221.078	2	150.385
221.078	HMDB0340563	(2Z,4E)-deca-2,4-dienedioic acid	C10H14O4	198.089	M+Na	+	221.078	2
221.078	HMDB0257890	(Carbamoylamino)peroxyurea	C10H14O4	198.089	M+Na	+	221.078	2	150.069
221.078	HMDB0244146	1,2,4,5-Tetramethoxybenzene	C10H14O4	198.089	M+Na	+	221.078	2	149.534
221.078	HMDB0244202	1,4-Butanediol diacrylate	C10H14O4	198.089	M+Na	+	221.078	2	153.305
221.078	HMDB0029706	2-Amino-3-methylimidazo[4,5-f]quinoline	C11H10N4	198.091	M+Na	+	221.08	8	146.006
221.078	HMDB0029749	2-Amino-6-methyldipyrido[1,2-a:3',2'-d]imidazole	C11H10N4	198.091	M+Na	+	221.08	8	150.917
221.078	HMDB0059779	2,3-Methylene suberic acid	C10H14O4	198.089	M+Na	+	221.078	2	151.875
221.078	HMDB0033093	3-(4-Hydroxy-3-methoxyphenyl)-1,2-propanediol	C10H14O4	198.089	M+Na	+	221.078	2	151.201
221.078	HMDB0059768	3,4-Methylene suberic acid	C10H14O4	198.089	M+Na	+	221.078	2	151.646
221.078	HMDB0303217	4,5-Dihydro-2,5-dimethyl-4-oxo-3-furanyl butyrate	C10H14O4	198.089	M+Na	+	221.078	2	156.13
221.078	HMDB0030991	5-(3E-Pentenyl)tetrahydro-2-oxo-3-furancarboxylic acid	C10H14O4	198.089	M+Na	+	221.078	2	152.697
221.078	HMDB0028762	Aspartyl-Serine	C7H12N2O6	220.07	M+H	+	221.077	5	147.521
221.078	HMDB0340562	deca-2,5-dienedioic acid	C10H14O4	198.089	M+Na	+	221.078	2
221.078	HMDB0340569	deca-2,6-dienedioic acid	C10H14O4	198.089	M+Na	+	221.078	2
221.078	HMDB0340564	deca-2,7-dienedioic acid	C10H14O4	198.089	M+Na	+	221.078	2
221.078	HMDB0340565	deca-2,8-dienedioic acid	C10H14O4	198.089	M+Na	+	221.078	2
221.078	HMDB0340567	deca-3,5-dienedioic acid	C10H14O4	198.089	M+Na	+	221.078	2
221.078	HMDB0340566	deca-3,6-dienedioic acid	C10H14O4	198.089	M+Na	+	221.078	2
221.078	HMDB0340570	deca-3,7-dienedioic acid	C10H14O4	198.089	M+Na	+	221.078	2
221.078	HMDB0340568	deca-4,6-dienedioic acid	C10H14O4	198.089	M+Na	+	221.078	2
221.078	HMDB0242172	Decadienedioic acid	C10H14O4	198.089	M+Na	+	221.078	2	169.587
221.078	HMDB0252072	Ethylene glycol dimethacrylate	C10H14O4	198.089	M+Na	+	221.078	2	149.15
221.078	HMDB0004998	Guaifenesin	C10H14O4	198.089	M+Na	+	221.078	2	150.018
221.078	HMDB0011168	L-beta-aspartyl-L-serine	C7H12N2O6	220.07	M+H	+	221.077	5	146.741
221.078	HMDB0256079	Paeonimetabolin I	C10H14O4	198.089	M+Na	+	221.078	2	152.332
221.078	HMDB0029035	Serylaspartic acid	C7H12N2O6	220.07	M+H	+	221.077	5	147.869
222.029	HMDB0243595	(2S)-2-(4-Chloroanilino)propanoic acid	C9H10ClNO2	199.04	M+Na	+	222.029	2	145.774
222.029	HMDB0245723	2-(4-Nitrobenzylidene)malononitrile	C10H5N3O2	199.038	M+Na	+	222.027	6	148.017
222.029	HMDB0244605	4-Chloro-L-phenylalanine	C9H10ClNO2	199.04	M+Na	+	222.029	2	146.849
222.029	HMDB0255100	N-Chlorophenylalanine	C9H10ClNO2	199.04	M+Na	+	222.029	2	146.113
223.063	HMDB0033072	(E)-1-Propenyl 1-(propylthio)propyl disulfide	C9H18S3	222.057	M+H	+	223.064	5	149.85
223.063	HMDB0033041	1-(1-Propenylthio)propyl propyl disulfide	C9H18S3	222.057	M+H	+	223.064	5	149.917
223.063	HMDB0040243	2,2,4,4,6,6-Hexamethyl-1,3,5-trithiane	C9H18S3	222.057	M+H	+	223.064	5	149.123
223.063	HMDB0040262	2,4,6-Triethyl-1,3,5-trithiane	C9H18S3	222.057	M+H	+	223.064	5	150.068
223.096	HMDB0038563	(Z)-3-(2,4,5-Trimethoxyphenyl)-2-propenal	C12H14O4	222.089	M+H	+	223.096	2	152.273
223.096	HMDB0041379	2,3-Dihydro-3-hydroxy-6-methoxy-2,2-dimethyl-4H-1-benzopyran-4-one	C12H14O4	222.089	M+H	+	223.096	2	151.855
223.096	HMDB0034056	5-(3,4-Methylenedioxyphenyl)pentanoic acid	C12H14O4	222.089	M+H	+	223.096	2	150.607
223.096	HMDB0029226	5'-(3'-Methoxy-4'-hydroxyphenyl)-gamma-valerolactone	C12H14O4	222.089	M+H	+	223.096	2	152.795
223.096	HMDB0257876	alpha-Carboxyethyl hydroxychroman	C12H14O4	222.089	M+H	+	223.096	2	144.791
223.096	HMDB0033776	Apiole	C12H14O4	222.089	M+H	+	223.096	2	148.437
223.096	HMDB0249658	Carboxyethyl-hydroxychroman	C12H14O4	222.089	M+H	+	223.096	2	144.007
223.096	HMDB0304294	coniferyl acetate	C12H14O4	222.089	M+H	+	223.096	2	149.457
223.096	HMDB0094660	Diethyl phthalic acid	C12H14O4	222.089	M+H	+	223.096	2	151.712
223.096	HMDB0031668	Dihydrodeoxy-8-epiaustdiol	C12H14O4	222.089	M+H	+	223.096	2	151.498
223.096	HMDB0030725	Dillapiol	C12H14O4	222.089	M+H	+	223.096	2	147.7
223.096	HMDB0029470	Isodillapiole	C12H14O4	222.089	M+H	+	223.096	2	149.864
223.096	HMDB0013247	Monobutylphthalate	C12H14O4	222.089	M+H	+	223.096	2	152.365
223.096	HMDB0002056	Monoisobutyl phthalic acid	C12H14O4	222.089	M+H	+	223.096	2	149.318
223.096	HMDB0037130	Piperonyl isobutyrate	C12H14O4	222.089	M+H	+	223.096	2	150.699
223.096	HMDB0037681	Vanillin isobutyrate	C12H14O4	222.089	M+H	+	223.096	2	151.206
223.111	HMDB0035076	2-(2-Methylpropoxy)naphthalene	C14H16O	200.12	M+Na	+	223.109	9	151.36
223.111	HMDB0249462	Buthionine sulfoximine	C8H18N2O3S	222.104	M+H	+	223.111	1	151.032
225.038	HMDB0028772	Cysteinyl-Cysteine	C6H12N2O3S2	224.029	M+H	+	225.036	9	152.673
225.038	HMDB0036314	Dehydrochorismic acid	C10H8O6	224.032	M+H	+	225.039	5	149.818
225.038	HMDB0040275	Ethyl aconitate	C8H10O6	202.048	M+Na	+	225.037	6	148.896
225.038	HMDB0240258	Succinylacetoacetate	C8H10O6	202.048	M+Na	+	225.037	6	148.159
225.109	HMDB0244203	1,4-Butanediol diglycidyl ether	C10H18O4	202.121	M+Na	+	225.11	3	152.48
225.109	HMDB0059708	2-Ethylsuberic acid	C10H18O4	202.121	M+Na	+	225.11	3	154.59
225.109	HMDB0246998	2,6-Diamino-9-(2-hydroxyethoxymethyl)purine	C8H12N6O2	224.102	M+H	+	225.109	1	149.593
225.109	HMDB0059754	3-Methylazelaic acid	C10H18O4	202.121	M+Na	+	225.11	3	153.381
225.109	HMDB0059719	Heptylmalonic acid	C10H18O4	202.121	M+Na	+	225.11	3	155.94
225.109	HMDB0062180	N-Lactoylisoleucine	C10H18O4	202.121	M+Na	+	225.11	3	156.103
225.109	HMDB0040196	Oxalic acid dibutyl ester	C10H18O4	202.121	M+Na	+	225.11	3	155.845
225.109	HMDB0031510	R-2-Hydroxy-3-methylbutanoic acid 3-Methylbutanoyl	C10H18O4	202.121	M+Na	+	225.11	3	155.297
225.109	HMDB0000792	Sebacic acid	C10H18O4	202.121	M+Na	+	225.11	3	152.836
226.024	HMDB0245825	3-Azido-7-hydroxycoumarin	C9H5N3O3	203.033	M+Na	+	226.022	6	149.882
226.951	HMDB0060363	2,5-Dichloro-4-oxohex-2-enedioate	C6H4Cl2O5	225.944	M+H	+	226.951	1	146.369
228.268	HMDB0243828	Pentadecylamine	C15H33N	227.261	M+H	+	228.269	2	163.288
230.186	HMDB0251571	Dodecylamine	C12H27N	185.214	M+2Na-H	+	230.186	1
230.186	HMDB0041947	N1,N8-Diacetylspermidine	C11H23N3O2	229.179	M+H	+	230.186	2	154.431
230.186	HMDB0259165	Tributylamine	C12H27N	185.214	M+2Na-H	+	230.186	1
231.099	HMDB0302748	(+)-8-Acetoxycarvone	C12H16O3	208.11	M+Na	+	231.099	1	152.909
231.099	HMDB0029756	(1R,2S,3R)-2-Acetyl-4(5)-(1,2,3,4-tetrahydroxybutyl)imidazole	C9H14N2O5	230.09	M+H	+	231.098	6	150.564
231.099	HMDB0039110	(2S,3'S)-alpha-Amino-2-carboxy-5-oxo-1-pyrrolidinebutanoic acid	C9H14N2O5	230.09	M+H	+	231.098	6	149.837
231.099	HMDB0030197	(Z)-3-Oxo-2-(2-pentenyl)-1-cyclopenteneacetic acid	C12H16O3	208.11	M+Na	+	231.099	1	154.028
231.099	HMDB0031701	1-(gamma-Glutamylamino)cyclopropanecarboxylic acid	C9H14N2O5	230.09	M+H	+	231.098	6	149.466
231.099	HMDB0246912	1,2,4-Trimethoxy-5-propenylbenzene	C12H16O3	208.11	M+Na	+	231.099	1	152.699
231.099	HMDB0341231	2-Acetyl-5-(tetrahydroxybutyl)imidazole	C9H14N2O5	230.09	M+H	+	231.098	6
231.099	HMDB0245218	2-Methyl-3-methoxy-4-phenylbutyric acid	C12H16O3	208.11	M+Na	+	231.099	1	153.663
231.099	HMDB0040218	2-Phenoxyethyl isobutyrate	C12H16O3	208.11	M+Na	+	231.099	1	152.679
231.099	HMDB0041411	3,4-Dihydro-6-methoxy-2,2-dimethyl-2H-1-benzopyran-4-ol	C12H16O3	208.11	M+Na	+	231.099	1	154.129
231.099	HMDB0035224	3,4-Dihydro-6-methoxy-3,7-dimethyl-1H-2-benzopyran-8-ol	C12H16O3	208.11	M+Na	+	231.099	1	155.836
231.099	HMDB0034991	4-Methoxybenzyl butanoate	C12H16O3	208.11	M+Na	+	231.099	1	153.833
231.099	HMDB0030681	5-Deoxydiplosporin	C12H16O3	208.11	M+Na	+	231.099	1	155.729
231.099	HMDB0038604	Amyl salicylate	C12H16O3	208.11	M+Na	+	231.099	1	157.046
231.099	HMDB0002335	Aspartyl-L-proline	C9H14N2O5	230.09	M+H	+	231.098	6	152.592
231.099	HMDB0028761	Aspartyl-Proline	C9H14N2O5	230.09	M+H	+	231.098	6	150.703
231.099	HMDB0259688	Dimethylmethoxy chromanol	C12H16O3	208.11	M+Na	+	231.099	1	156.996
231.099	HMDB0033778	Elemicin	C12H16O3	208.11	M+Na	+	231.099	1	151.561
231.099	HMDB0029872	gamma-Asarone	C12H16O3	208.11	M+Na	+	231.099	1	153.23
231.099	HMDB0040225	Isoamyl salicylate	C12H16O3	208.11	M+Na	+	231.099	1	154.106
231.099	HMDB0029867	Isoelemicin	C12H16O3	208.11	M+Na	+	231.099	1	152.239
231.099	HMDB0030150	Jasmine ketolactone	C12H16O3	208.11	M+Na	+	231.099	1	154.07
231.099	HMDB0341376	Primin	C12H16O3	208.11	M+Na	+	231.099	1
231.099	HMDB0029013	Prolyl-Aspartate	C9H14N2O5	230.09	M+H	+	231.098	6	148.383
231.099	HMDB0341387	pyroglutamylthreonine	C9H14N2O5	230.09	M+H	+	231.098	6
231.099	HMDB0031469	trans-Isoasarone	C12H16O3	208.11	M+Na	+	231.099	1	153.065
232.154	HMDB0002013	Butyrylcarnitine	C11H21NO4	231.147	M+H	+	232.154	2	153.495
232.154	HMDB0000736	Isobutyryl-L-carnitine	C11H21NO4	231.147	M+H	+	232.154	2	153.674
232.154	HMDB0247129	N-Cyano-N'-(1,1-dimethylpropyl)-N''-(3-pyridinyl)guanidine	C12H17N5	231.148	M+H	+	232.156	8	154.647
233.078	HMDB0257975	(2S)-5-Amino-2-[(2-carboxy-2-oxoethyl)amino]-5-oxopentanoic acid	C8H12N2O6	232.07	M+H	+	233.077	6	144.551
233.078	HMDB0340643	(5E,7E)-undeca-2,5,7-trienedioic acid	C11H14O4	210.089	M+Na	+	233.078	1
233.078	HMDB0039428	2-Methoxy-3-(4-methoxyphenyl)propanoic acid	C11H14O4	210.089	M+Na	+	233.078	1	153.359
233.078	HMDB0036199	2-Methoxy-4-(4-methyl-1,3-dioxolan-2-yl)phenol	C11H14O4	210.089	M+Na	+	233.078	1	155.072
233.078	HMDB0034047	2'-Hydroxy-4',6'-dimethoxy-3'-methylacetophenone	C11H14O4	210.089	M+Na	+	233.078	1	153.057
233.078	HMDB0060737	3-(4-Hydroxy-3-methoxyphenyl)-2-methylpropionic acid	C11H14O4	210.089	M+Na	+	233.078	1	153.85
233.078	HMDB0033798	3-Methyl-1-(2,4,6-trihydroxyphenyl)-1-butanone	C11H14O4	210.089	M+Na	+	233.078	1	156.056
233.078	HMDB0029233	3,4-Dihydroxyphenylvaleric acid	C11H14O4	210.089	M+Na	+	233.078	1	153.35
233.078	HMDB0240450	3,5-Dihydroxyphenylvaleric acid	C11H14O4	210.089	M+Na	+	233.078	1	152.835
233.078	HMDB0029187	5-(3',5')-Dihydroxyphenyl-gamma-valerolactone	C11H14O4	210.089	M+Na	+	233.078	1	155.468
233.078	HMDB0303361	Arginine hydrochloride	C6H15ClN4O2	210.088	M+Na	+	233.078	3	149.022
233.078	HMDB0041406	Bancroftinone	C11H14O4	210.089	M+Na	+	233.078	1	154.002
233.078	HMDB0253800	Kifunensine	C8H12N2O6	232.07	M+H	+	233.077	6	150.4
233.078	HMDB0256396	Phenazine-2,3-diamine	C12H10N4	210.091	M+Na	+	233.08	7	155.502
233.078	HMDB0013070	Sinapyl alcohol	C11H14O4	210.089	M+Na	+	233.078	1	153.482
233.078	HMDB0340645	undeca-2,4,6-trienedioic acid	C11H14O4	210.089	M+Na	+	233.078	1
233.078	HMDB0340646	undeca-2,5,8-trienedioic acid	C11H14O4	210.089	M+Na	+	233.078	1
233.078	HMDB0340644	undeca-3,5,7-trienedioic acid	C11H14O4	210.089	M+Na	+	233.078	1
233.114	HMDB0037104	(R)-8-Acetoxycarvotanacetone	C12H18O3	210.126	M+Na	+	233.115	2	153.668
233.114	HMDB0037135	1-Benzyloxy-1-(2-methoxyethoxy)ethane	C12H18O3	210.126	M+Na	+	233.115	2	154.681
233.114	HMDB0041573	3-Ethenyl-2,5-dimethyl-4-oxohex-5-en-2-yl acetate	C12H18O3	210.126	M+Na	+	233.115	2	153.531
233.114	HMDB0037642	4-(Butoxymethyl)-2-methoxyphenol	C12H18O3	210.126	M+Na	+	233.115	2	157.946
233.114	HMDB0012161	4-(Glutamylamino) butanoate	C9H16N2O5	232.106	M+H	+	233.113	5	151.831
233.114	HMDB0303804	7-Epijasmonic acid	C12H18O3	210.126	M+Na	+	233.115	2	157.393
233.114	HMDB0028766	Aspartyl-Valine	C9H16N2O5	232.106	M+H	+	233.113	5	151.797
233.114	HMDB0037816	Dihydro-3-(1-octenyl)-2,5-furandione	C12H18O3	210.126	M+Na	+	233.115	2	157.041
233.114	HMDB0033102	Dihydro-3-(2-octenyl)-2,5-furandione	C12H18O3	210.126	M+Na	+	233.115	2	155.943
233.114	HMDB0242176	gamma-Glutamyl-2-aminobutyrate	C9H15N2O5	231.099	M+H	+	233.113	5	149.135
233.114	HMDB0240645	gamma-Glutamyl-2-aminobutyric acid	C9H16N2O5	232.106	M+H	+	233.113	5	153.151
233.114	HMDB0028873	Hydroxyprolyl-Threonine	C9H16N2O5	232.106	M+H	+	233.113	5	150.214
233.114	HMDB0037735	Isoamyl 2-furonpropionate	C12H18O3	210.126	M+Na	+	233.115	2	156.111
233.114	HMDB0032797	Jasmonic acid	C12H18O3	210.126	M+Na	+	233.115	2	157.591
233.114	HMDB0029393	L-N-(3-Carboxypropyl)glutamine	C9H16N2O5	232.106	M+H	+	233.113	5	151.478
233.114	HMDB0001199	N2-Succinyl-L-ornithine	C9H16N2O5	232.106	M+H	+	233.113	5	151.224
233.114	HMDB0032871	Sedanonic acid	C12H18O3	210.126	M+Na	+	233.115	2	157.634
233.114	HMDB0029062	Threonylhydroxyproline	C9H16N2O5	232.106	M+H	+	233.113	5	158.762
233.114	HMDB0029123	Valylaspartic acid	C9H16N2O5	232.106	M+H	+	233.113	5	156.521
235.169	HMDB0036449	(1alpha,4beta,5beta)-4-Hydroxy-7(11),10(14)-guaiadien-8-one	C15H22O2	234.162	M+H	+	235.169	2	154.03
235.169	HMDB0035413	(4alpha,5alpha)-11-Eremophilene-2,9-dione	C15H22O2	234.162	M+H	+	235.169	2	156.287
235.169	HMDB0036392	(Z)-alpha-Bergamotenoic acid	C15H22O2	234.162	M+H	+	235.169	2	159.233
235.169	HMDB0035408	1,10-Epoxygermacrone	C15H22O2	234.162	M+H	+	235.169	2	155.002
235.169	HMDB0037640	2-Methyl-4-phenyl-2-butyl 2-methylpropanoate	C15H22O2	234.162	M+H	+	235.169	2	156.364
235.169	HMDB0038796	2,7(14)-Illudadiene-10,15-diol	C15H22O2	234.162	M+H	+	235.169	2	157.422
235.169	HMDB0036390	3-Phenylpropyl hexanoate	C15H22O2	234.162	M+H	+	235.169	2	157.904
235.169	HMDB0240643	3,5-Di-tert-butyl-4-hydroxybenzaldehyde	C15H22O2	234.162	M+H	+	235.169	2	157.222
235.169	HMDB0038198	3,7-Bisaboladiene-2,8-dione	C15H22O2	234.162	M+H	+	235.169	2	162.176
235.169	HMDB0037710	4-Methylphenyl octanoate	C15H22O2	234.162	M+H	+	235.169	2	160.079
235.169	HMDB0032081	4,10-Longipinanedione	C15H22O2	234.162	M+H	+	235.169	2	157.652
235.169	HMDB0038914	4,6-Decadiyn-1-ol isovalerate	C15H22O2	234.162	M+H	+	235.169	2	159.938
235.169	HMDB0037739	7-(1,3-Cyclohexadienyl)-5-hydroxy-2,6-dimethyl-2-hepten-4-one	C15H22O2	234.162	M+H	+	235.169	2	158.486
235.169	HMDB0035202	7-Hydroxycostal	C15H22O2	234.162	M+H	+	235.169	2	155.803
235.169	HMDB0038795	7,9-Illudadiene-3,14-diol	C15H22O2	234.162	M+H	+	235.169	2	158.378
235.169	HMDB0034562	9-Pentadecene-12,14-diyne-1,11-diol	C15H22O2	234.162	M+H	+	235.169	2	160.875
235.169	HMDB0035869	alpha-Rotunol	C15H22O2	234.162	M+H	+	235.169	2	157.241
235.169	HMDB0302027	Apo-11-zeaxanthinal	C15H22O2	234.162	M+H	+	235.169	2	162.994
235.169	HMDB0035794	beta-Costic acid	C15H22O2	234.162	M+H	+	235.169	2	156.948
235.169	HMDB0039621	beta-Santalic acid	C15H22O2	234.162	M+H	+	235.169	2	157.831
235.169	HMDB0033252	Curcumanolide A	C15H22O2	234.162	M+H	+	235.169	2	155.792
235.169	HMDB0033960	Curcumenol	C15H22O2	234.162	M+H	+	235.169	2	154.875
235.169	HMDB0033253	Curcumenone	C15H22O2	234.162	M+H	+	235.169	2	155.371
235.169	HMDB0037038	Cyclodehydroisolubimin	C15H22O2	234.162	M+H	+	235.169	2	155.761
235.169	HMDB0035407	Dehydrocurdione	C15H22O2	234.162	M+H	+	235.169	2	159.133
235.169	HMDB0035935	Dihydroisoalantolactone	C15H22O2	234.162	M+H	+	235.169	2	154.607
235.169	HMDB0031349	Epiacoronene	C15H22O2	234.162	M+H	+	235.169	2	155.085
235.169	HMDB0303560	Fukinanolide	C15H22O2	234.162	M+H	+	235.169	2	153.899
235.169	HMDB0302311	Germacranolide	C15H22O2	234.162	M+H	+	235.169	2	160.425
235.169	HMDB0035889	Germacrone 4,5-epoxide	C15H22O2	234.162	M+H	+	235.169	2	155.471
235.169	HMDB0036647	Isocurcumenol	C15H22O2	234.162	M+H	+	235.169	2	156.585
235.169	HMDB0036035	Marasmene	C15H22O2	234.162	M+H	+	235.169	2	155.394
235.169	HMDB0303722	Octyl benzoate	C15H22O2	234.162	M+H	+	235.169	2	159.925
235.169	HMDB0034956	Oxysolavetivone	C15H22O2	234.162	M+H	+	235.169	2	155.903
235.169	HMDB0037391	p-Hydroxynonanophenone	C15H22O2	234.162	M+H	+	235.169	2	160.568
235.169	HMDB0035639	Petasalbin	C15H22O2	234.162	M+H	+	235.169	2	154.725
235.169	HMDB0256673	Polygodial	C15H22O2	234.162	M+H	+	235.169	2	155.183
235.169	HMDB0036427	Procurcumenol	C15H22O2	234.162	M+H	+	235.169	2	155.145
235.169	HMDB0038190	Rishitinol	C15H22O2	234.162	M+H	+	235.169	2	157.242
235.169	HMDB0034742	Saussurea lactone	C15H22O2	234.162	M+H	+	235.169	2	156.436
235.169	HMDB0041036	Sugeonol	C15H22O2	234.162	M+H	+	235.169	2	153.535
235.169	HMDB0030016	Valerenic acid	C15H22O2	234.162	M+H	+	235.169	2	156.694
235.169	HMDB0038698	xi-2-Hydroxy-1,3,5-bisabolatrien-9-one	C15H22O2	234.162	M+H	+	235.169	2	161.276
235.169	HMDB0036466	Zerumbone oxide	C15H22O2	234.162	M+H	+	235.169	2	156.824
237.109	HMDB0340615	(2E)-undec-2-enedioic acid	C11H18O4	214.121	M+Na	+	237.11	2
237.109	HMDB0030986	2-Carboxy-5,7-dimethyl-4-octanolide	C11H18O4	214.121	M+Na	+	237.11	2	158.953
237.109	HMDB0245998	3,3'-Diaminobenzidine	C12H14N4	214.122	M+Na	+	237.111	8	160.728
237.109	HMDB0030984	5-Hexyltetrahydro-2-oxo-3-furancarboxylic acid	C11H18O4	214.121	M+Na	+	237.11	2	160.682
237.109	HMDB0030985	alpha-Carboxy-delta-decalactone	C11H18O4	214.121	M+Na	+	237.11	2	160.082
237.109	HMDB0006239	S-aminomethyldihydrolipoamide	C9H20N2OS2	236.102	M+H	+	237.109	1	153.563
237.109	HMDB0340617	undec-3-enedioic acid	C11H18O4	214.121	M+Na	+	237.11	2
237.109	HMDB0340616	undec-4-enedioic acid	C11H18O4	214.121	M+Na	+	237.11	2
237.109	HMDB0340614	undec-5-enedioic acid	C11H18O4	214.121	M+Na	+	237.11	2
237.146	HMDB0340661	(10E)-8-hydroxydodec-10-enoic acid	C12H22O3	214.157	M+Na	+	237.146	2
237.146	HMDB0340656	(4E)-3-hydroxydodec-4-enoic acid	C12H22O3	214.157	M+Na	+	237.146	2
237.146	HMDB0340657	(6Z)-3-hydroxydodec-6-enoic acid	C12H22O3	214.157	M+Na	+	237.146	2
237.146	HMDB0340659	(7E)-5-hydroxydodec-7-enoic acid	C12H22O3	214.157	M+Na	+	237.146	2
237.146	HMDB0340658	(8Z)-3-hydroxydodec-8-enoic acid	C12H22O3	214.157	M+Na	+	237.146	2
237.146	HMDB0340660	(9E)-7-hydroxydodec-9-enoic acid	C12H22O3	214.157	M+Na	+	237.146	2
237.146	HMDB0010727	3-Oxododecanoic acid	C12H22O3	214.157	M+Na	+	237.146	2	161.143
237.146	HMDB0037398	4-Acetoxy-2-hexyltetrahydrofuran	C12H22O3	214.157	M+Na	+	237.146	2	162.849
239.089	HMDB0340542	(2Z)-5-hydroxydec-2-enedioic acid	C10H16O5	216.1	M+Na	+	239.089	2
239.089	HMDB0341260	3-Oxo-1,8-octanedicarboxylic acid	C10H16O5	216.1	M+Na	+	239.089	2
239.089	HMDB0340543	5-hydroxydec-3-enedioic acid	C10H16O5	216.1	M+Na	+	239.089	2
239.089	HMDB0340540	5-hydroxydec-4-enedioic acid	C10H16O5	216.1	M+Na	+	239.089	2
239.089	HMDB0340541	5-hydroxydec-5-enedioic acid	C10H16O5	216.1	M+Na	+	239.089	2
239.089	HMDB0340539	6-hydroxydec-2-enedioic acid	C10H16O5	216.1	M+Na	+	239.089	2
239.089	HMDB0340538	6-hydroxydec-3-enedioic acid	C10H16O5	216.1	M+Na	+	239.089	2
239.089	HMDB0340537	6-hydroxydec-4-enedioic acid	C10H16O5	216.1	M+Na	+	239.089	2
239.089	HMDB0301824	Isoketocamphoric acid	C10H16O5	216.1	M+Na	+	239.089	2	151.793
239.089	HMDB0255307	N7-(2-Carbamoyl-2-hydroxyethyl)guanine	C8H10N6O3	238.081	M+H	+	239.089	1	150.591
239.089	HMDB0259242	Trimethylolmelamine	C6H12N6O3	216.097	M+Na	+	239.086	9	151.668
239.106	HMDB0062295	15(R)-hydroperoxy-EPE	C8H18N2O4S	238.099	M+H	+	239.106	0	150.159
239.106	HMDB0040833	3-[4-Hydroxy-3-(3-methyl-2-butenyl)phenyl]-2-propenal	C14H16O2	216.115	M+Na	+	239.104	8	157.084
239.106	HMDB0032585	4'-Methoxychalcone	C16H14O2	238.099	M+H	+	239.107	2	157.071
239.106	HMDB0040286	Benzyl cinnamate	C16H14O2	238.099	M+H	+	239.107	2	156.303
239.106	HMDB0029700	Cinnamyl benzoate	C16H14O2	238.099	M+H	+	239.107	2	155.72
241.008	HMDB0258920	Tetramine	C4H8N4O4S2	239.999	M+H	+	241.006	8	140.805
242.099	HMDB0040032	2-Hexylbenzothiazole	C13H17NS	219.108	M+Na	+	242.097	8	158.404
242.099	HMDB0250782	3-[[(2S)-2,4-Dihydroxy-3,3-dimethylbutanoyl]amino]propanoic acid	C9H17NO5	219.111	M+Na	+	242.1	2	153.853
242.099	HMDB0247105	6-Phenylhexyl isothiocyanate	C13H17NS	219.108	M+Na	+	242.097	8	156.282
242.099	HMDB0000210	Pantothenic acid	C9H17NO5	219.111	M+Na	+	242.1	2	154.841
242.099	HMDB0012204	Zeatin	C10H13N5O	219.112	M+Na	+	242.101	8	158.155
245.954	HMDB0040147	2-Bromo-1H-indole-3-carboxaldehyde	C9H6BrNO	222.963	M+Na	+	245.952	5	143.36
246.169	HMDB0000378	2-Methylbutyroylcarnitine	C12H23NO4	245.163	M+H	+	246.17	2	157.684
246.169	HMDB0000688	Isovalerylcarnitine	C12H23NO4	245.163	M+H	+	246.17	2	159.277
246.169	HMDB0256556	Pinacidil	C13H19N5	245.164	M+H	+	246.171	7	159.383
246.169	HMDB0041993	Pivaloylcarnitine	C12H23NO4	245.163	M+H	+	246.17	2	155.175
246.169	HMDB0013128	Valerylcarnitine	C12H23NO4	245.163	M+H	+	246.17	2	158.422
249.088	HMDB0033946	2-Phenylethyl benzoate	C15H14O2	226.099	M+Na	+	249.089	2	156.43
249.088	HMDB0247006	4-Biphenylylacetic acid methyl ester	C15H14O2	226.099	M+Na	+	249.089	2	158.136
249.088	HMDB0004185	5-Hydroxyindoleacetylglycine	C12H12N2O4	248.08	M+H	+	249.087	5	155.217
249.088	HMDB0252291	Flavan-3-ol	C15H14O2	226.099	M+Na	+	249.089	2	153.717
249.088	HMDB0060826	Hydroxynalidixic acid	C12H12N2O4	248.08	M+H	+	249.087	5	155.675
249.088	HMDB0060537	p-Hydroxyphenobarbital	C12H12N2O4	248.08	M+H	+	249.087	5	160.338
249.088	HMDB0041564	p-Tolyl phenylacetate	C15H14O2	226.099	M+Na	+	249.089	2	157.267
249.088	HMDB0033251	Phenylmethyl benzeneacetate	C15H14O2	226.099	M+Na	+	249.089	2	156.647
249.088	HMDB0014350	Pyrimethamine	C12H13ClN4	248.083	M+H	+	249.09	8	157.255
249.109	HMDB0340700	(6E)-dodeca-2,6-dienedioic acid	C12H18O4	226.121	M+Na	+	249.11	2
249.109	HMDB0059729	3,4-Methylenesebacic acid	C12H18O4	226.121	M+Na	+	249.11	2	159.988
249.109	HMDB0303749	7-Epi-12-hydroxyjasmonic acid	C12H18O4	226.121	M+Na	+	249.11	2	159.44
249.109	HMDB0040705	Allixin	C12H18O4	226.121	M+Na	+	249.11	2	163.613
249.109	HMDB0340691	dodeca-2,10-dienedioic acid	C12H18O4	226.121	M+Na	+	249.11	2
249.109	HMDB0340706	dodeca-2,4-dienedioic acid	C12H18O4	226.121	M+Na	+	249.11	2
249.109	HMDB0340697	dodeca-2,5-dienedioic acid	C12H18O4	226.121	M+Na	+	249.11	2
249.109	HMDB0340698	dodeca-2,7-dienedioic acid	C12H18O4	226.121	M+Na	+	249.11	2
249.109	HMDB0340703	dodeca-2,8-dienedioic acid	C12H18O4	226.121	M+Na	+	249.11	2
249.109	HMDB0340694	dodeca-2,9-dienedioic acid	C12H18O4	226.121	M+Na	+	249.11	2
249.109	HMDB0340692	dodeca-3,5-dienedioic acid	C12H18O4	226.121	M+Na	+	249.11	2
249.109	HMDB0340701	dodeca-3,6-dienedioic acid	C12H18O4	226.121	M+Na	+	249.11	2
249.109	HMDB0340693	dodeca-3,7-dienedioic acid	C12H18O4	226.121	M+Na	+	249.11	2
249.109	HMDB0340699	dodeca-3,8-dienedioic acid	C12H18O4	226.121	M+Na	+	249.11	2
249.109	HMDB0340704	dodeca-3,9-dienedioic acid	C12H18O4	226.121	M+Na	+	249.11	2
249.109	HMDB0340696	dodeca-4,6-dienedioic acid	C12H18O4	226.121	M+Na	+	249.11	2
249.109	HMDB0340695	dodeca-4,7-dienedioic acid	C12H18O4	226.121	M+Na	+	249.11	2
249.109	HMDB0340702	dodeca-4,8-dienedioic acid	C12H18O4	226.121	M+Na	+	249.11	2
249.109	HMDB0340705	dodeca-5,7-dienedioic acid	C12H18O4	226.121	M+Na	+	249.11	2
249.109	HMDB0029159	gamma-Glutamylthreonine	C9H16N2O6	248.101	M+H	+	249.108	4	156.271
249.109	HMDB0028829	Glutamylthreonine	C9H16N2O6	248.101	M+H	+	249.108	4	156.691
249.109	HMDB0302272	Senkyunolide N	C12H18O4	226.121	M+Na	+	249.11	2	162.207
249.109	HMDB0258911	Tetrahydrouridine	C9H16N2O6	248.101	M+H	+	249.108	4	146.086
249.109	HMDB0029060	Threonylglutamic acid	C9H16N2O6	248.101	M+H	+	249.108	4	158.906
249.184	HMDB0253125	(4E,7E,10E,13E)-Hexadeca-4,7,10,13-tetraenoic acid	C16H24O2	248.178	M+H	+	249.185	2	160.723
249.184	HMDB0030921	(R)-14-Methyloxacyclotetradecan-2-one	C14H26O2	226.193	M+Na	+	249.182	8	166.048
249.184	HMDB0036221	[2-(Dimethoxymethyl)-1-heptenyl]benzene	C16H24O2	248.178	M+H	+	249.185	2	163.038
249.184	HMDB0040228	1,1-Diethoxy-3,7-dimethyl-2,6-octadiene	C14H26O2	226.193	M+Na	+	249.182	8	163.798
249.184	HMDB0031073	12-Methyl-13-tridecanolide	C14H26O2	226.193	M+Na	+	249.182	8	164.561
249.184	HMDB0032321	2-Hexenyl octanoate	C14H26O2	226.193	M+Na	+	249.182	8	165.817
249.184	HMDB0037719	2-Phenylethyl octanoate	C16H24O2	248.178	M+H	+	249.185	2	161.868
249.184	HMDB0245484	2,4,7,9-Tetramethyl-5-decyne-4,7-diol	C14H26O2	226.193	M+Na	+	249.182	8	165.55
249.184	HMDB0304752	3E-tetradecenoic acid	C14H26O2	226.193	M+Na	+	249.182	8	167.642
249.184	HMDB0000499	5-Tetradecenoic acid	C14H26O2	226.193	M+Na	+	249.182	8	166.31
249.184	HMDB0000521	5Z-Tetradecenoic acid	C14H26O2	226.193	M+Na	+	249.182	8	167.929
249.184	HMDB0062243	7Z-tetradecenoic acid	C14H26O2	226.193	M+Na	+	249.182	8	167.907
249.184	HMDB0062248	9E-tetradecenoic acid	C14H26O2	226.193	M+Na	+	249.182	8	166.465
249.184	HMDB0032152	Acetaldehyde di-cis-3-hexenyl acetal	C14H26O2	226.193	M+Na	+	249.182	8	166.535
249.184	HMDB0037369	Butyl 2-decenoate	C14H26O2	226.193	M+Na	+	249.182	8	166.69
249.184	HMDB0037227	Citronellyl butyrate	C14H26O2	226.193	M+Na	+	249.182	8	165.883
249.184	HMDB0037228	Citronellyl isobutyrate	C14H26O2	226.193	M+Na	+	249.182	8	163.901
249.184	HMDB0038056	delta-Tetradecalactone	C14H26O2	226.193	M+Na	+	249.182	8	168.11
249.184	HMDB0032228	Dimethylbenzyl carbinyl hexanoate	C16H24O2	248.178	M+H	+	249.185	2	164.123
249.184	HMDB0031029	Ethyl (E)-2-dodecenoate	C14H26O2	226.193	M+Na	+	249.182	8	168.361
249.184	HMDB0036640	Furanofukinin	C16H24O2	248.178	M+H	+	249.185	2	157.756
249.184	HMDB0094671	Heptyl cyclohexane carboxylic acid	C14H26O2	226.193	M+Na	+	249.182	8	168.073
249.184	HMDB0034561	Houttuynin	C14H26O2	226.193	M+Na	+	249.182	8	166.986
249.184	HMDB0254179	Loxanast	C14H26O2	226.193	M+Na	+	249.182	8	163.703
249.184	HMDB0002000	Myristoleic acid	C14H26O2	226.193	M+Na	+	249.182	8	166.81
249.184	HMDB0037713	Octyl phenylacetate	C16H24O2	248.178	M+H	+	249.185	2	162.403
249.184	HMDB0037188	Rhodinyl butyrate	C14H26O2	226.193	M+Na	+	249.182	8	167.353
249.184	HMDB0037189	Rhodinyl isobutyrate	C14H26O2	226.193	M+Na	+	249.182	8	165.962
249.184	HMDB0302697	Tetradecenoic acid	C14H26O2	226.193	M+Na	+	249.182	8	164.738
249.184	HMDB0010732	trans-Tetra-dec-2-enoic acid	C14H26O2	226.193	M+Na	+	249.182	8	166.618
249.184	HMDB0005051	Tsuzuic acid	C14H26O2	226.193	M+Na	+	249.182	8	167.168
249.184	HMDB0037633	xi-Tetrahydro-3-nonyl-2H-pyran-2-one	C14H26O2	226.193	M+Na	+	249.182	8	163.739
251.125	HMDB0250896	2,6-Diaminopurine 2',3'-dideoxyriboside	C10H14N6O2	250.118	M+H	+	251.125	1	161.519
251.125	HMDB0030994	5-Heptyltetrahydro-2-oxo-3-furancarboxylic acid	C12H20O4	228.136	M+Na	+	251.125	2	164.888
251.125	HMDB0249455	Butanedioic acid, octenyl-	C12H20O4	228.136	M+Na	+	251.125	2	163.568
251.125	HMDB0340663	dodec-2-enedioic acid	C12H20O4	228.136	M+Na	+	251.125	2
251.125	HMDB0340662	dodec-3-enedioic acid	C12H20O4	228.136	M+Na	+	251.125	2
251.125	HMDB0340665	dodec-4-enedioic acid	C12H20O4	228.136	M+Na	+	251.125	2
251.125	HMDB0340664	dodec-5-enedioic acid	C12H20O4	228.136	M+Na	+	251.125	2
251.125	HMDB0340666	dodec-6-enedioic acid	C12H20O4	228.136	M+Na	+	251.125	2
251.125	HMDB0254714	Mifentidine	C13H16N4	228.137	M+Na	+	251.127	8	159.355
251.125	HMDB0000933	Traumatic acid	C12H20O4	228.136	M+Na	+	251.125	2	160.462
251.164	HMDB0035117	(3beta,6beta)-Furanoeremophilane-3,6-diol	C15H22O3	250.157	M+H	+	251.164	2	159.121
251.164	HMDB0040754	(3beta,8beta)-3-Hydroxy-7(11)-eremophilen-12,8-olide	C15H22O3	250.157	M+H	+	251.164	2	159.517
251.164	HMDB0035148	(6beta,8alpha)-6-Hydroxy-7(11)-eremophilen-12,8-olide	C15H22O3	250.157	M+H	+	251.164	2	159.186
251.164	HMDB0030917	1-Hydroxyacorenone	C15H22O3	250.157	M+H	+	251.164	2	158.019
251.164	HMDB0035881	11-Hydroxy-9-tridecenoic acid	C13H24O3	228.173	M+Na	+	251.162	8	164.809
251.164	HMDB0036037	13-Hydroxymarasmene	C15H22O3	250.157	M+H	+	251.164	2	157.419
251.164	HMDB0304066	2-cis,4-trans-xanthoxin	C15H22O3	250.157	M+H	+	251.164	2	160.748
251.164	HMDB0035760	3-Hydroxytrichothecene	C15H22O3	250.157	M+H	+	251.164	2	160.359
251.164	HMDB0036550	3-Ketoapotrichothecene	C15H22O3	250.157	M+H	+	251.164	2	159.7
251.164	HMDB0340773	3-oxotridecanoic acid	C13H24O3	228.173	M+Na	+	251.162	8
251.164	HMDB0240642	3,5-Di-tert-butyl-4-hydroxybenzoic acid	C15H22O3	250.157	M+H	+	251.164	2	159.481
251.164	HMDB0036036	3beta-Dihydroxymarasmene	C15H22O3	250.157	M+H	+	251.164	2	158.016
251.164	HMDB0039156	3beta-Hydroxycinnamolide	C15H22O3	250.157	M+H	+	251.164	2	158.582
251.164	HMDB0302605	5-Hydroxyprocurcumenol	C15H22O3	250.157	M+H	+	251.164	2	157.218
251.164	HMDB0039635	Abscisic alcohol	C15H22O3	250.157	M+H	+	251.164	2	164.534
251.164	HMDB0031901	Blennin A	C15H22O3	250.157	M+H	+	251.164	2	159.339
251.164	HMDB0037559	Cadabicilone	C15H22O3	250.157	M+H	+	251.164	2	158.831
251.164	HMDB0302702	Dihydroparthenolide	C15H22O3	250.157	M+H	+	251.164	2	159.056
251.164	HMDB0061839	Ethylhexyl salicylate	C15H22O3	250.157	M+H	+	251.164	2	161.049
251.164	HMDB0037064	FS4 toxin	C15H22O3	250.157	M+H	+	251.164	2	161.255
251.164	HMDB0015371	Gemfibrozil	C15H22O3	250.157	M+H	+	251.164	2	161.905
251.164	HMDB0039644	Heliannuol A	C15H22O3	250.157	M+H	+	251.164	2	161.691
251.164	HMDB0035137	Heliannuol D	C15H22O3	250.157	M+H	+	251.164	2	161.531
251.164	HMDB0301855	Ipomoeamarone	C15H22O3	250.157	M+H	+	251.164	2	165.574
251.164	HMDB0036664	Ketopelenolide a	C15H22O3	250.157	M+H	+	251.164	2	159.697
251.164	HMDB0035358	Ketosantalic acid	C15H22O3	250.157	M+H	+	251.164	2	159.097
251.164	HMDB0037529	Lactaronecatorin A	C15H22O3	250.157	M+H	+	251.164	2	161.03
251.164	HMDB0036139	Menthone 1,2-glyceryl ketal	C13H24O3	228.173	M+Na	+	251.162	8	163.822
251.164	HMDB0040004	Menthone 1,3-glyceryl ketal	C13H24O3	228.173	M+Na	+	251.162	8	161.69
251.164	HMDB0037212	Menthyl lactate	C13H24O3	228.173	M+Na	+	251.162	8	162.833
251.164	HMDB0255460	Nardosinone	C15H22O3	250.157	M+H	+	251.164	2	157
251.164	HMDB0035798	Piperdial	C15H22O3	250.157	M+H	+	251.164	2	157.786
251.164	HMDB0034721	Procurcumadiol	C15H22O3	250.157	M+H	+	251.164	2	157.928
251.164	HMDB0036563	Valerenolic acid	C15H22O3	250.157	M+H	+	251.164	2	160.918
254.815	HMDB0000675	Iodine	I2	253.809	M+H	+	254.816	4	144.109
255.062	HMDB0038911	(2S,3S,4S)-5,7,9,11-Tridecatetrayne-1,2,3,4-tetrol	C13H12O4	232.074	M+Na	+	255.063	1	151.53
255.062	HMDB0004195	5-L-Glutamyl-taurine	C7H14N2O6S	254.057	M+H	+	255.065	8	154.906
255.062	HMDB0030813	Cassiachromone	C13H12O4	232.074	M+Na	+	255.063	1	157.783
255.062	HMDB0033330	Dihydrocoriandrin	C13H12O4	232.074	M+Na	+	255.063	1	158.27
255.062	HMDB0255452	Naphthoxylactic acid	C13H12O4	232.074	M+Na	+	255.063	1	155.028
255.062	HMDB0041325	Salfredin B11	C13H12O4	232.074	M+Na	+	255.063	1	157.392
255.17	HMDB0029704	1-(2,6,6-Trimethyl-2-cyclohexen-1-yl)-1,6-heptadien-3-one	C16H24O	232.183	M+Na	+	255.172	8	165.335
256.094	HMDB0243831	1-(1,3-Benzodioxol-5-ylcarbonyl)piperidine	C13H15NO3	233.105	M+Na	+	256.094	1	159.267
256.094	HMDB0247825	2-(5-Methoxy-1H-indol-3-yl)ethyl acetate	C13H15NO3	233.105	M+Na	+	256.094	1	159.535
256.094	HMDB0302549	4-(3-Methyl-2-butenoxy)-iso-nitroso-acetophenone	C13H15NO3	233.105	M+Na	+	256.094	1	157.696
256.263	HMDB0012273	Palmitic amide	C16H33NO	255.256	M+H	+	256.263	2	170.925
257.042	HMDB0034345	7-Acetoxy-6-methoxycoumarin	C12H10O5	234.053	M+Na	+	257.042	0	157.099
257.042	HMDB0040408	7-Hydroxy-2-methyl-4-oxo-4H-1-benzopyran-5-acetic acid	C12H10O5	234.053	M+Na	+	257.042	0	156.346
257.042	HMDB0248606	Armillarisin A	C12H10O5	234.053	M+Na	+	257.042	0	155.101
257.042	HMDB0256928	Purpurin	C14H8O5	256.037	M+H	+	257.044	10	155.71
257.06	HMDB0032660	(2Z,4'Z)-2-(5-Methylthio-4-penten-2-ynylidene)-1,6-dioxaspiro[4.4]non-3-ene	C13H14O2S	234.071	M+Na	+	257.061	1	160.018
257.06	HMDB0258257	Serotonin O-sulfate	C10H12N2O4S	256.052	M+H	+	257.059	6	156.7
258.073	HMDB0244386	2-Propenoic acid, 2-(((2-methoxyphenyl)acetyl)amino)-	C12H13NO4	235.084	M+Na	+	258.074	1	157.012
258.073	HMDB0032776	3-Oxo-carbofuran	C12H13NO4	235.084	M+Na	+	258.074	1	155.987
258.073	HMDB0253597	5-Isoxazoleacetic acid, 4,5-dihydro-3-(4-hydroxyphenyl)-, methyl ester	C12H13NO4	235.084	M+Na	+	258.074	1	162.501
258.073	HMDB0248966	Thiobencarb	C12H16ClNOS	257.064	M+H	+	258.071	7	153.463
258.109	HMDB0249299	(2Z)-2-(3-Phenylpropoxyimino)butanoic acid	C13H17NO3	235.121	M+Na	+	258.11	2	160.026
258.109	HMDB0242131	1-[(2S,3R,4S,5R)-3,4-Dihydroxy-5-(hydroxymethyl)oxolan-2-yl]-4-imino-3-methylpyrimidin-2-one	C10H15N3O5	257.101	M+H	+	258.108	4	160.579
258.109	HMDB0341249	2,3-Pentylone isomer	C13H17NO3	235.121	M+Na	+	258.11	2
258.109	HMDB0245530	2'-C-Methylcytidine	C10H15N3O5	257.101	M+H	+	258.108	4	158.238
258.109	HMDB0242132	2'-O-Methylcytidine	C10H15N3O5	257.101	M+H	+	258.108	4	157.907
258.109	HMDB0240577	3-Methylcytidine	C10H15N3O5	257.101	M+H	+	258.108	4	159.075
258.109	HMDB0257731	4-Amino-1-[(2R,5R)-3,4-dihydroxy-5-(hydroxymethyl)oxolan-2-yl]-5-methylpyrimidin-2-one	C10H15N3O5	257.101	M+H	+	258.108	4	159.004
258.109	HMDB0000982	5-Methylcytidine	C10H15N3O5	257.101	M+H	+	258.108	4	157.994
258.109	HMDB0248960	Benserazide	C10H15N3O5	257.101	M+H	+	258.108	4	160.434
258.109	HMDB0251176	Dibutylone	C13H17NO3	235.121	M+Na	+	258.11	2	162.825
258.109	HMDB0000086	Glycerophosphocholine	C8H20NO6P	257.103	M+H	+	258.11	2	154.722
258.109	HMDB0252858	Glycerylphosphorylcholine	C8H20NO6P	257.103	M+H	+	258.11	2	151.281
258.109	HMDB0033610	Pandamarilactam 3x	C13H17NO3	235.121	M+Na	+	258.11	2	159.533
258.109	HMDB0256297	Pentylone	C13H17NO3	235.121	M+Na	+	258.11	2	161.554
258.109	HMDB0039229	Pyro-L-glutaminyl-L-glutamine	C10H15N3O5	257.101	M+H	+	258.108	4	157.002
259.19	HMDB0059947	1-Hydroxypropan-2-yl 2-isopropyl-5-methylcyclohexyl carbonate	C14H26O4	258.183	M+H	+	259.19	2	162.943
259.19	HMDB0059946	2-Hydroxypropyl 2-isopropyl-5-methylcyclohexyl carbonate	C14H26O4	258.183	M+H	+	259.19	2	163.226
259.19	HMDB0251172	Dibutyl adipate	C14H26O4	258.183	M+H	+	259.19	2	164.54
259.19	HMDB0040429	Diethyl decanedioate	C14H26O4	258.183	M+H	+	259.19	2	165.618
259.19	HMDB0041618	Diisobutyl adipate	C14H26O4	258.183	M+H	+	259.19	2	163.906
259.19	HMDB0000872	Tetradecanedioic acid	C14H26O4	258.183	M+H	+	259.19	2	163.457
259.985	HMDB0304014	1-hydroxy-2-methyl-2-(E)-butenyl 4-diphosphate	C5H9O8P2	258.979	M+H	+	259.986	6	147.656
261.052	HMDB0302602	2-Hydroxymethylanthraquinone	C15H10O3	238.063	M+Na	+	261.052	1	160.589
261.052	HMDB0031816	3-Hydroxyflavone	C15H10O3	238.063	M+Na	+	261.052	1	158.737
261.052	HMDB0246588	4-Thiouridine	C9H12N2O5S	260.047	M+H	+	261.054	8	152.965
261.052	HMDB0040556	5-Hydroxyflavone	C15H10O3	238.063	M+Na	+	261.052	1	196.858
261.052	HMDB0002399	Cystathionine sulfoxide	C7H14N2O5S	238.062	M+Na	+	261.052	1	154.445
261.052	HMDB0259072	Tiazofurin	C9H12N2O5S	260.047	M+H	+	261.054	8	159.519
261.088	HMDB0032102	1,2,3,4-Tetrahydro-b-carboline-1,3-dicarboxylic acid	C13H12N2O4	260.08	M+H	+	261.087	4	159.988
261.088	HMDB0062295	15(R)-hydroperoxy-EPE	C8H18N2O4S	238.099	M+Na	+	261.088	0	155.679
261.088	HMDB0245532	2'-Fluorothymidine	C10H13FN2O5	260.081	M+H	+	261.088	1	156.485
261.088	HMDB0032585	4'-Methoxychalcone	C16H14O2	238.099	M+Na	+	261.089	2	162.618
261.088	HMDB0040286	Benzyl cinnamate	C16H14O2	238.099	M+Na	+	261.089	2	160.396
261.088	HMDB0249229	Biotin sulfoxide	C10H16N2O4S	260.083	M+H	+	261.09	9	153.427
261.088	HMDB0029700	Cinnamyl benzoate	C16H14O2	238.099	M+Na	+	261.089	2	160.461
261.088	HMDB0341384	pyroglutamylmethionine	C10H16N2O4S	260.083	M+H	+	261.09	9
261.088	HMDB0247529	Uridine, 2'-deoxy-2'-fluoro-2'-methyl-, (2'R)-	C10H13FN2O5	260.081	M+H	+	261.088	1	156.894
261.109	HMDB0034046	1,2,3,4-Tetramethoxy-5-(2-propenyl)benzene	C13H18O4	238.121	M+Na	+	261.11	2	159.959
261.109	HMDB0033191	2,2,4,4,-Tetramethyl-6-(1-oxopropyl)-1,3,5-cyclohexanetrione	C13H18O4	238.121	M+Na	+	261.11	2	162.489
261.109	HMDB0029150	gamma-Glutamylhydroxyproline	C10H16N2O6	260.101	M+H	+	261.108	4	158.622
261.109	HMDB0011161	Glutamylhydroxyproline	C10H16N2O6	260.101	M+H	+	261.108	4	162.298
261.109	HMDB0028862	Hydroxyprolyl-Glutamate	C10H16N2O6	260.101	M+H	+	261.108	4	157.876
261.109	HMDB0029403	Oxypinnatanine	C10H16N2O6	260.101	M+H	+	261.108	4	158.62
261.13	HMDB0256256	Pentaethylene glycol	C10H22O6	238.142	M+Na	+	261.131	2	156.215
261.13	HMDB0256598	Pirimicarb	C11H18N4O2	238.143	M+Na	+	261.132	7	159.756
264.081	HMDB0251030	Desaminosulfamethazine	C12H13N3O2S	263.073	M+H	+	264.08	4	158.637
264.081	HMDB0014584	Gemcitabine	C9H11F2N3O4	263.072	M+H	+	264.079	8	159.262
265.104	HMDB0244234	1,5-Diphenylcarbazide	C13H14N4O	242.117	M+Na	+	265.106	7	160.555
265.104	HMDB0251246	Diethylene glycol dimethacrylate	C12H18O5	242.115	M+Na	+	265.105	2	160.071
265.179	HMDB0340785	(12E)-10-hydroxytetradec-12-enoic acid	C14H26O3	242.188	M+Na	+	265.177	7
265.179	HMDB0340788	(2E)-4-hydroxytetradec-2-enoic acid	C14H26O3	242.188	M+Na	+	265.177	7
265.179	HMDB0340786	(3Z)-5-hydroxytetradec-3-enoic acid	C14H26O3	242.188	M+Na	+	265.177	7
265.179	HMDB0340787	(5E)-8-hydroxytetradec-5-enoic acid	C14H26O3	242.188	M+Na	+	265.177	7
265.179	HMDB0340784	(6Z)-9-hydroxytetradec-6-enoic acid	C14H26O3	242.188	M+Na	+	265.177	7
265.179	HMDB0032090	12-Oxo-2,3-dinor-10,15-phytodienoic acid	C16H24O3	264.173	M+H	+	265.18	2	166.589
265.179	HMDB0010730	3-Oxotetradecanoic acid	C14H26O3	242.188	M+Na	+	265.177	7	169.914
265.179	HMDB0061935	3,5-Bis(1,1-dimethylethyl)-4-hydroxy-benzoic acid ethyl ester	C16H24O3	264.173	M+H	+	265.18	2	164.886
265.179	HMDB0030982	6-Ketomyristic acid	C14H26O3	242.188	M+Na	+	265.177	7	170.889
265.179	HMDB0341312	Dinor-12-oxophytodienoic Acid	C16H24O3	264.173	M+H	+	265.18	2
265.179	HMDB0032370	L-Menthyl (R,S)-3-hydroxybutyrate	C14H26O3	242.188	M+Na	+	265.177	7	167.459
266.153	HMDB0250992	(E)-Desmethyldoxepin	C18H19NO	265.147	M+H	+	266.154	2	163.5
266.153	HMDB0246905	[1,1'-Biphenyl]-4-carbonitrile, 4'-(pentyloxy)-	C18H19NO	265.147	M+H	+	266.154	2	167.668
266.153	HMDB0256649	10-Methyl-11-hydroxyaporphine	C18H19NO	265.147	M+H	+	266.154	2	166.512
266.153	HMDB0255744	3-Hydroxymorphinan	C16H21NO	243.162	M+Na	+	266.152	7	164.235
266.153	HMDB0033526	Chalciporone	C16H21NO	243.162	M+Na	+	266.152	7	166.201
266.153	HMDB0014257	E-10-Hydroxydesmethylnortriptyline	C18H19NO	265.147	M+H	+	266.154	2	164.199
266.153	HMDB0253279	Hydroxymorphinan	C16H21NO	243.162	M+Na	+	266.152	7	159.813
266.153	HMDB0038838	Lansiumamide C	C18H19NO	265.147	M+H	+	266.154	2	163.448
266.153	HMDB0040785	Mukoenine A	C18H19NO	265.147	M+H	+	266.154	2	164.223
266.153	HMDB0060840	N-Desmethyldoxepin	C18H19NO	265.147	M+H	+	266.154	2	165.55
266.172	HMDB0013286	N-Undecanoylglycine	C13H25NO3	243.183	M+Na	+	266.173	2	168.429
267.062	HMDB0030946	(2E,11Z)-Wyerone acid	C14H12O4	244.074	M+Na	+	267.063	4	161.843
267.062	HMDB0040876	(R)-Apiumetin	C14H12O4	244.074	M+Na	+	267.063	4	161.476
267.062	HMDB0004215	3,3',4'5-Tetrahydroxystilbene	C14H12O4	244.074	M+Na	+	267.063	4	165.446
267.062	HMDB0040790	4-Methoxybrassinin	C12H14N2OS2	266.055	M+H	+	267.062	2	158.846
267.062	HMDB0039430	9,10-Dihydro-2,3,5,7-Phenanthrenetetrol	C14H12O4	244.074	M+Na	+	267.063	4	165.351
267.062	HMDB0251439	Dioxybenzone	C14H12O4	244.074	M+Na	+	267.063	4	160.941
267.062	HMDB0041016	Eriobofuran	C14H12O4	244.074	M+Na	+	267.063	4	162.09
267.062	HMDB0033735	Graveolone	C14H12O4	244.074	M+Na	+	267.063	4	162.132
267.062	HMDB0033351	Methoxybrassinin	C12H14N2OS2	266.055	M+H	+	267.062	2	156.517
267.062	HMDB0303377	Piceatannol	C14H12O4	244.074	M+Na	+	267.063	4	165.52
267.062	HMDB0030595	Suberenone	C14H12O4	244.074	M+Na	+	267.063	4	161.611
267.095	HMDB0029439	(2S,4S)-Pinnatanine	C10H16N2O5	244.106	M+Na	+	267.095	2	160.716
267.095	HMDB0029157	gamma-Glutamylproline	C10H16N2O5	244.106	M+Na	+	267.095	2	158.99
267.095	HMDB0028827	Glutamylproline	C10H16N2O5	244.106	M+Na	+	267.095	2	160.7
267.095	HMDB0028864	Hydroxyprolylhydroxyproline	C10H16N2O5	244.106	M+Na	+	267.095	2	165.27
267.095	HMDB0029016	Prolyl-Glutamate	C10H16N2O5	244.106	M+Na	+	267.095	2	156.335
268.103	HMDB0246326	4-Acetamidoantipyrine	C13H15N3O2	245.116	M+Na	+	268.106	8	160.507
268.103	HMDB0247147	8-Oxo-2'-deoxyadenosine	C10H13N5O4	267.097	M+H	+	268.104	2	159.165
268.103	HMDB0247583	9-Arabinofuranosyladenine	C10H13N5O4	267.097	M+H	+	268.104	2	160.23
268.103	HMDB0000050	Adenosine	C10H13N5O4	267.097	M+H	+	268.104	2	158.02
268.103	HMDB0000085	Deoxyguanosine	C10H13N5O4	267.097	M+H	+	268.104	2	159.245
268.103	HMDB0252448	Formycin A	C10H13N5O4	267.097	M+H	+	268.104	2
268.103	HMDB0254754	Miserotoxin	C9H17NO8	267.095	M+H	+	268.103	3	156.155
268.103	HMDB0037842	N-(1-Deoxy-1-fructosyl)serine	C9H17NO8	267.095	M+H	+	268.103	3	159.369
268.103	HMDB0000830	Neuraminic acid	C9H17NO8	267.095	M+H	+	268.103	3	160.416
268.103	HMDB0060861	OR-1896	C13H15N3O2	245.116	M+Na	+	268.106	8	162.881
268.103	HMDB0014340	Vidarabine	C10H13N5O4	267.097	M+H	+	268.104	2	158.462
268.103	HMDB0014638	Zidovudine	C10H13N5O4	267.097	M+H	+	268.104	2	160.136
269.135	HMDB0000413	3-Hydroxydodecanedioic acid	C12H22O5	246.147	M+Na	+	269.136	2	164.53
269.135	HMDB0031696	Dibutyl malate	C12H22O5	246.147	M+Na	+	269.136	2	165.639
269.208	HMDB0034557	8,8-Diethoxy-2,6-dimethyl-2-octanol	C14H30O3	246.219	M+Na	+	269.209	2	171.163
273.109	HMDB0250896	2,6-Diaminopurine 2',3'-dideoxyriboside	C10H14N6O2	250.118	M+Na	+	273.107	8	166.816
273.109	HMDB0038804	3,4-Dihydro-6-hydroxy-2,5,7,8-tetramethyl-2H-1-benzopyran-2-carboxylic acid	C14H18O4	250.121	M+Na	+	273.11	2	163.005
273.109	HMDB0242106	delta-CEHC	C14H18O4	250.121	M+Na	+	273.11	2	168.59
273.109	HMDB0032116	Helinorbisabone	C14H18O4	250.121	M+Na	+	273.11	2	169.02
273.109	HMDB0094669	Methyl neopentyl phthalic acid	C14H18O4	250.121	M+Na	+	273.11	2	164.154
273.109	HMDB0002012	Ubiquinone-1	C14H18O4	250.121	M+Na	+	273.11	2	165.702
273.18	HMDB0340900	(4E,7E,10E)-hexadeca-4,7,10-trienoic acid	C16H26O2	250.193	M+Na	+	273.182	8
273.18	HMDB0340902	(4E,7E,13E)-hexadeca-4,7,13-trienoic acid	C16H26O2	250.193	M+Na	+	273.182	8
273.18	HMDB0340898	(5E,8E,11E)-hexadeca-5,8,11-trienoic acid	C16H26O2	250.193	M+Na	+	273.182	8
273.18	HMDB0340899	(6E,9E,12E)-hexadeca-6,9,12-trienoic acid	C16H26O2	250.193	M+Na	+	273.182	8
273.18	HMDB0340903	(6Z,10Z,14Z)-hexadeca-6,10,14-trienoic acid	C16H26O2	250.193	M+Na	+	273.182	8
273.18	HMDB0340901	(7Z,11Z,14Z)-hexadeca-7,11,14-trienoic acid	C16H26O2	250.193	M+Na	+	273.182	8
273.18	HMDB0037712	[2,2-Bis(2-methylpropoxy)ethyl]benzene	C16H26O2	250.193	M+Na	+	273.182	8	166.244
273.18	HMDB0245595	1,2-Bis(2-(4,5-dihydro-1H-imidazol-2-yl)propan-2-yl)diazene	C12H22N6	250.191	M+Na	+	273.18	2	163.55
273.18	HMDB0037631	3-Methyl-alpha-ionyl acetate	C16H26O2	250.193	M+Na	+	273.182	8	168.904
273.18	HMDB0246620	4,7,10,13-Hexadecatetraenoic acid	C16H26O2	250.193	M+Na	+	273.182	8	169.404
273.18	HMDB0302990	Hexadeca-7,10,13-trienoic acid	C16H26O2	250.193	M+Na	+	273.182	8	171.042
273.18	HMDB0302991	Hexadecatrienoic acid	C16H26O2	250.193	M+Na	+	273.182	8	171.329
273.18	HMDB0341361	N-octanoylglutamine	C13H24N2O4	272.174	M+H	+	273.181	2
273.18	HMDB0035293	Norambreinolide	C16H26O2	250.193	M+Na	+	273.182	8	167.258
273.18	HMDB0259285	Octoxynol-1	C16H26O2	250.193	M+Na	+	273.182	8	167.685
276.922	HMDB0245475	2,4,5-Trichlorophenoxyacetic acid	C8H5Cl3O3	253.93	M+Na	+	276.92	10	152.22
277.216	HMDB0340877	(6Z)-hexadec-6-enoic acid	C16H30O2	254.225	M+Na	+	277.214	7
277.216	HMDB0340877	(6Z)-hexadec-6-enoic acid	C16H30O2	254.225	M+Na	+	277.214	7
277.216	HMDB0034382	(E,E)-11,13-Octadecadien-9-ynoic acid	C18H28O2	276.209	M+H	+	277.216	2	173.753
277.216	HMDB0034382	(E,E)-11,13-Octadecadien-9-ynoic acid	C18H28O2	276.209	M+H	+	277.216	2	173.753
277.216	HMDB0037647	(E)-11-Hexadecenoic acid	C16H30O2	254.225	M+Na	+	277.214	7	175.548
277.216	HMDB0037647	(E)-11-Hexadecenoic acid	C16H30O2	254.225	M+Na	+	277.214	7	175.548
277.216	HMDB0033791	(E)-3-Hexadecenoic acid	C16H30O2	254.225	M+Na	+	277.214	7	175.422
277.216	HMDB0033791	(E)-3-Hexadecenoic acid	C16H30O2	254.225	M+Na	+	277.214	7	175.422
277.216	HMDB0031053	(E)-6-Hexadecenoic acid	C16H30O2	254.225	M+Na	+	277.214	7	175.804
277.216	HMDB0031053	(E)-6-Hexadecenoic acid	C16H30O2	254.225	M+Na	+	277.214	7	175.804
277.216	HMDB0035877	(Z)-13-Hexadecenoic acid	C16H30O2	254.225	M+Na	+	277.214	7	175.018
277.216	HMDB0035877	(Z)-13-Hexadecenoic acid	C16H30O2	254.225	M+Na	+	277.214	7	175.018
277.216	HMDB0041422	(Z)-14-Methyl-6-pentadecenoic acid	C16H30O2	254.225	M+Na	+	277.214	7	173.466
277.216	HMDB0041422	(Z)-14-Methyl-6-pentadecenoic acid	C16H30O2	254.225	M+Na	+	277.214	7	173.466
277.216	HMDB0032638	(Z)-5-Hexadecenoic acid	C16H30O2	254.225	M+Na	+	277.214	7	175.573
277.216	HMDB0032638	(Z)-5-Hexadecenoic acid	C16H30O2	254.225	M+Na	+	277.214	7	175.573
277.216	HMDB0031711	15-Hexadecanolide	C16H30O2	254.225	M+Na	+	277.214	7	174.745
277.216	HMDB0031711	15-Hexadecanolide	C16H30O2	254.225	M+Na	+	277.214	7	174.745
277.216	HMDB0062677	17beta-hydroxy-5beta-estran-3-one	C18H28O2	276.209	M+H	+	277.216	2	168.209
277.216	HMDB0062677	17beta-hydroxy-5beta-estran-3-one	C18H28O2	276.209	M+H	+	277.216	2	168.209
277.216	HMDB0004590	19-Nor-5-androstenediol	C18H28O2	276.209	M+H	+	277.216	2	168.494
277.216	HMDB0004590	19-Nor-5-androstenediol	C18H28O2	276.209	M+H	+	277.216	2	168.494
277.216	HMDB0002697	19-Norandrosterone	C18H28O2	276.209	M+H	+	277.216	2	170.5
277.216	HMDB0002697	19-Norandrosterone	C18H28O2	276.209	M+H	+	277.216	2	170.5
277.216	HMDB0005886	19-Noretiocholanolone	C18H28O2	276.209	M+H	+	277.216	2	168.025
277.216	HMDB0005886	19-Noretiocholanolone	C18H28O2	276.209	M+H	+	277.216	2	168.025
277.216	HMDB0032672	4,8,12,15-Octadecatetraenoic acid	C18H28O2	276.209	M+H	+	277.216	2	172.296
277.216	HMDB0032672	4,8,12,15-Octadecatetraenoic acid	C18H28O2	276.209	M+H	+	277.216	2	172.296
277.216	HMDB0031145	5-Dodecyldihydro-2(3H)-furanone	C16H30O2	254.225	M+Na	+	277.214	7	177.537
277.216	HMDB0031145	5-Dodecyldihydro-2(3H)-furanone	C16H30O2	254.225	M+Na	+	277.214	7	177.537
277.216	HMDB0247623	9,12-Octadecadiynoic acid	C18H28O2	276.209	M+H	+	277.216	2	172.962
277.216	HMDB0247623	9,12-Octadecadiynoic acid	C18H28O2	276.209	M+H	+	277.216	2	172.962
277.216	HMDB0249338	Bolandiol	C18H28O2	276.209	M+H	+	277.216	2	172.3
277.216	HMDB0249338	Bolandiol	C18H28O2	276.209	M+H	+	277.216	2	172.3
277.216	HMDB0038958	Citronellyl hexanoate	C16H30O2	254.225	M+Na	+	277.214	7	176.482
277.216	HMDB0038958	Citronellyl hexanoate	C16H30O2	254.225	M+Na	+	277.214	7	176.482
277.216	HMDB0251570	Dodecyl methacrylate	C16H30O2	254.225	M+Na	+	277.214	7	176.791
277.216	HMDB0251570	Dodecyl methacrylate	C16H30O2	254.225	M+Na	+	277.214	7	176.791
277.216	HMDB0340878	hexadec-4-enoic acid	C16H30O2	254.225	M+Na	+	277.214	7
277.216	HMDB0340878	hexadec-4-enoic acid	C16H30O2	254.225	M+Na	+	277.214	7
277.216	HMDB0340879	hexadec-7-enoic acid	C16H30O2	254.225	M+Na	+	277.214	7
277.216	HMDB0340879	hexadec-7-enoic acid	C16H30O2	254.225	M+Na	+	277.214	7
277.216	HMDB0002186	Hypogeic acid	C16H30O2	254.225	M+Na	+	277.214	7	178.305
277.216	HMDB0002186	Hypogeic acid	C16H30O2	254.225	M+Na	+	277.214	7	178.305
277.216	HMDB0255898	Octadeca-2,4,6,8-tetraenoic acid	C18H28O2	276.209	M+H	+	277.216	2	171.844
277.216	HMDB0255898	Octadeca-2,4,6,8-tetraenoic acid	C18H28O2	276.209	M+H	+	277.216	2	171.844
277.216	HMDB0247114	Octadeca-6,9,12,15-tetraenoic acid	C18H28O2	276.209	M+H	+	277.216	2	170.361
277.216	HMDB0247114	Octadeca-6,9,12,15-tetraenoic acid	C18H28O2	276.209	M+H	+	277.216	2	170.361
277.216	HMDB0012328	Palmitelaidic acid	C16H30O2	254.225	M+Na	+	277.214	7	176.887
277.216	HMDB0012328	Palmitelaidic acid	C16H30O2	254.225	M+Na	+	277.214	7	176.887
277.216	HMDB0003229	Palmitoleic acid	C16H30O2	254.225	M+Na	+	277.214	7	177.555
277.216	HMDB0003229	Palmitoleic acid	C16H30O2	254.225	M+Na	+	277.214	7	177.555
277.216	HMDB0032464	Phenethyl decanoate	C18H28O2	276.209	M+H	+	277.216	2	170.601
277.216	HMDB0032464	Phenethyl decanoate	C18H28O2	276.209	M+H	+	277.216	2	170.601
277.216	HMDB0006547	Stearidonic acid	C18H28O2	276.209	M+H	+	277.216	2	173.818
277.216	HMDB0006547	Stearidonic acid	C18H28O2	276.209	M+H	+	277.216	2	173.818
277.216	HMDB0010735	Trans-Hexa-dec-2-enoic acid	C16H30O2	254.225	M+Na	+	277.214	7	176.593
277.216	HMDB0010735	Trans-Hexa-dec-2-enoic acid	C16H30O2	254.225	M+Na	+	277.214	7	176.593
279.231	HMDB0340922	(5Z,9Z,12Z)-octadeca-5,9,12-trienoic acid	C18H30O2	278.225	M+H	+	279.232	2
279.231	HMDB0340921	(9Z,11E,13Z)-octadeca-9,11,13-trienoic acid	C18H30O2	278.225	M+H	+	279.232	2
279.231	HMDB0341053	10-methylpentadecanoic acid	C16H32O2	256.24	M+Na	+	279.229	7
279.231	HMDB0340335	11-methylpentadecanoic acid	C16H32O2	256.24	M+Na	+	279.229	7
279.231	HMDB0340331	12-methylpentadecanoic acid	C16H32O2	256.24	M+Na	+	279.229	7
279.231	HMDB0340339	13-methylpentadecanoic acid	C16H32O2	256.24	M+Na	+	279.229	7
279.231	HMDB0340336	3-methylpentadecanoic acid	C16H32O2	256.24	M+Na	+	279.229	7
279.231	HMDB0340340	4-methylpentadecanoic acid	C16H32O2	256.24	M+Na	+	279.229	7
279.231	HMDB0340333	5-methylpentadecanoic acid	C16H32O2	256.24	M+Na	+	279.229	7
279.231	HMDB0340334	6-methylpentadecanoic acid	C16H32O2	256.24	M+Na	+	279.229	7
279.231	HMDB0340338	7-methylpentadecanoic acid	C16H32O2	256.24	M+Na	+	279.229	7
279.231	HMDB0340337	8-methylpentadecanoic acid	C16H32O2	256.24	M+Na	+	279.229	7
279.231	HMDB0340332	9-methylpentadecanoic acid	C16H32O2	256.24	M+Na	+	279.229	7
279.231	HMDB0248208	alpha-Eleostearic acid	C18H30O2	278.225	M+H	+	279.232	2	173.367
279.231	HMDB0001388	alpha-Linolenic acid	C18H30O2	278.225	M+H	+	279.232	2	173.963
279.231	HMDB0032065	Butyl dodecanoate	C16H32O2	256.24	M+Na	+	279.229	7	176.501
279.231	HMDB0030962	Calendic acid	C18H30O2	278.225	M+H	+	279.232	2	177.561
279.231	HMDB0036210	Dodecyl 2-methylpropanoate	C16H32O2	256.24	M+Na	+	279.229	7	178.045
279.231	HMDB0032249	Dodecyl butyrate	C16H32O2	256.24	M+Na	+	279.229	7	176.814
279.231	HMDB0034153	Ethyl tetradecanoate	C16H32O2	256.24	M+Na	+	279.229	7	177.329
279.231	HMDB0003073	gamma-Linolenic acid	C18H30O2	278.225	M+H	+	279.232	2	176.076
279.231	HMDB0032324	Hexyl decanoate	C16H32O2	256.24	M+Na	+	279.229	7	177.727
279.231	HMDB0031068	Isopalmitic acid	C16H32O2	256.24	M+Na	+	279.229	7	175.089
279.231	HMDB0304802	Jacaric acid	C18H30O2	278.225	M+H	+	279.232	2	185.71
279.231	HMDB0030964	Linolenelaidic acid	C18H30O2	278.225	M+H	+	279.232	2	174.005
279.231	HMDB0255892	Octadec-11-en-9-ynoic acid	C18H30O2	278.225	M+H	+	279.232	2	175.306
279.231	HMDB0246901	Octadeca-8,10,12-trienoic acid	C18H30O2	278.225	M+H	+	279.232	2	174.721
279.231	HMDB0033166	Octyl octanoate	C16H32O2	256.24	M+Na	+	279.229	7	178.393
279.231	HMDB0000220	Palmitic acid	C16H32O2	256.24	M+Na	+	279.229	7	175.427
279.231	HMDB0030963	Punicic acid	C18H30O2	278.225	M+H	+	279.232	2	176.014
279.231	HMDB0002396	Trimethyltridecanoic acid	C16H32O2	256.24	M+Na	+	279.229	7	176.614
280.055	HMDB0013923	2-Oxoticlopidine	C14H14ClNOS	279.048	M+H	+	280.056	2	160.108
280.055	HMDB0013921	7-Hydroxyticlopidine	C14H14ClNOS	279.048	M+H	+	280.056	2	158.235
280.055	HMDB0248966	Thiobencarb	C12H16ClNOS	257.064	M+Na	+	280.053	7	158.656
280.055	HMDB0060899	Ticlopidine N-oxide	C14H14ClNOS	279.048	M+H	+	280.056	2	155.681
280.055	HMDB0013925	Ticlopidine S-oxide	C14H14ClNOS	279.048	M+H	+	280.056	2	157.12
280.091	HMDB0242131	1-[(2S,3R,4S,5R)-3,4-Dihydroxy-5-(hydroxymethyl)oxolan-2-yl]-4-imino-3-methylpyrimidin-2-one	C10H15N3O5	257.101	M+Na	+	280.09	3	169.03
280.091	HMDB0245530	2'-C-Methylcytidine	C10H15N3O5	257.101	M+Na	+	280.09	3	163.434
280.091	HMDB0242132	2'-O-Methylcytidine	C10H15N3O5	257.101	M+Na	+	280.09	3	165.423
280.091	HMDB0240577	3-Methylcytidine	C10H15N3O5	257.101	M+Na	+	280.09	3	166.961
280.091	HMDB0257731	4-Amino-1-[(2R,5R)-3,4-dihydroxy-5-(hydroxymethyl)oxolan-2-yl]-5-methylpyrimidin-2-one	C10H15N3O5	257.101	M+Na	+	280.09	3	164.25
280.091	HMDB0000982	5-Methylcytidine	C10H15N3O5	257.101	M+Na	+	280.09	3	164.031
280.091	HMDB0248960	Benserazide	C10H15N3O5	257.101	M+Na	+	280.09	3	165.53
280.091	HMDB0000086	Glycerophosphocholine	C8H20NO6P	257.103	M+Na	+	280.092	2	158.572
280.091	HMDB0252858	Glycerylphosphorylcholine	C8H20NO6P	257.103	M+Na	+	280.092	2	156.053
280.091	HMDB0039229	Pyro-L-glutaminyl-L-glutamine	C10H15N3O5	257.101	M+Na	+	280.09	3	162.049
281.078	HMDB0040679	(2S,3R,4R)-3,4,4'-Trihydroxyflavan	C15H14O4	258.089	M+Na	+	281.078	1	165.804
281.078	HMDB0031969	3-Hydroxy-2-(4-methylbenzoyl)-4H-1-benzopyran-4-one	C17H12O4	280.074	M+H	+	281.081	10	165.018
281.078	HMDB0041657	3'-Hydroxyequol	C15H14O4	258.089	M+Na	+	281.078	1	165.857
281.078	HMDB0041652	3',4',7-Trihydroxyisoflavan	C15H14O4	258.089	M+Na	+	281.078	1	167.726
281.078	HMDB0034255	5-Methoxyseselin	C15H14O4	258.089	M+Na	+	281.078	1	165.142
281.078	HMDB0032725	Acetomenaphthone	C15H14O4	258.089	M+Na	+	281.078	1	163.514
281.078	HMDB0030616	Archangin	C15H14O4	258.089	M+Na	+	281.078	1	167.341
281.078	HMDB0302530	Braylin	C15H14O4	258.089	M+Na	+	281.078	1	164.518
281.078	HMDB0041710	cis-4-Hydroxyequol	C15H14O4	258.089	M+Na	+	281.078	1	167.368
281.078	HMDB0033986	Demethylvestitol	C15H14O4	258.089	M+Na	+	281.078	1	166.708
281.078	HMDB0031863	gamma-Glutamyl-S-methylcysteine sulfoxide	C9H16N2O6S	280.073	M+H	+	281.08	8	160.457
281.078	HMDB0303171	Isorhapontigenin	C15H14O4	258.089	M+Na	+	281.078	1	164.781
281.078	HMDB0038635	Methoxybrassenin A	C13H16N2OS2	280.07	M+H	+	281.078	1	162.686
281.078	HMDB0254759	Mitoflaxone	C17H12O4	280.074	M+H	+	281.081	10	162.061
281.078	HMDB0252896	N-(gamma-Maleimidobutyryloxy)succinimide	C12H12N2O6	280.07	M+H	+	281.077	4	159.666
281.078	HMDB0033743	Neodunol	C17H12O4	280.074	M+H	+	281.081	10	165.232
281.078	HMDB0004629	O-Desmethylangolensin	C15H14O4	258.089	M+Na	+	281.078	1	166.698
281.078	HMDB0301849	Peucedanin	C15H14O4	258.089	M+Na	+	281.078	1	164.746
281.078	HMDB0031842	Rhapontigenin	C15H14O4	258.089	M+Na	+	281.078	1	167.651
281.078	HMDB0030947	Wyerone	C15H14O4	258.089	M+Na	+	281.078	1	168.345
281.078	HMDB0033931	Xanthoxyletin	C15H14O4	258.089	M+Na	+	281.078	1	163.021
281.078	HMDB0034144	Yangonin	C15H14O4	258.089	M+Na	+	281.078	1	167.063
281.172	HMDB0059947	1-Hydroxypropan-2-yl 2-isopropyl-5-methylcyclohexyl carbonate	C14H26O4	258.183	M+Na	+	281.172	2	167.618
281.172	HMDB0059946	2-Hydroxypropyl 2-isopropyl-5-methylcyclohexyl carbonate	C14H26O4	258.183	M+Na	+	281.172	2	168.007
281.172	HMDB0251172	Dibutyl adipate	C14H26O4	258.183	M+Na	+	281.172	2	170.193
281.172	HMDB0040429	Diethyl decanedioate	C14H26O4	258.183	M+Na	+	281.172	2	171.74
281.172	HMDB0041618	Diisobutyl adipate	C14H26O4	258.183	M+Na	+	281.172	2	168.668
281.172	HMDB0000872	Tetradecanedioic acid	C14H26O4	258.183	M+Na	+	281.172	2	169.204
282.048	HMDB0243786	1-(3-Carboxypropylcarbamoyl)-5-fluorouracil	C9H10FN3O5	259.06	M+Na	+	282.05	6	158.184
282.048	HMDB0246536	4-Nitrophenyl 2-propylmethylphosphonate	C10H14NO5P	259.061	M+Na	+	282.05	7	161.062
282.048	HMDB0250338	Cloethocarb	C11H14ClNO4	259.061	M+Na	+	282.05	8	158.804
283.034	HMDB0246588	4-Thiouridine	C9H12N2O5S	260.047	M+Na	+	283.036	8	158.637
283.034	HMDB0259072	Tiazofurin	C9H12N2O5S	260.047	M+Na	+	283.036	8	164.743
284.085	HMDB0028730	Asparaginylglutamic acid	C9H15N3O6	261.096	M+Na	+	284.085	2	165.375
284.085	HMDB0028767	Aspartyl-Gamma-glutamate	C9H15N3O6	261.096	M+Na	+	284.085	2	162.089
284.085	HMDB0028751	Aspartyl-Glutamine	C9H15N3O6	261.096	M+Na	+	284.085	2	160.261
284.085	HMDB0029144	gamma-Glutamylasparagine	C9H15N3O6	261.096	M+Na	+	284.085	2	162.036
284.085	HMDB0028793	Glutaminylaspartic acid	C9H15N3O6	261.096	M+Na	+	284.085	2	163.069
284.085	HMDB0028814	Glutamylasparagine	C9H15N3O6	261.096	M+Na	+	284.085	2	162.88
284.294	HMDB0242695	(2S,3R)-2-Amino-4-octadecene-3-ol	C18H37NO	283.288	M+H	+	284.295	3	177.706
284.294	HMDB0034146	Octadecanamide	C18H37NO	283.288	M+H	+	284.295	3	179.541
285.109	HMDB0303142	(11S,13)-Dihydro-8-deoxylactucin	C15H18O4	262.121	M+Na	+	285.11	2	171.642
285.109	HMDB0030694	(S)-5,7-Dihydroxy-6,8-dimethylflavanone	C17H16O4	284.105	M+H	+	285.112	10	166.46
285.109	HMDB0033691	2'-Hydroxy-4',6'-dimethoxychalcone	C17H16O4	284.105	M+H	+	285.112	10	167.845
285.109	HMDB0030549	5,6-Dihydro-4-methoxy-6-[2-(4-methoxyphenyl)ethyl]-2H-pyran-2-one	C15H18O4	262.121	M+Na	+	285.11	2	166.932
285.109	HMDB0341129	Alpinetin Methyl Ether	C17H16O4	284.105	M+H	+	285.112	10
285.109	HMDB0061067	arabinofuranosylguanine	C10H14N5O5	284.099	M+H	+	285.107	9	160.476
285.109	HMDB0035596	Armexifolin	C15H18O4	262.121	M+Na	+	285.11	2	167.045
285.109	HMDB0303511	Austricin	C15H18O4	262.121	M+Na	+	285.11	2	167.957
285.109	HMDB0038778	Batatasin I	C17H16O4	284.105	M+H	+	285.112	10	166.894
285.109	HMDB0302344	Caffeic acid ester	C17H16O4	284.105	M+H	+	285.112	10	167.845
285.109	HMDB0030691	Dihydrosuberenol	C15H18O4	262.121	M+Na	+	285.11	2	167.642
285.109	HMDB0039497	Dihydrowyerol	C15H18O4	262.121	M+Na	+	285.11	2	169.949
285.109	HMDB0040412	DL-Propylene glycol dibenzoate	C17H16O4	284.105	M+H	+	285.112	10	169.301
285.109	HMDB0038399	Enokipodin D	C15H18O4	262.121	M+Na	+	285.11	2	169.345
285.109	HMDB0303491	Grosheimin	C15H18O4	262.121	M+Na	+	285.11	2	166.938
285.109	HMDB0253304	Hymenin	C15H18O4	262.121	M+Na	+	285.11	2	164.812
285.109	HMDB0302021	Jacquinelin	C15H18O4	262.121	M+Na	+	285.11	2	171.639
285.109	HMDB0254836	Mollugin	C17H16O4	284.105	M+H	+	285.112	10	164.632
285.109	HMDB0302468	Phosphatidylglycerol	C8H23O7P	262.118	M+Na	+	285.107	7	160.454
285.109	HMDB0037485	Stercurensin	C17H16O4	284.105	M+H	+	285.112	10	169.654
285.109	HMDB0303482	Taraxinic acid	C15H18O4	262.121	M+Na	+	285.11	2	169.97
285.182	HMDB0038782	1-Heptadecene-4,6-diyne-3,9-diol	C17H26O2	262.193	M+Na	+	285.182	2	174.251
285.182	HMDB0038782	1-Heptadecene-4,6-diyne-3,9-diol	C17H26O2	262.193	M+Na	+	285.182	2	174.251
285.182	HMDB0037209	alpha-Santalyl acetate	C17H26O2	262.193	M+Na	+	285.182	2	170.017
285.182	HMDB0037209	alpha-Santalyl acetate	C17H26O2	262.193	M+Na	+	285.182	2	170.017
285.182	HMDB0038024	beta-Santalyl acetate	C17H26O2	262.193	M+Na	+	285.182	2	170.881
285.182	HMDB0038024	beta-Santalyl acetate	C17H26O2	262.193	M+Na	+	285.182	2	170.881
285.182	HMDB0033957	Crithmumdiol	C17H26O2	262.193	M+Na	+	285.182	2	177.787
285.182	HMDB0033957	Crithmumdiol	C17H26O2	262.193	M+Na	+	285.182	2	177.787
285.182	HMDB0039358	Ginsenoyne D	C17H26O2	262.193	M+Na	+	285.182	2	173.899
285.182	HMDB0039358	Ginsenoyne D	C17H26O2	262.193	M+Na	+	285.182	2	173.899
285.182	HMDB0040374	Ginsenoyne I	C17H26O2	262.193	M+Na	+	285.182	2	176.499
285.182	HMDB0040374	Ginsenoyne I	C17H26O2	262.193	M+Na	+	285.182	2	176.499
285.182	HMDB0032501	Santalyl acetate	C17H26O2	262.193	M+Na	+	285.182	2	168.905
285.182	HMDB0032501	Santalyl acetate	C17H26O2	262.193	M+Na	+	285.182	2	168.905
285.182	HMDB0037832	Vetiveryl acetate	C17H26O2	262.193	M+Na	+	285.182	2	171.221
285.182	HMDB0037832	Vetiveryl acetate	C17H26O2	262.193	M+Na	+	285.182	2	171.221
287.073	HMDB0034681	3-Hydroxy-4-butanolide	C10H16O8	264.085	M+Na	+	287.074	2	164.217
287.125	HMDB0243505	(-)-Abscisic acid	C15H20O4	264.136	M+Na	+	287.125	2	169.036
287.125	HMDB0035874	(10R,11R)-Pterosin L	C15H20O4	264.136	M+Na	+	287.125	2	165.178
287.125	HMDB0036125	(1beta,8beta)-1,8-Dihydroxy-3,7(11)-eudesmadien-12,8-olide	C15H20O4	264.136	M+Na	+	287.125	2	167.653
287.125	HMDB0041227	(8betaOH,10beta)-8-Hydroxy-3-oxo-7(11)-eremophilen-12,8-olide	C15H20O4	264.136	M+Na	+	287.125	2	166.321
287.125	HMDB0035140	(S)-Abscisic acid	C15H20O4	264.136	M+Na	+	287.125	2	169.425
287.125	HMDB0036043	15-Hydroxymarasmen-3-one	C15H20O4	264.136	M+Na	+	287.125	2	168.886
287.125	HMDB0041284	2-Methyl-1-[2,4,6-trihydroxy-3-(3-methyl-2-butenyl)phenyl]-1-propanone	C15H20O4	264.136	M+Na	+	287.125	2	169.238
287.125	HMDB0036135	3-Epiarmefolin	C15H20O4	264.136	M+Na	+	287.125	2	168.226
287.125	HMDB0041680	4-Hydroxy-3,5,4'-trimethoxystilbene	C17H18O4	286.121	M+H	+	287.128	10	169.623
287.125	HMDB0033661	4-Hydroxydehydromyoporone	C15H20O4	264.136	M+Na	+	287.125	2	170.684
287.125	HMDB0041671	4'-Hydroxy-3,4,5-trimethoxystilbene	C17H18O4	286.121	M+H	+	287.128	10	168.758
287.125	HMDB0030152	4'-Hydroxy-5,7-dimethoxyflavan	C17H18O4	286.121	M+H	+	287.128	10	170.276
287.125	HMDB0036093	Abscisic acid	C15H20O4	264.136	M+Na	+	287.125	2	177.397
287.125	HMDB0036202	Alkhanin	C15H20O4	264.136	M+Na	+	287.125	2	168.311
287.125	HMDB0037528	Blennin B	C15H20O4	264.136	M+Na	+	287.125	2	167.722
287.125	HMDB0250393	Cochinchinenin A	C17H18O4	286.121	M+H	+	287.128	10	169.165
287.125	HMDB0033227	Curcolonol	C15H20O4	264.136	M+Na	+	287.125	2	166.738
287.125	HMDB0040119	Enokipodin C	C15H20O4	264.136	M+Na	+	287.125	2	168.732
287.125	HMDB0001931	gamma-CEHC	C15H20O4	264.136	M+Na	+	287.125	2	167.22
287.125	HMDB0031972	Heliespirone A	C15H20O4	264.136	M+Na	+	287.125	2	166.485
287.125	HMDB0030102	Hulupinic acid	C15H20O4	264.136	M+Na	+	287.125	2	169.248
287.125	HMDB0034719	Isoamberboin	C15H20O4	264.136	M+Na	+	287.125	2	167.297
287.125	HMDB0034024	Isosativan	C17H18O4	286.121	M+H	+	287.128	10	169.208
287.125	HMDB0037055	Istanbulin A	C15H20O4	264.136	M+Na	+	287.125	2	166.998
287.125	HMDB0254174	Loureirin A	C17H18O4	286.121	M+H	+	287.128	10	171.433
287.125	HMDB0041168	Myrigalone G	C17H18O4	286.121	M+H	+	287.128	10	169
287.125	HMDB0041169	Myrigalone H	C17H18O4	286.121	M+H	+	287.128	10	169.033
287.125	HMDB0036045	O-Formyloreadone	C15H20O4	264.136	M+Na	+	287.125	2	165.744
287.125	HMDB0302336	Psilostachyin C	C15H20O4	264.136	M+Na	+	287.125	2	166.232
287.125	HMDB0302707	Ridentin B	C15H20O4	264.136	M+Na	+	287.125	2	168.264
287.125	HMDB0302708	Rothin B	C15H20O4	264.136	M+Na	+	287.125	2	169.582
287.125	HMDB0030521	Sativan	C17H18O4	286.121	M+H	+	287.128	10	169.706
287.125	HMDB0035715	Tanacetin	C15H20O4	264.136	M+Na	+	287.125	2	169.07
287.125	HMDB0036931	Tatridin B	C15H20O4	264.136	M+Na	+	287.125	2	169.544
287.125	HMDB0036773	Tavulin	C15H20O4	264.136	M+Na	+	287.125	2	172.984
287.125	HMDB0035805	Thellungianin G	C15H20O4	264.136	M+Na	+	287.125	2	170.536
287.125	HMDB0038156	Umbellifolide	C15H20O4	264.136	M+Na	+	287.125	2	168.649
287.125	HMDB0302710	Verlotorin	C15H20O4	264.136	M+Na	+	287.125	2	169.079
287.125	HMDB0302711	Viscidulin C	C15H20O4	264.136	M+Na	+	287.125	2	167.11
287.125	HMDB0036130	Vulgarin	C15H20O4	264.136	M+Na	+	287.125	2	168.866
289.141	HMDB0037005	(1alpha,4alpha,5beta,6alpha,11betaH)-1,4-Epoxy-5-hydroxy-10(14)-germacren-12,6-olide	C15H22O4	266.152	M+Na	+	289.141	1	170.238
289.141	HMDB0340873	(2E,6E,10E)-pentadeca-2,6,10-trienedioic acid	C15H22O4	266.152	M+Na	+	289.141	1
289.141	HMDB0340867	(3E,5Z,11Z)-pentadeca-3,5,11-trienedioic acid	C15H22O4	266.152	M+Na	+	289.141	1
289.141	HMDB0035644	(6beta,8betaOH)-6,8-Dihydroxy-7(11)-eremophilen-12,8-olide	C15H22O4	266.152	M+Na	+	289.141	1	170.298
289.141	HMDB0033660	(R)-Athanagrandione	C15H22O4	266.152	M+Na	+	289.141	1	174.829
289.141	HMDB0302125	[4]-Gingerol	C15H22O4	266.152	M+Na	+	289.141	1	172.819
289.141	HMDB0302126	[4]-Isogingerol	C15H22O4	266.152	M+Na	+	289.141	1	171.507
289.141	HMDB0035210	10-Hydroxymyoporone	C15H22O4	266.152	M+Na	+	289.141	1	173.725
289.141	HMDB0037059	1alpha-Hydroxyarbusculin A	C15H22O4	266.152	M+Na	+	289.141	1	171.263
289.141	HMDB0036038	1alpha,15-Dihydroxymarasmene	C15H22O4	266.152	M+Na	+	289.141	1	173.961
289.141	HMDB0035647	3,14-Dihydroxy-11,13-dihydrocostunolide	C15H22O4	266.152	M+Na	+	289.141	1	172.076
289.141	HMDB0036039	3alpha,15-Dihydroxymarasmene	C15H22O4	266.152	M+Na	+	289.141	1	168.901
289.141	HMDB0039516	4'-Dihydroabscisic acid	C15H22O4	266.152	M+Na	+	289.141	1	178.561
289.141	HMDB0030019	4'-Methoxymucidin	C17H20O4	288.136	M+H	+	289.143	10	175.237
289.141	HMDB0038476	7-Hydroxytrichodermol	C15H22O4	266.152	M+Na	+	289.141	1	169.336
289.141	HMDB0033229	Absindiol	C15H22O4	266.152	M+Na	+	289.141	1	168.397
289.141	HMDB0030137	Adhumulinic acid	C15H22O4	266.152	M+Na	+	289.141	1	172.182
289.141	HMDB0036152	Alkhanol	C15H22O4	266.152	M+Na	+	289.141	1	168.392
289.141	HMDB0039858	Angeloylsenkyunolide F	C17H20O4	288.136	M+H	+	289.143	10	171.219
289.141	HMDB0036151	Arabsin	C15H22O4	266.152	M+Na	+	289.141	1	168.726
289.141	HMDB0035740	Arlatin	C15H22O4	266.152	M+Na	+	289.141	1	169.001
289.141	HMDB0034696	Artemin	C15H22O4	266.152	M+Na	+	289.141	1	167.372
289.141	HMDB0031902	Blennin D	C15H22O4	266.152	M+Na	+	289.141	1	166.745
289.141	HMDB0060569	Deoxyartemsinin	C15H22O4	266.152	M+Na	+	289.141	1	170.017
289.141	HMDB0251012	Deoxyqinghaosu	C15H22O4	266.152	M+Na	+	289.141	1	170.493
289.141	HMDB0039044	Ethylsuberenol	C17H20O4	288.136	M+H	+	289.143	10	169.981
289.141	HMDB0030104	Humulinic acid A	C15H22O4	266.152	M+Na	+	289.141	1	173.982
289.141	HMDB0038148	Ipomeamaronol	C15H22O4	266.152	M+Na	+	289.141	1	174.406
289.141	HMDB0040905	Ipomeamaronolide	C15H22O4	266.152	M+Na	+	289.141	1	171.992
289.141	HMDB0041425	Isoleptospermone	C15H22O4	266.152	M+Na	+	289.141	1	172.889
289.141	HMDB0340868	pentadeca-2,4,6-trienedioic acid	C15H22O4	266.152	M+Na	+	289.141	1
289.141	HMDB0340870	pentadeca-2,5,8-trienedioic acid	C15H22O4	266.152	M+Na	+	289.141	1
289.141	HMDB0340875	pentadeca-3,5,7-trienedioic acid	C15H22O4	266.152	M+Na	+	289.141	1
289.141	HMDB0340869	pentadeca-3,6,9-trienedioic acid	C15H22O4	266.152	M+Na	+	289.141	1
289.141	HMDB0340871	pentadeca-4,6,8-trienedioic acid	C15H22O4	266.152	M+Na	+	289.141	1
289.141	HMDB0340872	pentadeca-4,7,10-trienedioic acid	C15H22O4	266.152	M+Na	+	289.141	1
289.141	HMDB0340874	pentadeca-5,7,9-trienedioic acid	C15H22O4	266.152	M+Na	+	289.141	1
289.141	HMDB0037070	Sporol	C15H22O4	266.152	M+Na	+	289.141	1	169.711
289.141	HMDB0302712	Zaluzanin D	C17H20O4	288.136	M+H	+	289.143	10	169.947
290.085	HMDB0247147	8-Oxo-2'-deoxyadenosine	C10H13N5O4	267.097	M+Na	+	290.086	2	164.352
290.085	HMDB0247583	9-Arabinofuranosyladenine	C10H13N5O4	267.097	M+Na	+	290.086	2	165.427
290.085	HMDB0000050	Adenosine	C10H13N5O4	267.097	M+Na	+	290.086	2	167.059
290.085	HMDB0248029	Adrafinil	C15H15NO3S	289.077	M+H	+	290.085	3	163.018
290.085	HMDB0000085	Deoxyguanosine	C10H13N5O4	267.097	M+Na	+	290.086	2	165.012
290.085	HMDB0252448	Formycin A	C10H13N5O4	267.097	M+Na	+	290.086	2	167.532
290.085	HMDB0254754	Miserotoxin	C9H17NO8	267.095	M+Na	+	290.085	3	161.252
290.085	HMDB0037842	N-(1-Deoxy-1-fructosyl)serine	C9H17NO8	267.095	M+Na	+	290.085	3	164.095
290.085	HMDB0012266	N-Succinyl-2-amino-6-ketopimelate	C11H15NO8	289.08	M+H	+	290.087	6	164.775
290.085	HMDB0000830	Neuraminic acid	C9H17NO8	267.095	M+Na	+	290.085	3	166.369
290.085	HMDB0014340	Vidarabine	C10H13N5O4	267.097	M+Na	+	290.086	2	163.337
290.085	HMDB0014638	Zidovudine	C10H13N5O4	267.097	M+Na	+	290.086	2	165.581
296.065	HMDB0062575	5-amino-1-(5-phosphonato-D-ribosyl)imidazol-3-ium	C8H14N3O7P	295.057	M+H	+	296.064	4	160.845
296.065	HMDB0001235	5-Aminoimidazole ribonucleotide	C8H14N3O7P	295.057	M+H	+	296.064	4	162.126
296.065	HMDB0247097	6-Nitrochrysene	C18H11NO2	273.079	M+Na	+	296.068	10	168.143
296.065	HMDB0256694	Pomalidomide	C13H11N3O4	273.075	M+Na	+	296.064	4	168.288
297.169	HMDB0241252	(6E,10E)-3-Hydroxydodeca-6,10-dienoylcarnitine	C19H33NO5	355.236	M+H	+	297.17	4	191.245
297.169	HMDB0241254	2-Hydroxydodeca-4,6-dienoylcarnitine	C19H33NO5	355.236	M+H	+	297.17	4	198.89
297.169	HMDB0241250	2-Hydroxydodeca-5,8-dienoylcarnitine	C19H33NO5	355.236	M+H	+	297.17	4	193.924
297.169	HMDB0241247	3-Hydroxydodeca-5,7-dienoylcarnitine	C19H33NO5	355.236	M+H	+	297.17	4	193.725
297.169	HMDB0241246	3-Hydroxydodeca-6,9-dienoylcarnitine	C19H33NO5	355.236	M+H	+	297.17	4	190.99
297.169	HMDB0241249	3-Hydroxydodeca-7,10-dienoylcarnitine	C19H33NO5	355.236	M+H	+	297.17	4	192.319
297.169	HMDB0000394	3-Hydroxytetradecanedioic acid	C14H26O5	274.178	M+Na	+	297.167	5	172.792
297.169	HMDB0041551	3,8-Dihydroxy-6-methoxy-7(11)-eremophilen-12,8-olide	C16H24O5	296.162	M+H	+	297.17	4	169.378
297.169	HMDB0340847	4-hydroxytetradecanedioic acid	C14H26O5	274.178	M+Na	+	297.167	5
297.169	HMDB0241248	5-Hydroxydodeca-7,9-dienoylcarnitine	C19H33NO5	355.236	M+H	+	297.17	4	189.138
297.169	HMDB0340850	5-hydroxytetradecanedioic acid	C14H26O5	274.178	M+Na	+	297.167	5
297.169	HMDB0241251	6-Hydroxydodeca-8,10-dienoylcarnitine	C19H33NO5	355.236	M+H	+	297.17	4	189.57
297.169	HMDB0340848	6-hydroxytetradecanedioic acid	C14H26O5	274.178	M+Na	+	297.167	5
297.169	HMDB0340849	7-hydroxytetradecanedioic acid	C14H26O5	274.178	M+Na	+	297.167	5
297.169	HMDB0039376	Methyl dihydrophaseate	C16H24O5	296.162	M+H	+	297.17	4	171.919
297.169	HMDB0038120	Ovalicin	C16H24O5	296.162	M+H	+	297.17	4	170.935
299.008	HMDB0013856	4-Hydroxycyclophosphamide	C7H15Cl2N2O3P	276.02	M+Na	+	299.009	4	159.099
299.008	HMDB0013861	4-Hydroxyifosfamide	C7H15Cl2N2O3P	276.02	M+Na	+	299.009	4	157.864
299.008	HMDB0060588	Aldoifosfamide	C7H15Cl2N2O3P	276.02	M+Na	+	299.009	4	160.659
299.008	HMDB0060433	Aldophosphamide	C7H15Cl2N2O3P	276.02	M+Na	+	299.009	4	158.341
299.061	HMDB0014642	Flutamide	C11H11F3N2O3	276.072	M+Na	+	299.061	2	166.627
299.061	HMDB0256498	Phoxim	C12H15N2O3PS	298.054	M+H	+	299.061	1	161.117
299.061	HMDB0257033	Quinalphos	C12H15N2O3PS	298.054	M+H	+	299.061	1	162.478
299.195	HMDB0034382	(E,E)-11,13-Octadecadien-9-ynoic acid	C18H28O2	276.209	M+Na	+	299.198	10	179.293
299.195	HMDB0062677	17beta-hydroxy-5beta-estran-3-one	C18H28O2	276.209	M+Na	+	299.198	10	170.929
299.195	HMDB0004590	19-Nor-5-androstenediol	C18H28O2	276.209	M+Na	+	299.198	10	178.483
299.195	HMDB0002697	19-Norandrosterone	C18H28O2	276.209	M+Na	+	299.198	10	175.638
299.195	HMDB0005886	19-Noretiocholanolone	C18H28O2	276.209	M+Na	+	299.198	10	175.651
299.195	HMDB0032672	4,8,12,15-Octadecatetraenoic acid	C18H28O2	276.209	M+Na	+	299.198	10	176.089
299.195	HMDB0247623	9,12-Octadecadiynoic acid	C18H28O2	276.209	M+Na	+	299.198	10	179.313
299.195	HMDB0249338	Bolandiol	C18H28O2	276.209	M+Na	+	299.198	10	174.655
299.195	HMDB0255898	Octadeca-2,4,6,8-tetraenoic acid	C18H28O2	276.209	M+Na	+	299.198	10	178.225
299.195	HMDB0247114	Octadeca-6,9,12,15-tetraenoic acid	C18H28O2	276.209	M+Na	+	299.198	10	176.83
299.195	HMDB0032464	Phenethyl decanoate	C18H28O2	276.209	M+Na	+	299.198	10	176.602
299.195	HMDB0006547	Stearidonic acid	C18H28O2	276.209	M+Na	+	299.198	10	177.385
301.211	HMDB0340922	(5Z,9Z,12Z)-octadeca-5,9,12-trienoic acid	C18H30O2	278.225	M+Na	+	301.214	10
301.211	HMDB0340921	(9Z,11E,13Z)-octadeca-9,11,13-trienoic acid	C18H30O2	278.225	M+Na	+	301.214	10
301.211	HMDB0248208	alpha-Eleostearic acid	C18H30O2	278.225	M+Na	+	301.214	10	179.798
301.211	HMDB0001388	alpha-Linolenic acid	C18H30O2	278.225	M+Na	+	301.214	10	179.737
301.211	HMDB0030962	Calendic acid	C18H30O2	278.225	M+Na	+	301.214	10	182.345
301.211	HMDB0003073	gamma-Linolenic acid	C18H30O2	278.225	M+Na	+	301.214	10	180.202
301.211	HMDB0304802	Jacaric acid	C18H30O2	278.225	M+Na	+	301.214	10	191.861
301.211	HMDB0030964	Linolenelaidic acid	C18H30O2	278.225	M+Na	+	301.214	10	178.862
301.211	HMDB0255892	Octadec-11-en-9-ynoic acid	C18H30O2	278.225	M+Na	+	301.214	10	184.318
301.211	HMDB0246901	Octadeca-8,10,12-trienoic acid	C18H30O2	278.225	M+Na	+	301.214	10	181.134
301.211	HMDB0030963	Punicic acid	C18H30O2	278.225	M+Na	+	301.214	10	181.168
302.245	HMDB0062656	Linoleamide	C18H33NO	279.256	M+Na	+	302.245	2	185.225
302.245	HMDB0062656	Linoleamide	C18H33NO	279.256	M+Na	+	302.245	2	185.225
303.23	HMDB0302664	(-)-Kaur-16-en-19-oic acid	C20H30O2	302.225	M+H	+	303.232	7	176.997
303.23	HMDB0005048	(10E,12Z)-Octadecadienoic acid	C18H32O2	280.24	M+Na	+	303.229	1	183.155
303.23	HMDB0242332	(1R,4Ar,7S)-1,4a,7-Trimethyl-7-vinyl-1,2,3,4,4a,6,7,8,8a,9,10,10a-dodecahydro-phenanthrene-1-carboxylic acid	C20H30O2	302.225	M+H	+	303.232	7	176.9
303.23	HMDB0247185	(1R,4R,5S,9R,10S,13R)-5,9-Dimethyl-14-methylidenetetracyclo[11.2.1.01,10.04,9]hexadecane-5-carboxylic acid	C20H30O2	302.225	M+H	+	303.232	7	177.1
303.23	HMDB0340935	(5Z,8Z,10E,12E,14Z)-icosa-5,8,10,12,14-pentaenoic acid	C20H30O2	302.225	M+H	+	303.232	7
303.23	HMDB0005047	(9E,11E)-Octadecadienoic acid	C18H32O2	280.24	M+Na	+	303.229	1	183.409
303.23	HMDB0038687	(ent-15beta,16beta)-15,16-Epoxy-3-kauranone	C20H30O2	302.225	M+H	+	303.232	7	173.247
303.23	HMDB0244583	14(R)-Hydroxy-retro-vitamin A	C20H30O2	302.225	M+H	+	303.232	7	179.223
303.23	HMDB0259471	17-Epimethyltestosterone	C20H30O2	302.225	M+H	+	303.232	7	177.3
303.23	HMDB0244776	17-Octadecynoic acid	C18H32O2	280.24	M+Na	+	303.229	1	179.09
303.23	HMDB0303785	19-Trachylobanoic acid	C20H30O2	302.225	M+H	+	303.232	7	176.183
303.23	HMDB0031097	5-Octadecynoic acid	C18H32O2	280.24	M+Na	+	303.229	1	180.629
303.23	HMDB0062238	6Z,9Z-octadecadienoic acid	C18H32O2	280.24	M+Na	+	303.229	1	183.934
303.23	HMDB0247278	7-Octadecynoic acid	C18H32O2	280.24	M+Na	+	303.229	1	182.489
303.23	HMDB0247466	8,12-Octadecadienoic acid	C18H32O2	280.24	M+Na	+	303.229	1	183.857
303.23	HMDB0038172	8,13-Abietadien-18-oic acid	C20H30O2	302.225	M+H	+	303.232	7	177.215
303.23	HMDB0035692	8,15-Isopimaradien-18-oic acid	C20H30O2	302.225	M+H	+	303.232	7	173.872
303.23	HMDB0036805	8(17),12-Labdadiene-15,16-dial	C20H30O2	302.225	M+H	+	303.232	7	175.51
303.23	HMDB0247706	9Z,12E-Octadecadienoic acid	C18H32O2	280.24	M+Na	+	303.229	1	182.774
303.23	HMDB0257252	Androst-5-en-3-one, 17-hydroxy-7-methyl-, (7alpha,17beta)-	C20H30O2	302.225	M+H	+	303.232	7	177.8
303.23	HMDB0003797	Bovinic acid	C18H32O2	280.24	M+Na	+	303.229	1	184.556
303.23	HMDB0036826	Cascarillone	C20H30O2	302.225	M+H	+	303.232	7	176.076
303.23	HMDB0061864	Dihomolinoleic acid	C18H32O2	280.24	M+Na	+	303.229	1	182.625
303.23	HMDB0251375	Dimethandrolone	C20H30O2	302.225	M+H	+	303.232	7
303.23	HMDB0244477	Eicosa-5,8,11,14,17-pentaenoic acid	C20H30O2	302.225	M+H	+	303.232	7	175.261
303.23	HMDB0001999	Eicosapentaenoic acid	C20H30O2	302.225	M+H	+	303.232	7	182.576
303.23	HMDB0039486	ent-8(17),13(16),14-Labdatrien-18-oic acid	C20H30O2	302.225	M+H	+	303.232	7	174.789
303.23	HMDB0031051	Ethyl 2E,4Z-hexadecadienoate	C18H32O2	280.24	M+Na	+	303.229	1	184.584
303.23	HMDB0245697	Icosa-2,4,6,8,10-pentaenoic acid	C20H30O2	302.225	M+H	+	303.232	7	173.323
303.23	HMDB0036811	Isopimaric acid	C20H30O2	302.225	M+H	+	303.232	7	177
303.23	HMDB0030430	Linalyl caprylate	C18H32O2	280.24	M+Na	+	303.229	1	184.918
303.23	HMDB0006270	Linoelaidic acid	C18H32O2	280.24	M+Na	+	303.229	1	182.946
303.23	HMDB0000673	Linoleic acid	C18H32O2	280.24	M+Na	+	303.229	1	184.031
303.23	HMDB0302286	Malvalic acid	C18H32O2	280.24	M+Na	+	303.229	1	186.353
303.23	HMDB0029800	Mangiferic acid	C18H32O2	280.24	M+Na	+	303.229	1	180.589
303.23	HMDB0254346	Matenon	C20H30O2	302.225	M+H	+	303.232	7	176.6
303.23	HMDB0041928	Methenolone	C20H30O2	302.225	M+H	+	303.232	7	175.107
303.23	HMDB0015655	Methyltestosterone	C20H30O2	302.225	M+H	+	303.232	7	175.798
303.23	HMDB0255730	Norethandrolone	C20H30O2	302.225	M+H	+	303.232	7	178.3
303.23	HMDB0255894	Octadeca-2,4-dienoic acid	C18H32O2	280.24	M+Na	+	303.229	1	181.359
303.23	HMDB0302650	Octadeca-2,9-dienoic acid	C18H32O2	280.24	M+Na	+	303.229	1	182.673
303.23	HMDB0247620	Octadeca-9,11-dienoic acid	C18H32O2	280.24	M+Na	+	303.229	1	183.43
303.23	HMDB0062784	Octadecadienoate	C18H32O2	280.24	M+Na	+	303.229	1	191.151
303.23	HMDB0301859	Oryzalexin A	C20H30O2	302.225	M+H	+	303.232	7	176.532
303.23	HMDB0302100	Oryzalexin B	C20H30O2	302.225	M+H	+	303.232	7	181.439
303.23	HMDB0255978	Oxendolone	C20H30O2	302.225	M+H	+	303.232	7	179.017
303.23	HMDB0003598	Retinyl ester	C20H30O2	302.225	M+H	+	303.232	7	184.137
303.23	HMDB0302947	Salviol	C20H30O2	302.225	M+H	+	303.232	7	174.927
303.23	HMDB0036703	Siderone	C20H30O2	302.225	M+H	+	303.232	7	173.135
303.23	HMDB0304773	trans-11,cis-15-Octadecadienoic acid	C18H32O2	280.24	M+Na	+	303.229	1	184.084
303.23	HMDB0036775	Yucalexin A16	C20H30O2	302.225	M+H	+	303.232	7	172.653
303.23	HMDB0036709	Yucalexin B14	C20H30O2	302.225	M+H	+	303.232	7	173.803
305.156	HMDB0251608	Cedpht	C21H20O2	304.146	M+H	+	305.154	9	171.037
305.156	HMDB0061822	Hexaethylene glycol	C12H26O7	282.168	M+Na	+	305.157	3	165.681
307.043	HMDB0059651	2-(3,4-Dihydroxybenzoyloxy)-4,6-dihydroxybenzoate	C14H10O8	306.038	M+H	+	307.045	5	169.398
307.043	HMDB0257524	2-[(4-Phenoxyphenyl)sulfonylmethyl]thiirane	C15H14O3S2	306.038	M+H	+	307.046	8	165.624
308.09	HMDB0030177	Arborinine	C16H15NO4	285.1	M+Na	+	308.089	4	172.074
308.09	HMDB0033247	Aristolodione	C18H13NO4	307.084	M+H	+	308.092	4	169.474
308.09	HMDB0062697	Glutathionate(1-)	C10H17N3O6S	307.084	M+H	+	308.091	2	169.512
308.09	HMDB0000125	Glutathione	C10H17N3O6S	307.084	M+H	+	308.091	2	168.054
308.09	HMDB0029826	Hallacridone	C18H13NO4	307.084	M+H	+	308.092	4	170.106
308.09	HMDB0015141	Letrozole	C17H11N5	285.101	M+Na	+	308.091	1	168.199
308.09	HMDB0244408	Methyl 2-((3,4-dihydro-3,4-dioxo-1-naphthalenyl)amino)benzoate	C18H13NO4	307.084	M+H	+	308.092	4
308.09	HMDB0255088	N-Benzoyl-L-tyrosine	C16H15NO4	285.1	M+Na	+	308.089	4	172.298
308.09	HMDB0015166	Probenecid	C13H19NO4S	285.103	M+Na	+	308.093	7	171.399
309.182	HMDB0242556	(2R)-2-[[(2S,3R)-3-Amino-2-hydroxy-4-phenyl-butanoyl]amino]-4-methyl-pentanoic acid	C16H24N2O4	308.174	M+H	+	309.181	4	177.245
309.182	HMDB0247882	(8R,9R,10R,13S,14S)-10,13-Dimethyl-2,6,7,8,9,11,12,14,15,16-decahydro-1H-cyclopenta[a]phenanthrene-3,17-dione	C19H26O2	286.193	M+Na	+	309.182	1	177.127
309.182	HMDB0257608	(8R,9R,10R,13S,14S)-10,13-Dimethyl-5,6,7,8,9,11,12,14,15,16-decahydro-4H-cyclopenta[a]phenanthrene-3,17-dione	C19H26O2	286.193	M+Na	+	309.182	1	177.566
309.182	HMDB0244778	17alpha-Methylestradiol	C19H26O2	286.193	M+Na	+	309.182	1	176.875
309.182	HMDB0245889	3beta-Hydroxy-5,7-androstadien-17-one	C19H26O2	286.193	M+Na	+	309.182	1	177.97
309.182	HMDB0304212	5-androstene-3,17-dione	C19H26O2	286.193	M+Na	+	309.182	1	177.971
309.182	HMDB0060990	8-Hydroxycarteolol	C16H24N2O4	308.174	M+H	+	309.181	4	173.562
309.182	HMDB0062415	androst-5-ene-3,17-dione	C19H26O2	286.193	M+Na	+	309.182	1	176.724
309.182	HMDB0000053	Androstenedione	C19H26O2	286.193	M+Na	+	309.182	1	176.88
309.182	HMDB0248865	Baquiloprim	C17H20N6	308.175	M+H	+	309.182	1	174.244
309.182	HMDB0249339	Boldenone	C19H26O2	286.193	M+Na	+	309.182	1	177.215
309.182	HMDB0249588	Cannabidivarin	C19H26O2	286.193	M+Na	+	309.182	1	181.524
309.182	HMDB0038957	Citronellyl cinnamate	C19H26O2	286.193	M+Na	+	309.182	1	177.126
309.182	HMDB0251120	Diacetolol	C16H24N2O4	308.174	M+H	+	309.181	4	176.548
309.182	HMDB0002720	Gestrinone	C21H24O2	308.178	M+H	+	309.185	9	175.639
309.182	HMDB0245734	Tetrahydrocannabivarol	C19H26O2	286.193	M+Na	+	309.182	1	179.97
309.226	HMDB0037162	1,2,3-Tris(1-ethoxyethoxy)propane	C15H32O6	308.22	M+H	+	309.227	3	178.04
309.226	HMDB0244704	2,2'-Azobis(4-methoxy-2,4-dimethylvaleronitrile)	C16H28N4O2	308.221	M+H	+	309.229	7	177.256
309.226	HMDB0062649	N(1),N(12)-diacetylsperminium(2+)	C14H32N4O2	288.251	M+Na	+	309.226	1	169.18
309.226	HMDB0002172	N1,N12-Diacetylspermine	C14H30N4O2	286.237	M+Na	+	309.226	1	173.826
311.257	HMDB0031060	(R)-2-Hydroxysterculic acid	C19H34O3	310.251	M+H	+	311.258	2	185.239
313.089	HMDB0032992	Furaneol 4-glucoside	C12H18O8	290.1	M+Na	+	313.089	2	171.766
313.089	HMDB0031304	Osmundalin	C12H18O8	290.1	M+Na	+	313.089	2	173.538
313.143	HMDB0029474	[6]-Dehydrogingerdione	C17H22O4	290.152	M+Na	+	313.141	5	181.69
313.143	HMDB0302131	1-Dehydro-[6]-gingerdione	C17H22O4	290.152	M+Na	+	313.141	5	182.304
313.143	HMDB0035478	2',3,4',5-Tetrahydroxy-4-prenylstilbene	C19H20O4	312.136	M+H	+	313.143	2	175.427
313.143	HMDB0260008	21,22,23,24-Tetrahydroporphyrin	C20H16N4	312.137	M+H	+	313.145	7	179.814
313.143	HMDB0060380	3-Polyprenyl-4,5-dihydroxybenzoate	C17H22O4	290.152	M+Na	+	313.141	5	176.167
313.143	HMDB0030600	4-(3-Methyl-1-butenyl)-3,3',4',5-tetrahydroxystilbene	C19H20O4	312.136	M+H	+	313.143	2	180.1
313.143	HMDB0247112	6,7-Dimethyl-2,3-di-2-pyridylquinoxaline	C20H16N4	312.137	M+H	+	313.145	7	175.25
313.143	HMDB0249068	Benzyl butyl phthalate	C19H20O4	312.136	M+H	+	313.143	2	177.047
313.143	HMDB0250100	Chlorin	C20H16N4	312.137	M+H	+	313.145	7	181.058
313.143	HMDB0302134	Dehydrogingerdione	C17H22O4	290.152	M+Na	+	313.141	5	183.5
313.143	HMDB0032223	Diisopentyl thiomalate	C14H26O4S	290.155	M+Na	+	313.144	5	176.204
313.143	HMDB0037586	Gancaonin V	C19H20O4	312.136	M+H	+	313.143	2	175.157
313.143	HMDB0033535	Honyudisin	C19H20O4	312.136	M+H	+	313.143	2	172.072
313.143	HMDB0036771	Laurenobiolide	C17H22O4	290.152	M+Na	+	313.141	5	174.406
313.143	HMDB0302705	Laurenoniolide	C17H22O4	290.152	M+Na	+	313.141	5	178.061
313.143	HMDB0302555	Nordentatin	C19H20O4	312.136	M+H	+	313.143	2	175.474
313.143	HMDB0039949	Oudemansin A	C17H22O4	290.152	M+Na	+	313.141	5	179.677
313.143	HMDB0303566	Tulipinolide	C17H22O4	290.152	M+Na	+	313.141	5	176.12
317.114	HMDB0033331	(E)-1-[4-Hydroxy-3-(3-methyl-1,3-butadienyl)phenyl]-2-(3,5-dihydroxyphenyl)ethylene	C19H18O3	294.126	M+Na	+	317.115	1	180.899
317.114	HMDB0041305	1-Methoxy-4-[5-(4-methoxyphenoxy)-3-penten-1-ynyl]benzene	C19H18O3	294.126	M+Na	+	317.115	1	175.921
317.114	HMDB0302014	3-Isopentadienyl-3',4,5'-trihydroxystilbene	C19H18O3	294.126	M+Na	+	317.115	1	179.714
317.114	HMDB0258715	Tanshinone IIA	C19H18O3	294.126	M+Na	+	317.115	1	181.038
317.185	HMDB0244563	2(1H)-Pyrimidinone,5-[3-[(1S,2S,4R)-bicyclo[2.2.1]hept-2-yloxy]-4-methoxyphenyl]tetrahydro-	C18H24N2O3	316.179	M+H	+	317.186	4	177.125
317.185	HMDB0014945	Proparacaine	C16H26N2O3	294.194	M+Na	+	317.184	4	177.944
317.185	HMDB0256833	Propoxycaine	C16H26N2O3	294.194	M+Na	+	317.184	4	177.038
319.151	HMDB0258416	(11S)-11-Methyl-15,17-bis(oxidanyl)-12-oxabicyclo[12.4.0]octadeca-1(18),2,14,16-tetraene-7,13-dione	C18H22O5	318.147	M+H	+	319.154	10	175.912
319.151	HMDB0031752	(S,E)-Zearalenone	C18H22O5	318.147	M+H	+	319.154	10	177.875
319.151	HMDB0041649	2-Hydroxyenterodiol	C18H22O5	318.147	M+H	+	319.154	10	176.354
319.151	HMDB0041551	3,8-Dihydroxy-6-methoxy-7(11)-eremophilen-12,8-olide	C16H24O5	296.162	M+Na	+	319.152	2	175.213
319.151	HMDB0041681	4-Hydroxyenterodiol	C18H22O5	318.147	M+H	+	319.154	10	178.705
319.151	HMDB0041699	6-Hydroxyenterodiol	C18H22O5	318.147	M+H	+	319.154	10	175.234
319.151	HMDB0251918	Erianin	C18H22O5	318.147	M+H	+	319.154	10	174.875
319.151	HMDB0039376	Methyl dihydrophaseate	C16H24O5	296.162	M+Na	+	319.152	2	176.934
319.151	HMDB0038120	Ovalicin	C16H24O5	296.162	M+Na	+	319.152	2	176.372
319.224	HMDB0242271	(+/-)-8-Hydroxy-5Z,9E,11Z,14Z,17Z-eicosapentaenoic acid	C20H30O3	318.219	M+H	+	319.227	10	179.7
319.224	HMDB0062652	(10E,12Z)-9-HODE	C18H32O3	296.235	M+Na	+	319.224	2	193.144
319.224	HMDB0340919	(11E,13E)-9-hydroxyoctadeca-11,13-dienoic acid	C18H32O3	296.235	M+Na	+	319.224	2
319.224	HMDB0340917	(11E,13Z)-10-hydroxyoctadeca-11,13-dienoic acid	C18H32O3	296.235	M+Na	+	319.224	2
319.224	HMDB0340918	(12Z,15Z)-10-hydroxyoctadeca-12,15-dienoic acid	C18H32O3	296.235	M+Na	+	319.224	2
319.224	HMDB0340920	(8E,12Z)-10-hydroxyoctadeca-8,12-dienoic acid	C18H32O3	296.235	M+Na	+	319.224	2
319.224	HMDB0340916	(9Z,12Z)-6-hydroxyoctadeca-9,12-dienoic acid	C18H32O3	296.235	M+Na	+	319.224	2
319.224	HMDB0036839	(ent-15beta)-15-Hydroxy-19-trachylobanoic acid	C20H30O3	318.219	M+H	+	319.227	10	176.043
319.224	HMDB0039012	(ent-15beta)-15,19-Dihydroxy-7-trachylobanone	C20H30O3	318.219	M+H	+	319.227	10	175.801
319.224	HMDB0035116	(ent-7alpha)-7-Hydroxy-8(14),15-pimaradien-19-oic acid	C20H30O3	318.219	M+H	+	319.227	10	178.011
319.224	HMDB0029796	(Z)-13-Oxo-9-octadecenoic acid	C18H32O3	296.235	M+Na	+	319.224	2	185.506
319.224	HMDB0247613	11-(3-Pentyloxiran-2-yl)undec-9-enoic acid	C18H32O3	296.235	M+Na	+	319.224	2	187.071
319.224	HMDB0341221	11(12)-EpETE	C20H30O3	318.219	M+H	+	319.227	10
319.224	HMDB0012534	11R-HEPE	C20H30O3	318.219	M+H	+	319.227	10	186.663
319.224	HMDB0010202	12-HEPE	C20H30O3	318.219	M+H	+	319.227	10	185.646
319.224	HMDB0029998	12-Hydroxy-8,10-octadecadienoic acid	C18H32O3	296.235	M+Na	+	319.224	2	186.017
319.224	HMDB0013633	12-KETE	C20H30O3	318.219	M+H	+	319.227	10	186.676
319.224	HMDB0004702	12,13-EpOME	C18H32O3	296.235	M+Na	+	319.224	2	187.653
319.224	HMDB0039716	12alpha-12-Hydroxy-7,13-abietadien-18-oic acid	C20H30O3	318.219	M+H	+	319.227	10	177.902
319.224	HMDB0244454	12S-HEPE	C20H30O3	318.219	M+H	+	319.227	10	180.587
319.224	HMDB0004667	13-HODE	C18H32O3	296.235	M+Na	+	319.224	2	186.571
319.224	HMDB0244510	13-Hydroxyoctadeca-9,12-dienoic acid	C18H32O3	296.235	M+Na	+	319.224	2	185.32
319.224	HMDB0010205	14,15-EpETE	C20H30O3	318.219	M+H	+	319.227	10	185.098
319.224	HMDB0244664	15-Deoxyprostaglandin J2	C20H30O3	318.219	M+H	+	319.227	10	183.274
319.224	HMDB0010209	15-HEPE	C20H30O3	318.219	M+H	+	319.227	10	185.067
319.224	HMDB0010210	15-KETE	C20H30O3	318.219	M+H	+	319.227	10	187.619
319.224	HMDB0062293	15R-hydroxy-5Z,8Z,11Z,13E,17Z-eicosapentaenoic acid	C20H30O3	318.219	M+H	+	319.227	10	195.058
319.224	HMDB0062296	15S-hydroxy-5Z,8Z,11Z,13E,17Z-eicosapentaenoic acid	C20H30O3	318.219	M+H	+	319.227	10	195.927
319.224	HMDB0010212	17,18-EpETE	C20H30O3	318.219	M+H	+	319.227	10	184.9
319.224	HMDB0257623	18-Hydroxyeicosapentaenoic acid	C20H30O3	318.219	M+H	+	319.227	10	172.261
319.224	HMDB0012611	18R-HEPE	C20H30O3	318.219	M+H	+	319.227	10	185.451
319.224	HMDB0062222	18R-hydroxy-5Z,8Z,11Z,14Z,16E-eicosapentaenoic acid	C20H30O3	318.219	M+H	+	319.227	10	187.957
319.224	HMDB0038521	2-Hydroxy-6-(8-tridecenyl)benzoic acid	C20H30O3	318.219	M+H	+	319.227	10	185.394
319.224	HMDB0005081	5-HEPE	C20H30O3	318.219	M+H	+	319.227	10	185.364
319.224	HMDB0010217	5-KETE	C20H30O3	318.219	M+H	+	319.227	10	188.242
319.224	HMDB0246835	5-Oxo-6,8,11,14-eicosatetraenoic acid	C20H30O3	318.219	M+H	+	319.227	10	181.135
319.224	HMDB0244538	5,8,11,14-Hexadecatetraenoicacid, 16-[(2R,3S)-3-ethyl-2-oxiranyl]-, (5Z,8Z,11Z,14Z)-rel-	C20H30O3	318.219	M+H	+	319.227	10	180.254
319.224	HMDB0062408	5S-hydroxy-6E,8Z,11Z,14Z,17Z-eicosapentaenoic acid	C20H30O3	318.219	M+H	+	319.227	10	190.516
319.224	HMDB0341284	8(9)-EpETE	C20H30O3	318.219	M+H	+	319.227	10
319.224	HMDB0060053	9-HEPE	C20H30O3	318.219	M+H	+	319.227	10	184.979
319.224	HMDB0247599	9-Hydroxylinoleic acid	C18H32O3	296.235	M+Na	+	319.224	2	185.097
319.224	HMDB0004701	9,10-Epoxyoctadecenoic acid	C18H32O3	296.235	M+Na	+	319.224	2	186.319
319.224	HMDB0036806	Aframodial	C20H30O3	318.219	M+H	+	319.227	10	177.042
319.224	HMDB0004670	alpha-Dimorphecolic acid	C18H32O3	296.235	M+Na	+	319.224	2	189.194
319.224	HMDB0061114	Atractyligenin	C20H30O3	318.219	M+H	+	319.227	10	177.248
319.224	HMDB0029978	Avenoleic acid	C18H32O3	296.235	M+Na	+	319.224	2	184.404
319.224	HMDB0302679	Ciliaric acid	C20H30O3	318.219	M+H	+	319.227	10	178.994
319.224	HMDB0036724	ent-17-Hydroxy-15-kauren-19-oic acid	C20H30O3	318.219	M+H	+	319.227	10	178.281
319.224	HMDB0304345	ent-7alpha-hydroxykaur-16-en-19-oate	C20H30O3	318.219	M+H	+	319.227	10	180.11
319.224	HMDB0035311	Galanal A	C20H30O3	318.219	M+H	+	319.227	10	177.128
319.224	HMDB0037523	Galanolactone	C20H30O3	318.219	M+H	+	319.227	10	176.369
319.224	HMDB0036930	Grandiflorolic acid	C20H30O3	318.219	M+H	+	319.227	10	178.196
319.224	HMDB0253281	hydroxyoctadecadienoic acid	C18H32O3	296.235	M+Na	+	319.224	2	184.688
319.224	HMDB0036698	Ineketone	C20H30O3	318.219	M+H	+	319.227	10	177.143
319.224	HMDB0001337	Leukotriene A4	C20H30O3	318.219	M+H	+	319.227	10	189.117
319.224	HMDB0030101	Methyl [8]-Shogaol	C20H30O3	318.219	M+H	+	319.227	10	186.535
319.224	HMDB0006027	Oxymesterone	C20H30O3	318.219	M+H	+	319.227	10	180
319.224	HMDB0256204	Pegvaliase	C15H30N2O5	318.215	M+H	+	319.223	3	179.171
319.224	HMDB0304893	Pegvaliase-Pqpz	C15H30N2O5	318.215	M+H	+	319.223	3	177.433
319.224	HMDB0041058	Phytocassane C	C20H30O3	318.219	M+H	+	319.227	10	177.453
319.224	HMDB0036706	Steviol	C20H30O3	318.219	M+H	+	319.227	10	177.042
319.224	HMDB0302077	Theasaponin A4	C20H30O3	318.219	M+H	+	319.227	10	189.999
319.224	HMDB0036776	Yucalexin A19	C20H30O3	318.219	M+H	+	319.227	10	175.914
319.224	HMDB0036712	Yucalexin B20	C20H30O3	318.219	M+H	+	319.227	10	176.978
319.224	HMDB0036713	Yucalexin B22	C20H30O3	318.219	M+H	+	319.227	10	177.078
319.224	HMDB0036752	Yucalexin P17	C20H30O3	318.219	M+H	+	319.227	10	177.786
320.234	HMDB0259461	1-(1-Acetyl-piperidin-4-yl)-3-adamantan-1-yl-urea	C18H29N3O2	319.226	M+H	+	320.233	4	179.5
320.234	HMDB0304033	18-hydroxyoleate	C18H33O3	297.244	M+Na	+	320.233	5	184.385
320.234	HMDB0253389	Igmesine	C23H29N	319.23	M+H	+	320.237	9	180.263
320.255	HMDB0242112	(4E,14Z)-2-Aminooctadeca-4,14-diene-1,3-diol	C18H35NO2	297.267	M+Na	+	320.256	2	198.346
320.255	HMDB0245914	3-Ketosphingosine	C18H35NO2	297.267	M+Na	+	320.256	2	188.053
320.255	HMDB0013648	Palmitoleoylethanolamde	C18H35NO2	297.267	M+Na	+	320.256	2	187.208
320.255	HMDB0258432	Spiroxamine	C18H35NO2	297.267	M+Na	+	320.256	2	183.022
320.255	HMDB0258886	Tetradecyl nicotinate	C20H33NO2	319.251	M+H	+	320.258	10	185.536
321.314	HMDB0011619	Arachidyl alcohol	C20H42O	298.324	M+Na	+	321.313	5	190.56
325.177	HMDB0031038	(2Z,8S,9Z)-2,9-Heptadecadiene-8-hydroxy-4,6-diyne-1-yl acetate	C19H26O3	302.188	M+Na	+	325.177	2	183.784
325.177	HMDB0244360	(8R,9R,10S,11S,13R,14R)-11-Hydroxy-10,13-dimethyl-2,6,7,8,9,11,12,14,15,16-decahydro-1H-cyclopenta[a]phenanthrene-3,17-dione	C19H26O3	302.188	M+Na	+	325.177	2	179.712
325.177	HMDB0260174	(8R,9S,10R,13S,14S,17S)-17-Hydroxy-10,13-dimethyl-6,7,8,9,11,12,14,15,16,17-decahydro-1H-cyclopenta[a]phenanthrene-2,3-dione	C19H26O3	302.188	M+Na	+	325.177	2	180.559
325.177	HMDB0246470	(8R,9S,10R,13S,14S)-4-Hydroxy-10,13-dimethyl-1,6,7,8,9,10,11,12,13,14,15,16-dodecahydro-2H-cyclopenta[a]phenanthrene-3,17-dione	C19H26O3	302.188	M+Na	+	325.177	2	180.667
325.177	HMDB0257882	(8R,9S,13S,14S,17S)-13-Methyl-3-methylperoxy-6,7,8,9,11,12,14,15,16,17-decahydrocyclopenta[a]phenanthren-17-ol	C19H26O3	302.188	M+Na	+	325.177	2	177.554
325.177	HMDB0258073	(8S,9R,10R,13S,14S)-11-Hydroxy-10,13-dimethyl-5,6,7,8,9,11,12,14,15,16-decahydro-4H-cyclopenta[a]phenanthrene-3,17-dione	C19H26O3	302.188	M+Na	+	325.177	2	180.724
325.177	HMDB0033125	[8]-Dehydroshogaol	C19H26O3	302.188	M+Na	+	325.177	2	187.843
325.177	HMDB0006773	11b-Hydroxyandrost-4-ene-3,17-dione	C19H26O3	302.188	M+Na	+	325.177	2	181.163
325.177	HMDB0006774	16a-Hydroxyandrost-4-ene-3,17-dione	C19H26O3	302.188	M+Na	+	325.177	2	181.564
325.177	HMDB0003955	19-Hydroxyandrost-4-ene-3,17-dione	C19H26O3	302.188	M+Na	+	325.177	2	177.875
325.177	HMDB0003959	19-Oxotestosterone	C19H26O3	302.188	M+Na	+	325.177	2	179.383
325.177	HMDB0034028	2-(3,7-Dimethyl-2,6-octadienyl)-4-hydroxy-6-methoxyacetophenone	C19H26O3	302.188	M+Na	+	325.177	2	185.224
325.177	HMDB0040927	2-Hexyl-5-[2-(4-hydroxy-3-methoxyphenyl)ethyl]furan	C19H26O3	302.188	M+Na	+	325.177	2	185.824
325.177	HMDB0000380	2-Hydroxyestradiol-3-methyl ether	C19H26O3	302.188	M+Na	+	325.177	2	186.291
325.177	HMDB0000405	2-Methoxyestradiol	C19H26O3	302.188	M+Na	+	325.177	2	185.113
325.177	HMDB0060359	2,3-Epoxymenaquinone	C21H24O3	324.173	M+H	+	325.18	9	180.312
325.177	HMDB0242733	4-Androsten-4-ol-3,17-dione	C19H26O3	302.188	M+Na	+	325.177	2	180.306
325.177	HMDB0012782	4-Methoxy-17beta-estradiol	C19H26O3	302.188	M+Na	+	325.177	2	181.975
325.177	HMDB0247266	7-Keto-dehydroepiandrosterone	C19H26O3	302.188	M+Na	+	325.177	2	178.286
325.177	HMDB0006771	7a-Hydroxyandrost-4-ene-3,17-dione	C19H26O3	302.188	M+Na	+	325.177	2	180.726
325.177	HMDB0041204	Acetylpanaxydol	C19H26O3	302.188	M+Na	+	325.177	2	183.369
325.177	HMDB0243551	Bioallethrin	C19H26O3	302.188	M+Na	+	325.177	2	179.04
325.177	HMDB0251855	Epimestrol	C19H26O3	302.188	M+Na	+	325.177	2	180.276
325.177	HMDB0034167	Falcarindiol 3-acetate	C19H26O3	302.188	M+Na	+	325.177	2	185.086
325.177	HMDB0039568	Ginsenoyne H	C19H26O3	302.188	M+Na	+	325.177	2	180.972
325.177	HMDB0258855	Testololactone	C19H26O3	302.188	M+Na	+	325.177	2	180.81
325.177	HMDB0036696	Yucalexin B'11	C19H26O3	302.188	M+Na	+	325.177	2	180.409
325.211	HMDB0302664	(-)-Kaur-16-en-19-oic acid	C20H30O2	302.225	M+Na	+	325.214	9	183.58
325.211	HMDB0242332	(1R,4Ar,7S)-1,4a,7-Trimethyl-7-vinyl-1,2,3,4,4a,6,7,8,8a,9,10,10a-dodecahydro-phenanthrene-1-carboxylic acid	C20H30O2	302.225	M+Na	+	325.214	9	180.257
325.211	HMDB0247185	(1R,4R,5S,9R,10S,13R)-5,9-Dimethyl-14-methylidenetetracyclo[11.2.1.01,10.04,9]hexadecane-5-carboxylic acid	C20H30O2	302.225	M+Na	+	325.214	9	182.489
325.211	HMDB0340935	(5Z,8Z,10E,12E,14Z)-icosa-5,8,10,12,14-pentaenoic acid	C20H30O2	302.225	M+Na	+	325.214	9
325.211	HMDB0038687	(ent-15beta,16beta)-15,16-Epoxy-3-kauranone	C20H30O2	302.225	M+Na	+	325.214	9	180.226
325.211	HMDB0244583	14(R)-Hydroxy-retro-vitamin A	C20H30O2	302.225	M+Na	+	325.214	9	185.316
325.211	HMDB0259471	17-Epimethyltestosterone	C20H30O2	302.225	M+Na	+	325.214	9	180.416
325.211	HMDB0303785	19-Trachylobanoic acid	C20H30O2	302.225	M+Na	+	325.214	9	182.018
325.211	HMDB0038172	8,13-Abietadien-18-oic acid	C20H30O2	302.225	M+Na	+	325.214	9	183.981
325.211	HMDB0035692	8,15-Isopimaradien-18-oic acid	C20H30O2	302.225	M+Na	+	325.214	9	181.24
325.211	HMDB0036805	8(17),12-Labdadiene-15,16-dial	C20H30O2	302.225	M+Na	+	325.214	9	181.988
325.211	HMDB0257252	Androst-5-en-3-one, 17-hydroxy-7-methyl-, (7alpha,17beta)-	C20H30O2	302.225	M+Na	+	325.214	9	179.444
325.211	HMDB0036826	Cascarillone	C20H30O2	302.225	M+Na	+	325.214	9	182.675
325.211	HMDB0251375	Dimethandrolone	C20H30O2	302.225	M+Na	+	325.214	9	180.233
325.211	HMDB0244477	Eicosa-5,8,11,14,17-pentaenoic acid	C20H30O2	302.225	M+Na	+	325.214	9	180.655
325.211	HMDB0001999	Eicosapentaenoic acid	C20H30O2	302.225	M+Na	+	325.214	9	186.448
325.211	HMDB0039486	ent-8(17),13(16),14-Labdatrien-18-oic acid	C20H30O2	302.225	M+Na	+	325.214	9	182.34
325.211	HMDB0245697	Icosa-2,4,6,8,10-pentaenoic acid	C20H30O2	302.225	M+Na	+	325.214	9	181.789
325.211	HMDB0036811	Isopimaric acid	C20H30O2	302.225	M+Na	+	325.214	9	179.481
325.211	HMDB0254346	Matenon	C20H30O2	302.225	M+Na	+	325.214	9	179.857
325.211	HMDB0041928	Methenolone	C20H30O2	302.225	M+Na	+	325.214	9	177.281
325.211	HMDB0015655	Methyltestosterone	C20H30O2	302.225	M+Na	+	325.214	9	180.496
325.211	HMDB0255730	Norethandrolone	C20H30O2	302.225	M+Na	+	325.214	9	181.804
325.211	HMDB0301859	Oryzalexin A	C20H30O2	302.225	M+Na	+	325.214	9	183.19
325.211	HMDB0302100	Oryzalexin B	C20H30O2	302.225	M+Na	+	325.214	9	186.479
325.211	HMDB0255978	Oxendolone	C20H30O2	302.225	M+Na	+	325.214	9	183.863
325.211	HMDB0003598	Retinyl ester	C20H30O2	302.225	M+Na	+	325.214	9	190.984
325.211	HMDB0302947	Salviol	C20H30O2	302.225	M+Na	+	325.214	9	186.767
325.211	HMDB0036703	Siderone	C20H30O2	302.225	M+Na	+	325.214	9	178.876
325.211	HMDB0036775	Yucalexin A16	C20H30O2	302.225	M+Na	+	325.214	9	182.373
325.211	HMDB0036709	Yucalexin B14	C20H30O2	302.225	M+Na	+	325.214	9	182.901
325.234	HMDB0241436	(10Z)-Pentadec-10-enoylcarnitine	C22H41NO4	383.304	M+H	+	325.237	9	208.336
325.234	HMDB0241438	(2E)-Pentadec-2-enoylcarnitine	C22H41NO4	383.304	M+H	+	325.237	9	210.477
325.234	HMDB0241441	(5Z)-Pentadec-5-enoylcarnitine	C22H41NO4	383.304	M+H	+	325.237	9	210.568
325.234	HMDB0241440	(6Z)-Pentadec-6-enoylcarnitine	C22H41NO4	383.304	M+H	+	325.237	9	211.513
325.234	HMDB0241439	(7Z)-Pentadec-7-enoylcarnitine	C22H41NO4	383.304	M+H	+	325.237	9	211.896
325.234	HMDB0241437	(9Z)-Pentadec-9-enoylcarnitine	C22H41NO4	383.304	M+H	+	325.237	9	210.338
325.234	HMDB0031007	1-Acetoxy-2-hydroxy-16-heptadecyn-4-one	C19H32O4	324.23	M+H	+	325.237	9	183.074
325.234	HMDB0304951	Glycerol 1-myristate	C17H34O4	302.246	M+Na	+	325.235	2	184.452
325.234	HMDB0011530	MG(0:0/14:0/0:0)	C17H34O4	302.246	M+Na	+	325.235	2	186.13
325.234	HMDB0072853	MG(0:0/i-14:0/0:0)	C17H34O4	302.246	M+Na	+	325.235	2	188.079
325.234	HMDB0011561	MG(14:0/0:0/0:0)	C17H34O4	302.246	M+Na	+	325.235	2	181.345
325.234	HMDB0072867	MG(i-14:0/0:0/0:0)	C17H34O4	302.246	M+Na	+	325.235	2	183.5
327.227	HMDB0246871	5,8,11,14-Icosatetraenoic Acid	C20H32O2	304.24	M+Na	+	327.229	9	185.222
327.227	HMDB0037824	7,13-Eperudien-15-oic acid	C20H32O2	304.24	M+Na	+	327.229	9	186.567
327.227	HMDB0304255	abietadiene-diol	C20H32O2	304.24	M+Na	+	327.229	9	182.246
327.227	HMDB0001043	Arachidonic acid	C20H32O2	304.24	M+Na	+	327.229	9	188.577
327.227	HMDB0002177	Cis-8,11,14,17-Eicosatetraenoic acid	C20H32O2	304.24	M+Na	+	327.229	9	186.611
327.227	HMDB0036829	Copalic acid	C20H32O2	304.24	M+Na	+	327.229	9	187.033
327.227	HMDB0014996	Drostanolone	C20H32O2	304.24	M+Na	+	327.229	9	181.251
327.227	HMDB0036721	ent-17-Hydroxy-16beta-kauran-19-al	C20H32O2	304.24	M+Na	+	327.229	9	181.924
327.227	HMDB0036830	Junicedral	C20H32O2	304.24	M+Na	+	327.229	9	181.393
327.227	HMDB0254484	Mestaline	C20H32O2	304.24	M+Na	+	327.229	9	182.324
327.227	HMDB0006036	Mesterolone	C20H32O2	304.24	M+Na	+	327.229	9	181.414
327.227	HMDB0254517	Methandriol	C20H32O2	304.24	M+Na	+	327.229	9	181.964
327.227	HMDB0302102	Oryzalexin D	C20H32O2	304.24	M+Na	+	327.229	9	184.764
327.227	HMDB0039702	Oryzalexin E	C20H32O2	304.24	M+Na	+	327.229	9	186.27
327.227	HMDB0302103	Oryzalexin F	C20H32O2	304.24	M+Na	+	327.229	9	181.471
327.227	HMDB0039687	Oryzalexin S	C20H32O2	304.24	M+Na	+	327.229	9	180.198
327.227	HMDB0036702	Sideridiol	C20H32O2	304.24	M+Na	+	327.229	9	180.494
327.227	HMDB0036754	Yucalexin P21	C20H32O2	304.24	M+Na	+	327.229	9	183.62
329.193	HMDB0244582	14-Fluoro-6-thiaheptadecanoic acid	C16H31FO2S	306.203	M+Na	+	329.192	2	183.422
329.193	HMDB0251866	epitiostanol	C19H30OS	306.202	M+Na	+	329.191	5	181.214
329.193	HMDB0252828	Glycylprolylarginine	C13H24N6O4	328.186	M+H	+	329.193	1	172.586
329.242	HMDB0246847	5,11,14-Eicosatrienoic acid	C20H34O2	306.256	M+Na	+	329.245	9	185.165
329.242	HMDB0246847	5,11,14-Eicosatrienoic acid	C20H34O2	306.256	M+Na	+	329.245	9	185.165
329.242	HMDB0010378	5,8,11-Eicosatrienoic acid	C20H34O2	306.256	M+Na	+	329.245	9	189.308
329.242	HMDB0010378	5,8,11-Eicosatrienoic acid	C20H34O2	306.256	M+Na	+	329.245	9	189.308
329.242	HMDB0060039	Dihomo-alpha-linolenic acid	C20H34O2	306.256	M+Na	+	329.245	9	188.29
329.242	HMDB0060039	Dihomo-alpha-linolenic acid	C20H34O2	306.256	M+Na	+	329.245	9	188.29
329.242	HMDB0002925	Dihomo-gamma-linolenic acid	C20H34O2	306.256	M+Na	+	329.245	9	189.625
329.242	HMDB0002925	Dihomo-gamma-linolenic acid	C20H34O2	306.256	M+Na	+	329.245	9	189.625
329.242	HMDB0244373	Eicosa-11,14,17-trienoic acid	C20H34O2	306.256	M+Na	+	329.245	9	185.537
329.242	HMDB0244373	Eicosa-11,14,17-trienoic acid	C20H34O2	306.256	M+Na	+	329.245	9	185.537
329.242	HMDB0302662	ent-16b-Kauran-16,19-diol	C20H34O2	306.256	M+Na	+	329.245	9	181.41
329.242	HMDB0302662	ent-16b-Kauran-16,19-diol	C20H34O2	306.256	M+Na	+	329.245	9	181.41
329.242	HMDB0302158	Ethyl alpha-linolenate	C20H34O2	306.256	M+Na	+	329.245	9	187.863
329.242	HMDB0302158	Ethyl alpha-linolenate	C20H34O2	306.256	M+Na	+	329.245	9	187.863
329.242	HMDB0302813	Ethyl linilenate	C20H34O2	306.256	M+Na	+	329.245	9	193.946
329.242	HMDB0302813	Ethyl linilenate	C20H34O2	306.256	M+Na	+	329.245	9	193.946
329.242	HMDB0252049	Ethyl octadeca-9,12,15-trienoate	C20H34O2	306.256	M+Na	+	329.245	9	185.88
329.242	HMDB0252049	Ethyl octadeca-9,12,15-trienoate	C20H34O2	306.256	M+Na	+	329.245	9	185.88
329.242	HMDB0036835	Sagittariol	C20H34O2	306.256	M+Na	+	329.245	9	182.23
329.242	HMDB0036835	Sagittariol	C20H34O2	306.256	M+Na	+	329.245	9	182.23
329.242	HMDB0031058	Sciadonic acid	C20H34O2	306.256	M+Na	+	329.245	9	188.651
329.242	HMDB0031058	Sciadonic acid	C20H34O2	306.256	M+Na	+	329.245	9	188.651
330.072	HMDB0033247	Aristolodione	C18H13NO4	307.084	M+Na	+	330.074	4	178.74
330.072	HMDB0062697	Glutathionate(1-)	C10H17N3O6S	307.084	M+Na	+	330.073	2	174.208
330.072	HMDB0000125	Glutathione	C10H17N3O6S	307.084	M+Na	+	330.073	2	171.549
330.072	HMDB0029826	Hallacridone	C18H13NO4	307.084	M+Na	+	330.074	4	174.707
330.072	HMDB0244408	Methyl 2-((3,4-dihydro-3,4-dioxo-1-naphthalenyl)amino)benzoate	C18H13NO4	307.084	M+Na	+	330.074	4	179.465
331.208	HMDB0037162	1,2,3-Tris(1-ethoxyethoxy)propane	C15H32O6	308.22	M+Na	+	331.209	2	185.105
331.208	HMDB0244704	2,2'-Azobis(4-methoxy-2,4-dimethylvaleronitrile)	C16H28N4O2	308.221	M+Na	+	331.21	6	181.982
335.088	HMDB0031385	(±)-Dulciol E	C18H16O5	312.1	M+Na	+	335.089	2	180.02
335.088	HMDB0040354	1,4,5-Trihydroxy-3-prenylxanthone	C18H16O5	312.1	M+Na	+	335.089	2	176.904
335.088	HMDB0037331	2',5,6-Trimethoxyflavone	C18H16O5	312.1	M+Na	+	335.089	2	176.167
335.088	HMDB0033639	3',4',5'-Trimethoxyflavone	C18H16O5	312.1	M+Na	+	335.089	2	176.627
335.088	HMDB0037330	3',5,6-Trimethoxyflavone	C18H16O5	312.1	M+Na	+	335.089	2	177.989
335.088	HMDB0030842	4',5,7-Trimethoxyflavone	C18H16O5	312.1	M+Na	+	335.089	2	178.24
335.088	HMDB0036411	5-Hydroxy-4',7-dimethoxy-6-methylflavone	C18H16O5	312.1	M+Na	+	335.089	2	178.844
335.088	HMDB0030679	Cabreuvin	C18H16O5	312.1	M+Na	+	335.089	2	181.581
335.088	HMDB0252365	Fluorescin	C20H14O5	334.084	M+H	+	335.091	9	175.435
335.088	HMDB0256914	Pteroic acid	C14H12N6O3	312.097	M+Na	+	335.086	6	179.314
335.198	HMDB0242257	(+)-Norgestrel	C21H28O2	312.209	M+Na	+	335.198	2	184.357
335.198	HMDB0000995	16-Dehydroprogesterone	C21H28O2	312.209	M+Na	+	335.198	2	184.132
335.198	HMDB0250982	7alpha-Methyl-17-ethinyl-19-nortestosterone	C21H28O2	312.209	M+Na	+	335.198	2	181.448
335.198	HMDB0014522	Dydrogesterone	C21H28O2	312.209	M+Na	+	335.198	2	184.635
335.198	HMDB0252978	E-Guggulsterone	C21H28O2	312.209	M+Na	+	335.198	2	183.512
335.198	HMDB0060580	Ethisterone	C21H28O2	312.209	M+Na	+	335.198	2	187.986
335.198	HMDB0014511	Levonorgestrel	C21H28O2	312.209	M+Na	+	335.198	2	183.702
335.198	HMDB0244770	Progestoral	C21H28O2	312.209	M+Na	+	335.198	2	183.946
335.198	HMDB0256796	Proglumide	C18H26N2O4	334.189	M+H	+	335.197	3	182.383
335.198	HMDB0004626	Tetrahydrogestrinone	C21H28O2	312.209	M+Na	+	335.198	2	183.393
335.198	HMDB0259077	tibolone	C21H28O2	312.209	M+Na	+	335.198	2	183.321
336.229	HMDB0243927	1-Methyl-2-undecylquinolin-4(1H)-one	C21H31NO	313.241	M+Na	+	336.23	2	187.671
336.229	HMDB0060099	11-peroxy-5Z,8Z,12E,14Z-eicosatetraenoate	C20H31O4	335.222	M+H	+	336.23	1	191.891
336.229	HMDB0060098	9-peroxy-5Z,7E,11Z,14Z-eicosatetraenoate	C20H31O4	335.222	M+H	+	336.23	1	191.982
337.104	HMDB0030567	(-)-3,4,9-Trimethoxypterocarpan	C18H18O5	314.115	M+Na	+	337.105	2	180.751
337.104	HMDB0041650	2-Hydroxyenterolactone	C18H18O5	314.115	M+Na	+	337.105	2	181.194
337.104	HMDB0033787	2,3,9-Trimethoxypterocarpan	C18H18O5	314.115	M+Na	+	337.105	2	180.718
337.104	HMDB0033586	2'-Hydroxy-4,4',6'-trimethoxychalcone	C18H18O5	314.115	M+Na	+	337.105	2	181.717
337.104	HMDB0041645	2'-Hydroxyenterolactone	C18H18O5	314.115	M+Na	+	337.105	2	183.702
337.104	HMDB0041682	4-Hydroxyenterolactone	C18H18O5	314.115	M+Na	+	337.105	2	182.718
337.104	HMDB0041672	4'-Hydroxyenterolactone	C18H18O5	314.115	M+Na	+	337.105	2	186.143
337.104	HMDB0041694	5-Hydroxyenterolactone	C18H18O5	314.115	M+Na	+	337.105	2	181.533
337.104	HMDB0037086	5,8-Dimethoxychalepensin	C18H18O5	314.115	M+Na	+	337.105	2	177.921
337.104	HMDB0041700	6-Hydroxyenterolactone	C18H18O5	314.115	M+Na	+	337.105	2	184.11
337.104	HMDB0041697	6'-Hydroxyenterolactone	C18H18O5	314.115	M+Na	+	337.105	2	186.584
337.104	HMDB0041703	7-Hydroxyenterolactone	C18H18O5	314.115	M+Na	+	337.105	2	178.025
337.104	HMDB0001412	7,8-Dihydropteroic acid	C14H14N6O3	314.113	M+Na	+	337.102	6	177.761
337.104	HMDB0030450	Atalantoflavone	C20H16O5	336.1	M+H	+	337.107	9	182.473
337.104	HMDB0040936	beta,2-Dihydroxy-4,6-dimethoxy-3-methylchalcone	C18H18O5	314.115	M+Na	+	337.105	2	180.748
337.104	HMDB0029791	Dulciol D	C20H16O5	336.1	M+H	+	337.107	9	181.69
337.104	HMDB0029533	Glabrone	C20H16O5	336.1	M+H	+	337.107	9	180.832
337.104	HMDB0030141	Isosojagol	C20H16O5	336.1	M+H	+	337.107	9	178.88
337.104	HMDB0029787	Kanzonol W	C20H16O5	336.1	M+H	+	337.107	9	179.509
337.104	HMDB0041452	Musanolone D	C20H16O5	336.1	M+H	+	337.107	9	178.734
337.104	HMDB0032806	p-Hydroxyphenethyl trans-ferulate	C18H18O5	314.115	M+Na	+	337.105	2	183.521
337.104	HMDB0037922	Phaseol	C20H16O5	336.1	M+H	+	337.107	9	180.357
337.104	HMDB0034050	Psoralidin	C20H16O5	336.1	M+H	+	337.107	9	179.394
337.104	HMDB0034027	Sojagol	C20H16O5	336.1	M+H	+	337.107	9	180.528
337.273	HMDB0340924	11-hydroxynonadecanoic acid	C19H38O3	314.282	M+Na	+	337.271	5
337.273	HMDB0061651	3-hydroxypristanic acid	C19H38O3	314.282	M+Na	+	337.271	5	191.494
337.273	HMDB0031005	3-Methyl-5-pentyl-2-furanundecanoic acid	C21H36O3	336.266	M+H	+	337.274	2	191.376
337.273	HMDB0112079	3-Methyl-5-propyl-2-furantridecanoic acid	C21H36O3	336.266	M+H	+	337.274	2	188.599
337.273	HMDB0256756	3,17,20-Trihydroxypregnane	C21H36O3	336.266	M+H	+	337.274	2	188
337.273	HMDB0112067	3,4-Dimethyl-5-pentyl-2-furandecanoic acid	C21H36O3	336.266	M+H	+	337.274	2	191.71
337.273	HMDB0112076	3,4-Dimethyl-5-propyl-2-furandodecanoic acid	C21H36O3	336.266	M+H	+	337.274	2	189.148
337.273	HMDB0112072	5-Butyl-3,4-dimethyl-2-furanundecanoic acid	C21H36O3	336.266	M+H	+	337.274	2	189.526
337.273	HMDB0112101	5-Hexyl-3,4-dimethyl-2-furannonanoic acid	C21H36O3	336.266	M+H	+	337.274	2	191.588
337.273	HMDB0341279	5-Pregnene-3beta,17,20alpha-triol	C21H36O3	336.266	M+H	+	337.274	2	188
337.273	HMDB0340923	9-hydroxynonadecanoic acid	C19H38O3	314.282	M+Na	+	337.271	5
337.273	HMDB0038105	Isolinderanolide	C21H36O3	336.266	M+H	+	337.274	2	192.022
337.273	HMDB0006070	Pregnanetriol	C21H36O3	336.266	M+H	+	337.274	2	182.562
339.12	HMDB0037920	3'-(gamma,gamma-Dimethylallyl)genistein	C20H18O5	338.115	M+H	+	339.123	9	179.375
339.12	HMDB0040534	5'-Hydroxy-3',4',7-trimethoxyflavan	C18H20O5	316.131	M+Na	+	339.12	2	183.924
339.12	HMDB0030771	6alpha-Hydroxyphaseollin	C20H18O5	338.115	M+H	+	339.123	9	180.898
339.12	HMDB0039510	7-Hydroxy-2',3',4'-trimethoxyisoflavan	C18H20O5	316.131	M+Na	+	339.12	2	180.867
339.12	HMDB0038780	7-Hydroxy-2',4',5'-trimethoxyisoflavan	C18H20O5	316.131	M+Na	+	339.12	2	181.016
339.12	HMDB0250413	Combretastatin A4	C18H20O5	316.131	M+Na	+	339.12	2	179.281
339.12	HMDB0033801	Demethoxycurcumin	C20H18O5	338.115	M+H	+	339.123	9	180.652
339.12	HMDB0033901	Glyceollin I	C20H18O5	338.115	M+H	+	339.123	9	181.189
339.12	HMDB0034087	Glyceollin II	C20H18O5	338.115	M+H	+	339.123	9	179.886
339.12	HMDB0034041	Glyceollin III	C20H18O5	338.115	M+H	+	339.123	9	181.019
339.12	HMDB0253622	Isocombretastatin A4	C18H20O5	316.131	M+Na	+	339.12	2	185.466
339.12	HMDB0035373	Licoagroaurone	C20H18O5	338.115	M+H	+	339.123	9	181.505
339.12	HMDB0254175	Loureirin B	C18H20O5	316.131	M+Na	+	339.12	2	183.239
339.12	HMDB0038902	Lupiwighteone	C20H18O5	338.115	M+H	+	339.123	9	180.532
339.12	HMDB0036636	Methuyl tanshinonate	C20H18O5	338.115	M+H	+	339.123	9	178.956
339.12	HMDB0033315	Moracin H	C20H18O5	338.115	M+H	+	339.123	9	182.655
339.12	HMDB0030618	Otobanone	C20H18O5	338.115	M+H	+	339.123	9	181.432
339.12	HMDB0039607	Sorgolactone	C18H20O5	316.131	M+Na	+	339.12	2	183.805
339.12	HMDB0259094	Tilmacoxib	C16H19FN2O3S	338.11	M+H	+	339.117	7	180.627
339.12	HMDB0302987	Tuberosin	C20H18O5	338.115	M+H	+	339.123	9	181.441
339.12	HMDB0038324	Verimol A	C18H20O5	316.131	M+Na	+	339.12	2	184.547
339.12	HMDB0038323	Verimol B	C18H20O5	316.131	M+Na	+	339.12	2	181.162
339.157	HMDB0039438	2-Hydroxy-4-methoxy-3-(3-methyl-2-butenyl)-6-(2-phenylethenyl)benzoic acid	C21H22O4	338.152	M+H	+	339.159	7	186.988
339.157	HMDB0039438	2-Hydroxy-4-methoxy-3-(3-methyl-2-butenyl)-6-(2-phenylethenyl)benzoic acid	C21H22O4	338.152	M+H	+	339.159	7	186.988
339.157	HMDB0033671	2'-O-Methylglabridin	C21H22O4	338.152	M+H	+	339.159	7	181.963
339.157	HMDB0033671	2'-O-Methylglabridin	C21H22O4	338.152	M+H	+	339.159	7	181.963
339.157	HMDB0034412	2'-O-Methylphaseollinisoflavan	C21H22O4	338.152	M+H	+	339.159	7	182.595
339.157	HMDB0034412	2'-O-Methylphaseollinisoflavan	C21H22O4	338.152	M+H	+	339.159	7	182.595
339.157	HMDB0033672	4'-O-Methylglabridin	C21H22O4	338.152	M+H	+	339.159	7	182.025
339.157	HMDB0033672	4'-O-Methylglabridin	C21H22O4	338.152	M+H	+	339.159	7	182.025
339.157	HMDB0039439	6-Hydroxy-4-methoxy-3-(3-methyl-2-butenyl)-2-(2-phenylethenyl)benzoic acid	C21H22O4	338.152	M+H	+	339.159	7	181.692
339.157	HMDB0039439	6-Hydroxy-4-methoxy-3-(3-methyl-2-butenyl)-2-(2-phenylethenyl)benzoic acid	C21H22O4	338.152	M+H	+	339.159	7	181.692
339.157	HMDB0248887	7-O-Methylbavachin	C21H22O4	338.152	M+H	+	339.159	7	187.754
339.157	HMDB0248887	7-O-Methylbavachin	C21H22O4	338.152	M+H	+	339.159	7	187.754
339.157	HMDB0039309	9-[(3,7-Dimethyl-2,6-octadienyl)oxy]-7H-furo[3,2-g][1]benzopyran-7-one	C21H22O4	338.152	M+H	+	339.159	7	180.868
339.157	HMDB0039309	9-[(3,7-Dimethyl-2,6-octadienyl)oxy]-7H-furo[3,2-g][1]benzopyran-7-one	C21H22O4	338.152	M+H	+	339.159	7	180.868
339.157	HMDB0030846	Archangelin	C21H22O4	338.152	M+H	+	339.159	7	182.244
339.157	HMDB0030846	Archangelin	C21H22O4	338.152	M+H	+	339.159	7	182.244
339.157	HMDB0248810	Aziridyl benzoquinone	C16H22N2O6	338.148	M+H	+	339.155	5	180.53
339.157	HMDB0248810	Aziridyl benzoquinone	C16H22N2O6	338.148	M+H	+	339.155	5	180.53
339.157	HMDB0033782	Bergamottin	C21H22O4	338.152	M+H	+	339.159	7	181.786
339.157	HMDB0033782	Bergamottin	C21H22O4	338.152	M+H	+	339.159	7	181.786
339.157	HMDB0247634	Bisphenol A bis(2-hydroxyethyl)ether	C19H24O4	316.167	M+Na	+	339.157	0	182.106
339.157	HMDB0247634	Bisphenol A bis(2-hydroxyethyl)ether	C19H24O4	316.167	M+Na	+	339.157	0	182.106
339.157	HMDB0041386	Gancaonin X	C21H22O4	338.152	M+H	+	339.159	7	183.044
339.157	HMDB0041386	Gancaonin X	C21H22O4	338.152	M+H	+	339.159	7	183.044
339.157	HMDB0303451	Gibberellin A9	C19H24O4	316.167	M+Na	+	339.157	0	182.364
339.157	HMDB0303451	Gibberellin A9	C19H24O4	316.167	M+Na	+	339.157	0	182.364
339.157	HMDB0029566	Isopulegone caffeate	C19H24O4	316.167	M+Na	+	339.157	0	185.693
339.157	HMDB0029566	Isopulegone caffeate	C19H24O4	316.167	M+Na	+	339.157	0	185.693
339.157	HMDB0032665	Licoagrocarpin	C21H22O4	338.152	M+H	+	339.159	7	182.896
339.157	HMDB0032665	Licoagrocarpin	C21H22O4	338.152	M+H	+	339.159	7	182.896
339.157	HMDB0029514	Licochalcone A	C21H22O4	338.152	M+H	+	339.159	7	184.418
339.157	HMDB0029514	Licochalcone A	C21H22O4	338.152	M+H	+	339.159	7	184.418
339.157	HMDB0001272	Nicotine glucuronide	C16H22N2O6	338.148	M+H	+	339.155	5	177.098
339.157	HMDB0001272	Nicotine glucuronide	C16H22N2O6	338.148	M+H	+	339.155	5	177.098
339.157	HMDB0031633	Orientanol B	C21H22O4	338.152	M+H	+	339.159	7	182.141
339.157	HMDB0031633	Orientanol B	C21H22O4	338.152	M+H	+	339.159	7	182.141
339.157	HMDB0256709	Porphyrinogen	C20H20N4	316.169	M+Na	+	339.158	4	188.416
339.157	HMDB0256709	Porphyrinogen	C20H20N4	316.169	M+Na	+	339.158	4	188.416
340.05	HMDB0254481	Mesotrione	C14H13NO7S	339.041	M+H	+	340.049	4	176.554
340.05	HMDB0254676	Metipamide	C14H14ClN3O3S	339.044	M+H	+	340.052	5	175.934
340.05	HMDB0014803	Nilutamide	C12H10F3N3O4	317.062	M+Na	+	340.052	5	173.795
341.185	HMDB0249355	1-[3-(1,3-Benzodioxol-5-yloxy)propyl]-4-phenylpiperazine	C20H24N2O3	340.179	M+H	+	341.186	4	179.919
341.185	HMDB0040799	11-Hydroxytubotaiwine	C20H24N2O3	340.179	M+H	+	341.186	4	180.998
341.185	HMDB0253577	2,4(1H,3H)-Pyrimidinedione, 1-(cyclopropylmethyl)-6-(3,5-dimethylbenzoyl)-5-(1-methylethyl)-	C20H24N2O3	340.179	M+H	+	341.186	4	206.878
341.185	HMDB0245907	3-hydroxyquinidine	C20H24N2O3	340.179	M+H	+	341.186	4	182.889
341.185	HMDB0001091	3-Hydroxyquinine	C20H24N2O3	340.179	M+H	+	341.186	4	183.584
341.185	HMDB0257041	Quinidine N-oxide	C20H24N2O3	340.179	M+H	+	341.186	4	177.892
341.206	HMDB0242271	(+/-)-8-Hydroxy-5Z,9E,11Z,14Z,17Z-eicosapentaenoic acid	C20H30O3	318.219	M+Na	+	341.209	7	184.496
341.206	HMDB0036839	(ent-15beta)-15-Hydroxy-19-trachylobanoic acid	C20H30O3	318.219	M+Na	+	341.209	7	184.834
341.206	HMDB0039012	(ent-15beta)-15,19-Dihydroxy-7-trachylobanone	C20H30O3	318.219	M+Na	+	341.209	7	182.815
341.206	HMDB0035116	(ent-7alpha)-7-Hydroxy-8(14),15-pimaradien-19-oic acid	C20H30O3	318.219	M+Na	+	341.209	7	185.67
341.206	HMDB0341221	11(12)-EpETE	C20H30O3	318.219	M+Na	+	341.209	7
341.206	HMDB0012534	11R-HEPE	C20H30O3	318.219	M+Na	+	341.209	7	190.748
341.206	HMDB0010202	12-HEPE	C20H30O3	318.219	M+Na	+	341.209	7	189.711
341.206	HMDB0013633	12-KETE	C20H30O3	318.219	M+Na	+	341.209	7	191.472
341.206	HMDB0039716	12alpha-12-Hydroxy-7,13-abietadien-18-oic acid	C20H30O3	318.219	M+Na	+	341.209	7	183.782
341.206	HMDB0244454	12S-HEPE	C20H30O3	318.219	M+Na	+	341.209	7	185.434
341.206	HMDB0010205	14,15-EpETE	C20H30O3	318.219	M+Na	+	341.209	7	189.849
341.206	HMDB0244664	15-Deoxyprostaglandin J2	C20H30O3	318.219	M+Na	+	341.209	7	189.89
341.206	HMDB0010209	15-HEPE	C20H30O3	318.219	M+Na	+	341.209	7	189.456
341.206	HMDB0010210	15-KETE	C20H30O3	318.219	M+Na	+	341.209	7	192.366
341.206	HMDB0062293	15R-hydroxy-5Z,8Z,11Z,13E,17Z-eicosapentaenoic acid	C20H30O3	318.219	M+Na	+	341.209	7	204.227
341.206	HMDB0062296	15S-hydroxy-5Z,8Z,11Z,13E,17Z-eicosapentaenoic acid	C20H30O3	318.219	M+Na	+	341.209	7	204.226
341.206	HMDB0010212	17,18-EpETE	C20H30O3	318.219	M+Na	+	341.209	7	190.067
341.206	HMDB0257623	18-Hydroxyeicosapentaenoic acid	C20H30O3	318.219	M+Na	+	341.209	7	178.391
341.206	HMDB0012611	18R-HEPE	C20H30O3	318.219	M+Na	+	341.209	7	188.463
341.206	HMDB0062222	18R-hydroxy-5Z,8Z,11Z,14Z,16E-eicosapentaenoic acid	C20H30O3	318.219	M+Na	+	341.209	7	193.964
341.206	HMDB0038521	2-Hydroxy-6-(8-tridecenyl)benzoic acid	C20H30O3	318.219	M+Na	+	341.209	7	191.271
341.206	HMDB0005081	5-HEPE	C20H30O3	318.219	M+Na	+	341.209	7	189.803
341.206	HMDB0010217	5-KETE	C20H30O3	318.219	M+Na	+	341.209	7	193.038
341.206	HMDB0246835	5-Oxo-6,8,11,14-eicosatetraenoic acid	C20H30O3	318.219	M+Na	+	341.209	7	185.931
341.206	HMDB0244538	5,8,11,14-Hexadecatetraenoicacid, 16-[(2R,3S)-3-ethyl-2-oxiranyl]-, (5Z,8Z,11Z,14Z)-rel-	C20H30O3	318.219	M+Na	+	341.209	7	185.05
341.206	HMDB0062408	5S-hydroxy-6E,8Z,11Z,14Z,17Z-eicosapentaenoic acid	C20H30O3	318.219	M+Na	+	341.209	7	197.1
341.206	HMDB0341284	8(9)-EpETE	C20H30O3	318.219	M+Na	+	341.209	7
341.206	HMDB0060053	9-HEPE	C20H30O3	318.219	M+Na	+	341.209	7	188.117
341.206	HMDB0036806	Aframodial	C20H30O3	318.219	M+Na	+	341.209	7	184.275
341.206	HMDB0061114	Atractyligenin	C20H30O3	318.219	M+Na	+	341.209	7	185.852
341.206	HMDB0302679	Ciliaric acid	C20H30O3	318.219	M+Na	+	341.209	7	184.489
341.206	HMDB0036724	ent-17-Hydroxy-15-kauren-19-oic acid	C20H30O3	318.219	M+Na	+	341.209	7	184.5
341.206	HMDB0304345	ent-7alpha-hydroxykaur-16-en-19-oate	C20H30O3	318.219	M+Na	+	341.209	7	185.895
341.206	HMDB0035311	Galanal A	C20H30O3	318.219	M+Na	+	341.209	7	183.32
341.206	HMDB0037523	Galanolactone	C20H30O3	318.219	M+Na	+	341.209	7	185.264
341.206	HMDB0036930	Grandiflorolic acid	C20H30O3	318.219	M+Na	+	341.209	7	185.875
341.206	HMDB0036698	Ineketone	C20H30O3	318.219	M+Na	+	341.209	7	184.274
341.206	HMDB0001337	Leukotriene A4	C20H30O3	318.219	M+Na	+	341.209	7	195.436
341.206	HMDB0030101	Methyl [8]-Shogaol	C20H30O3	318.219	M+Na	+	341.209	7	191.431
341.206	HMDB0006027	Oxymesterone	C20H30O3	318.219	M+Na	+	341.209	7	182.786
341.206	HMDB0256204	Pegvaliase	C15H30N2O5	318.215	M+Na	+	341.205	5	187.981
341.206	HMDB0304893	Pegvaliase-Pqpz	C15H30N2O5	318.215	M+Na	+	341.205	5	182.409
341.206	HMDB0060574	Perindoprilat	C17H28N2O5	340.2	M+H	+	341.207	2	182.831
341.206	HMDB0256359	Pexacerfont	C18H24N6O	340.201	M+H	+	341.208	6	183.9
341.206	HMDB0041058	Phytocassane C	C20H30O3	318.219	M+Na	+	341.209	7	184.113
341.206	HMDB0036706	Steviol	C20H30O3	318.219	M+Na	+	341.209	7	183.708
341.206	HMDB0302077	Theasaponin A4	C20H30O3	318.219	M+Na	+	341.209	7	195.757
341.206	HMDB0036776	Yucalexin A19	C20H30O3	318.219	M+Na	+	341.209	7	185.15
341.206	HMDB0036712	Yucalexin B20	C20H30O3	318.219	M+Na	+	341.209	7	184.612
341.206	HMDB0036713	Yucalexin B22	C20H30O3	318.219	M+Na	+	341.209	7	185.341
341.206	HMDB0036752	Yucalexin P17	C20H30O3	318.219	M+Na	+	341.209	7	186.457
347.182	HMDB0041795	19-Noraldosterone	C20H26O5	346.178	M+H	+	347.185	9	182.56
347.182	HMDB0036690	3-Epinobilin	C20H26O5	346.178	M+H	+	347.185	9	185.137
347.182	HMDB0032896	3-Oxo-6b-angeloyloxy-7(11)-eremophilen-12,8a-olide	C20H26O5	346.178	M+H	+	347.185	9	181.712
347.182	HMDB0040795	7'-O-Methylmarmin	C20H26O5	346.178	M+H	+	347.185	9	184.329
347.182	HMDB0034605	Annuolide G	C20H26O5	346.178	M+H	+	347.185	9	182.556
347.182	HMDB0038580	Cibaric acid	C18H28O5	324.194	M+Na	+	347.183	2	188.758
347.182	HMDB0035812	Epirosmanol	C20H26O5	346.178	M+H	+	347.185	9	180.776
347.182	HMDB0032819	Gibberellin A113	C20H26O5	346.178	M+H	+	347.185	9
347.182	HMDB0303459	Gibberellin A24	C20H26O5	346.178	M+H	+	347.185	9	180.768
347.182	HMDB0035047	Gibberellin A37	C20H26O5	346.178	M+H	+	347.185	9	181.1
347.182	HMDB0254589	Gibberellin A4 methyl ester	C20H26O5	346.178	M+H	+	347.185	9	181.2
347.182	HMDB0036901	Gibberellin A44	C20H26O5	346.178	M+H	+	347.185	9	180.8
347.182	HMDB0036894	Gibberellin A64	C20H26O5	346.178	M+H	+	347.185	9	181.2
347.182	HMDB0341330	Hymeglusin	C18H28O5	324.194	M+Na	+	347.183	2
347.182	HMDB0036661	Isorosmanol	C20H26O5	346.178	M+H	+	347.185	9	180.371
347.182	HMDB0033631	Lactapiperanol D	C18H28O5	324.194	M+Na	+	347.183	2	181.855
347.182	HMDB0036474	Verimol G	C20H26O5	346.178	M+H	+	347.185	9	186.972
347.182	HMDB0259942	Xyloketal B	C20H26O5	346.178	M+H	+	347.185	9	182.766
349.211	HMDB0060707	15beta-Hydroxydesogestrel	C22H30O2	326.225	M+Na	+	349.214	9	189.976
349.211	HMDB0060719	2-Hydroxydesogestrel	C22H30O2	326.225	M+Na	+	349.214	9	190
349.211	HMDB0245853	3,4-Didehydroretinol Acetate	C22H30O2	326.225	M+Na	+	349.214	9	187.82
349.211	HMDB0060755	3a-Hydroxydesogestrel	C22H30O2	326.225	M+Na	+	349.214	9	188.956
349.211	HMDB0247087	6-Methylene-4-pregnene-3,20-dione	C22H30O2	326.225	M+Na	+	349.214	9	183.674
349.211	HMDB0248450	Anordiol	C22H30O2	326.225	M+Na	+	349.214	9	186.185
349.211	HMDB0302024	Apo-14'-zeaxanthinal	C22H30O2	326.225	M+Na	+	349.214	9	195.691
349.211	HMDB0256802	Promegestone	C22H30O2	326.225	M+Na	+	349.214	9	187.514
349.211	HMDB0015695	Roxatidine acetate	C19H28N2O4	348.205	M+H	+	349.212	4	183.112
351.099	HMDB0246954	3,4-Dichloro-n-{[1-(dimethylamino)cyclohexyl]methyl}benzamide	C16H22Cl2N2O	328.111	M+Na	+	351.1	4	179.421
351.099	HMDB0252213	Fenoxypen	C16H18N2O5S	350.094	M+H	+	351.101	7	180.996
351.099	HMDB0255004	n-(3,4-Dichlorophenyl)-n-[(1r,2s)-2-(dimethylamino)cyclopentyl]propanamide	C16H22Cl2N2O	328.111	M+Na	+	351.1	4	182.872
351.099	HMDB0014561	Penicillin V	C16H18N2O5S	350.094	M+H	+	351.101	7	179.785
351.099	HMDB0256233	Penicillin X	C16H18N2O5S	350.094	M+H	+	351.101	7	182.152
351.192	HMDB0242366	(1R)-trans-Phenothrin	C23H26O3	350.188	M+H	+	351.195	9	188.138
351.192	HMDB0244363	11-Ketoprogesterone	C21H28O3	328.204	M+Na	+	351.193	2	184.701
351.192	HMDB0038391	12-Methoxy-8,11,13-abietatrien-20,11-olide	C21H28O3	328.204	M+Na	+	351.193	2	191.139
351.192	HMDB0251479	Disofenin	C18H26N2O5	350.184	M+H	+	351.191	3	185.334
351.192	HMDB0014495	Megestrol	C21H28O3	328.204	M+Na	+	351.193	2	186.735
351.192	HMDB0255700	Nomegestrol	C21H28O3	328.204	M+Na	+	351.193	2	186.711
351.227	HMDB0251558	(4E,7E,10Z,13E,16E,19E)-Docosa-4,7,10,13,16,19-hexaenoic acid	C22H32O2	328.24	M+Na	+	351.229	8	186.487
351.227	HMDB0038908	(Z,Z)-2-Methyl-5-(8,11,14-pentadecatrienyl)-1,3-benzenediol	C22H32O2	328.24	M+Na	+	351.229	8	191.729
351.227	HMDB0247587	9-cis Retinol Acetate	C22H32O2	328.24	M+Na	+	351.229	8	190.03
351.227	HMDB0244316	Docosahexaenoicacid(DHA)	C22H32O2	328.24	M+Na	+	351.229	8	186.348
351.227	HMDB0030446	Grifolin	C22H32O2	328.24	M+Na	+	351.229	8	191.605
351.227	HMDB0030053	Neogrifolin	C22H32O2	328.24	M+Na	+	351.229	8	192.65
351.227	HMDB0256803	Promestrienum	C22H32O2	328.24	M+Na	+	351.229	8	189.723
351.227	HMDB0035185	Retinol acetate	C22H32O2	328.24	M+Na	+	351.229	8	190.788
351.25	HMDB0247207	(5E)-5-[(3Ar,4S,5S,6aR)-5-hydroxy-4-[(E,3R)-3-hydroxyoct-1-enyl]-3,3a,4,5,6,6a-hexahydro-1H-pentalen-2-ylidene]pentanoic acid	C21H34O4	350.246	M+H	+	351.253	9
351.25	HMDB0033616	(S)-[10]-Gingerol	C21H34O4	350.246	M+H	+	351.253	9	193.015
351.25	HMDB0246975	(Z)-7-[(1R,4S,5R,6S)-5-[(E,3R)-3-Hydroxyoct-1-enyl]-2-oxabicyclo[2.2.1]heptan-6-yl]hept-5-enoic acid	C21H34O4	350.246	M+H	+	351.253	9	192.67
351.25	HMDB0244668	15-Hydroxy-11alpha,9alpha-(epoxymethano)prosta-5,13-dienoic acid	C21H34O4	350.246	M+H	+	351.253	9	192.464
351.25	HMDB0258442	5-Heptenoic acid, 7-((1S,2R,3S,4R)-3-((1E,3R)-3-hydroxy-1-octen-1-yl)-7-oxabicyclo(2.2.1)hept-2-yl)-, (5Z)-	C21H34O4	350.246	M+H	+	351.253	9	191.561
351.25	HMDB0000449	5a-Tetrahydrocorticosterone	C21H34O4	350.246	M+H	+	351.253	9	186.718
351.25	HMDB0031043	Avocadene 1-acetate	C19H36O4	328.261	M+Na	+	351.251	2	190.003
351.25	HMDB0031044	Avocadene 2-acetate	C19H36O4	328.261	M+Na	+	351.251	2	191.512
351.25	HMDB0031045	Avocadene 4-acetate	C19H36O4	328.261	M+Na	+	351.251	2	189.927
351.25	HMDB0011534	MG(0:0/16:1(9Z)/0:0)	C19H36O4	328.261	M+Na	+	351.251	2	193.306
351.25	HMDB0011541	MG(0:0/18:4(6Z,9Z,12Z,15Z)/0:0)	C21H34O4	350.246	M+H	+	351.253	9	193.216
351.25	HMDB0011565	MG(16:1(9Z)/0:0/0:0)	C19H36O4	328.261	M+Na	+	351.251	2	188.916
351.25	HMDB0011571	MG(18:4(6Z,9Z,12Z,15Z)/0:0/0:0)	C21H34O4	350.246	M+H	+	351.253	9	189.215
351.25	HMDB0041997	Pregnanetriolone	C21H34O4	350.246	M+H	+	351.253	9	184.021
351.25	HMDB0000268	Tetrahydrocorticosterone	C21H34O4	350.246	M+H	+	351.253	9	189.2
351.25	HMDB0005972	Tetrahydrodeoxycortisol	C21H34O4	350.246	M+H	+	351.253	9	185.999
353.099	HMDB0037955	(±)-3',4'-Methylenedioxy-5,7-dimethylepicatechin	C18H18O6	330.11	M+Na	+	353.1	3	183.994
353.099	HMDB0032655	(R)-2-Feruloyl-1-(4-Hydroxyphenyl)-1,2-ethanediol	C18H18O6	330.11	M+Na	+	353.1	3	187.952
353.099	HMDB0341117	2',3-Dihydroxy-4,4',6'-Trimethoxychalcone	C18H18O6	330.11	M+Na	+	353.1	3
353.099	HMDB0038904	3-(2,4-Dihydroxyphenyl)-8,9-dihydro-5-hydroxy-8-(1-methylethenyl)-4H-furo[2,3-h]-1-benzopyran-5-one	C20H16O6	352.095	M+H	+	353.102	10	185.557
353.099	HMDB0303926	3'-O-Methylviolanone	C18H18O6	330.11	M+Na	+	353.1	3	182.891
353.099	HMDB0033817	4-Hydroxy-2,3,9-trimethoxypterocarpan	C18H18O6	330.11	M+Na	+	353.1	3	183.245
353.099	HMDB0037253	5-Hydroxy-3-(4-hydroxybenzyl)-7,8-dimethoxy-4-chromanone	C18H18O6	330.11	M+Na	+	353.1	3	181.993
353.099	HMDB0033299	7-Hydroxy-3-(3-hydroxy-4-methoxybenzyl)-5-methoxy-4-chromanone	C18H18O6	330.11	M+Na	+	353.1	3	185.966
353.099	HMDB0011672	Aflatoxin B1 dialcohol	C18H18O6	330.11	M+Na	+	353.1	3	182.602
353.099	HMDB0038494	Americanol	C18H18O6	330.11	M+Na	+	353.1	3	184.172
353.099	HMDB0039381	Americanol A	C18H18O6	330.11	M+Na	+	353.1	3	188.017
353.099	HMDB0037315	Cerasinone	C18H18O6	330.11	M+Na	+	353.1	3	183.486
353.099	HMDB0037424	Citrusinol	C20H16O6	352.095	M+H	+	353.102	10	185.286
353.099	HMDB0037425	Cycloartocarpesin	C20H16O6	352.095	M+H	+	353.102	10	184.95
353.099	HMDB0040304	Cyclocommunol	C20H16O6	352.095	M+H	+	353.102	10	181.462
353.099	HMDB0251141	Diapocynin	C18H18O6	330.11	M+Na	+	353.1	3	183.539
353.099	HMDB0039740	Isoamericanol A	C18H18O6	330.11	M+Na	+	353.1	3	186.861
353.099	HMDB0341171	Leprapinic acid	C20H16O6	352.095	M+H	+	353.102	10
353.099	HMDB0038127	Lupinisoflavone A	C20H16O6	352.095	M+H	+	353.102	10	183.342
353.099	HMDB0033697	Melilotocarpan C	C18H18O6	330.11	M+Na	+	353.1	3	184.569
353.099	HMDB0034019	Parvisoflavone A	C20H16O6	352.095	M+H	+	353.102	10	184.804
353.099	HMDB0035184	Semilicoisoflavone B	C20H16O6	352.095	M+H	+	353.102	10	182.022
353.13	HMDB0249943	(4Bs,8aR,10aS)-10a-ethynyl-4b,8,8-trimethyl-3,7-dioxo-3,4b,7,8,8a,9,10,10a-octahydrophenanthrene-2,6-dicarbonitrile	C21H18N2O2	330.137	M+Na	+	353.126	10	189.26
353.13	HMDB0240230	Oxomemazine	C18H22N2O2S	330.14	M+Na	+	353.129	0	179.384
353.13	HMDB0014650	Triflupromazine	C18H19F3N2S	352.122	M+H	+	353.129	0	176.192
353.244	HMDB0340942	(7E,10E,13E,16E,19E)-docosa-7,10,13,16,19-pentaenoic acid	C22H34O2	330.256	M+Na	+	353.245	4
353.244	HMDB0035581	1-Phenyl-1,3-hexadecanedione	C22H34O2	330.256	M+Na	+	353.245	4	195.348
353.244	HMDB0038909	2-Methyl-5-(8,11-pentadecadienyl)-1,3-benzenediol	C22H34O2	330.256	M+Na	+	353.245	4	199.461
353.244	HMDB0246621	4,7,10,13,16-Docosapentaenoic acid	C22H34O2	330.256	M+Na	+	353.245	4	189.904
353.244	HMDB0039133	4,8,12,15,19-Docosapentaenoic acid	C22H34O2	330.256	M+Na	+	353.245	4	187.6
353.244	HMDB0247288	7,10,13,16,19-Docosapentaenoic acid	C22H34O2	330.256	M+Na	+	353.245	4	189.463
353.244	HMDB0304261	all-cis-7,10,13,16,19-docosapentaenoate	C22H33O2	329.249	M+Na	+	353.245	4	196.983
353.244	HMDB0251562	Docosa-2,4,6,8,10-pentaenoic acid	C22H34O2	330.256	M+Na	+	353.245	4	188.454
353.244	HMDB0006528	Docosapentaenoic acid (22n-3)	C22H34O2	330.256	M+Na	+	353.245	4	194.221
353.244	HMDB0001976	Docosapentaenoic acid (22n-6)	C22H34O2	330.256	M+Na	+	353.245	4	196.844
353.244	HMDB0249402	Eicosapentaenoic acid ethyl ester	C22H34O2	330.256	M+Na	+	353.245	4	189.232
353.244	HMDB0035024	ent-16-Kauren-19-ol acetate	C22H34O2	330.256	M+Na	+	353.245	4	188.087
353.244	HMDB0032257	Ethyl abietate	C22H34O2	330.256	M+Na	+	353.245	4	193.736
353.244	HMDB0039530	Ethyl icosapentate	C22H34O2	330.256	M+Na	+	353.245	4	191.853
353.244	HMDB0304493	taxa-4(20),11-dien-5-alpha-yl acetate	C22H34O2	330.256	M+Na	+	353.245	4	188.581
353.266	HMDB0241517	(10Z)-Heptadec-10-enoylcarnitine	C24H45NO4	411.335	M+H	+	353.269	9	215.077
353.266	HMDB0241516	(9E)-Heptadec-9-enoylcarnitine	C24H45NO4	411.335	M+H	+	353.269	9	216.089
353.266	HMDB0251673	3-Ethyl-4-(9-hydroxy-4,6,8,10-tetramethyl-7-oxododec-4-en-2-yl)oxetan-2-one	C21H36O4	352.261	M+H	+	353.269	9	191.031
353.266	HMDB0245964	3-Palmitoyl-sn-glycerol	C19H38O4	330.277	M+Na	+	353.266	2	192.737
353.266	HMDB0011533	MG(0:0/16:0/0:0)	C19H38O4	330.277	M+Na	+	353.266	2	194.023
353.266	HMDB0011539	MG(0:0/18:3(6Z,9Z,12Z)/0:0)	C21H36O4	352.261	M+H	+	353.269	9	193.844
353.266	HMDB0011540	MG(0:0/18:3(9Z,12Z,15Z)/0:0)	C21H36O4	352.261	M+H	+	353.269	9	193.768
353.266	HMDB0072873	MG(0:0/i-16:0/0:0)	C19H38O4	330.277	M+Na	+	353.266	2	195.381
353.266	HMDB0011564	MG(16:0/0:0/0:0)	C19H38O4	330.277	M+Na	+	353.266	2	189.208
353.266	HMDB0011569	MG(18:3(6Z,9Z,12Z)/0:0/0:0)	C21H36O4	352.261	M+H	+	353.269	9	190.756
353.266	HMDB0011570	MG(18:3(9Z,12Z,15Z)/0:0/0:0)	C21H36O4	352.261	M+H	+	353.269	9	190.715
353.266	HMDB0072844	MG(i-16:0/0:0/0:0)	C19H38O4	330.277	M+Na	+	353.266	2	190.935
355.128	HMDB0031758	Allithiamine	C15H22N4O2S2	354.118	M+H	+	355.126	5	182.472
355.128	HMDB0060831	meta-O-Dealkylated flecainide	C15H19F3N2O3	332.135	M+Na	+	355.124	10	176.978
355.128	HMDB0258148	N-[(4-Amino-2-methylpyrimidin-5-yl)methyl]-N-[5-hydroxy-3-(prop-2-enyldisulfanyl)pent-2-en-2-yl]formamide	C15H22N4O2S2	354.118	M+H	+	355.126	5	172.872
357.066	HMDB0246580	(4-Sulfamoylphenyl) 4-(diaminomethylideneamino)benzoate	C14H14N4O4S	334.074	M+Na	+	357.063	9	178.333
357.066	HMDB0253319	(S)-2-((6,7-Dichloro-2-cyclopentyl-2-methyl-1-oxo-2,3-dihydro-1H-inden-5-yl)oxy)acetic acid	C17H18Cl2O4	356.058	M+H	+	357.065	1	176.198
357.146	HMDB0254534	Methiothepin	C20H24N2S2	356.138	M+H	+	357.145	3	185.154
357.146	HMDB0257423	S-Petasin	C19H26O3S	334.16	M+Na	+	357.149	9	184.733
357.159	HMDB0004634	4-Chloromethandienone	C20H27ClO2	334.17	M+Na	+	357.159	2	182.306
357.159	HMDB0251975	Strychnin	C21H22N2O2	334.168	M+Na	+	357.157	4	184.863
357.18	HMDB0256796	Proglumide	C18H26N2O4	334.189	M+Na	+	357.178	3	187.26
359.174	HMDB0242242	(+)-3,4-Didehydrocoronaridine	C21H24N2O2	336.184	M+Na	+	359.173	3	196.938
[truncated: 4,530 more rows]

## Sheet: Meatbolites_POS_1_3
Table SI_5. Tentatively labelled metabolites from largely deviated m/z values in Group 1 & 3 -Positive Mode
query_mass	compound_id	compound_name	formula	monoisotopic_mass	adduct	adduct_type	adduct_m/z	delta(ppm),	ccs_value
156.042	HMDB0253647	Isoindolin-1-one	C8H7NO	133.053	M+Na	+	156.042	2	135.366
156.042	HMDB0244886	1H-Indol-2-ol	C8H7NO	133.053	M+Na	+	156.042	2	132.796
156.042	HMDB0256059	p-Tolyl isocyanate	C8H7NO	133.053	M+Na	+	156.042	2	135.528
156.042	HMDB0061918	1,3-Dihydro-(2H)-indol-2-one	C8H7NO	133.053	M+Na	+	156.042	2	132.332
156.042	HMDB0060486	Mandelonitrile	C8H7NO	133.053	M+Na	+	156.042	2	135.604
156.042	HMDB0059805	5-Hydroxyindole	C8H7NO	133.053	M+Na	+	156.042	2	133.722
156.042	HMDB0032390	2-Methyl-4,5-benzoxazole	C8H7NO	133.053	M+Na	+	156.042	2	133.661
156.042	HMDB0029757	4-Hydroxybenzeneacetonitrile	C8H7NO	133.053	M+Na	+	156.042	2	133.748
156.042	HMDB0034666	(±)-2-Hydroxy-2-phenylacetonitrile	C8H7NO	133.053	M+Na	+	156.042	2	134.488
156.042	HMDB0004094	Indoxyl	C8H7NO	133.053	M+Na	+	156.042	2	132.5
156.042	HMDB0060173	N-Methylethanolaminium phosphate	C3H10NO4P	155.035	M+H	+	156.042	2	131.806
156.042	HMDB0304226	6-hydroxy-2-cyclohexen-one-carboxylate	C7H7O4	155.035	M+H	+	156.042	4	137.644
191.982	HMDB0014500	Chlorzoxazone	C7H4ClNO2	168.993	M+Na	+	191.982	2	140.772
191.982	HMDB0246770	5-Chlorobenzo[d]isoxazol-3-ol	C7H4ClNO2	168.993	M+Na	+	191.982	2	139.101
191.982	HMDB0244856	6-Chloro-2-benzoxazolinone	C7H4ClNO2	168.993	M+Na	+	191.982	2	142.523
199.169	HMDB0340655	dodec-6-enoic acid	C12H22O2	198.162	M+H	+	199.169	2
199.169	HMDB0340654	dodec-3-enoic acid	C12H22O2	198.162	M+H	+	199.169	2
199.169	HMDB0340648	(9E)-dodec-9-enoic acid	C12H22O2	198.162	M+H	+	199.169	2
199.169	HMDB0303915	4-tert-Butylcyclohexyl acetate	C12H22O2	198.162	M+H	+	199.169	2	147.627
199.169	HMDB0303878	dihydroterpinyl acetate	C12H22O2	198.162	M+H	+	199.169	2	149.365
199.169	HMDB0340653	dodec-2-enoic acid	C12H22O2	198.162	M+H	+	199.169	2
199.169	HMDB0340652	dodec-8-enoic acid	C12H22O2	198.162	M+H	+	199.169	2
199.169	HMDB0340651	dodec-7-enoic acid	C12H22O2	198.162	M+H	+	199.169	2
199.169	HMDB0302419	Hex-trans-2-enyl hexanoate	C12H22O2	198.162	M+H	+	199.169	2	150.855
199.169	HMDB0340649	dodec-4-enoic acid	C12H22O2	198.162	M+H	+	199.169	2
199.169	HMDB0303918	DL-Menthyl acetate	C12H22O2	198.162	M+H	+	199.169	2	148.665
199.169	HMDB0340650	dodec-5-enoic acid	C12H22O2	198.162	M+H	+	199.169	2
199.169	HMDB0302770	Neoisomenthol acetate	C12H22O2	198.162	M+H	+	199.169	2	148.911
199.169	HMDB0302769	Isomenthol acetate	C12H22O2	198.162	M+H	+	199.169	2	148.859
199.169	HMDB0032235	2,6-Dimethyl-5-heptenal propyleneglycol acetal	C12H22O2	198.162	M+H	+	199.169	2	149.257
199.169	HMDB0302743	(+)-Neomenthyl acetate	C12H22O2	198.162	M+H	+	199.169	2	149.756
199.169	HMDB0032248	11-Dodecenoic acid	C12H22O2	198.162	M+H	+	199.169	2	151.702
199.169	HMDB0032214	cis-4-Decenyl acetate	C12H22O2	198.162	M+H	+	199.169	2	153.217
199.169	HMDB0034160	(±)-Citronellyl acetate	C12H22O2	198.162	M+H	+	199.169	2	149.779
199.169	HMDB0038924	2-Hexenyl hexanoate	C12H22O2	198.162	M+H	+	199.169	2	150.385
199.169	HMDB0040163	Hexyl 2-methyl-4-pentenoate	C12H22O2	198.162	M+H	+	199.169	2	152.478
199.169	HMDB0041449	[(3,7-Dimethyl-6-octenyl)oxy]acetaldehyde	C12H22O2	198.162	M+H	+	199.169	2	147.902
199.169	HMDB0037329	Ethyl 2-decenoate	C12H22O2	198.162	M+H	+	199.169	2	152.582
199.169	HMDB0034844	Citronellyl acetate	C12H22O2	198.162	M+H	+	199.169	2	149.843
199.169	HMDB0037186	Rhodinyl acetate	C12H22O2	198.162	M+H	+	199.169	2	149.567
199.169	HMDB0029585	Methyl 10-undecenoate	C12H22O2	198.162	M+H	+	199.169	2	152.19
199.169	HMDB0039220	Ethyl 4-decenoate	C12H22O2	198.162	M+H	+	199.169	2	150.967
199.169	HMDB0037498	1-Ethenylhexyl butanoate	C12H22O2	198.162	M+H	+	199.169	2	151.891
199.169	HMDB0033378	cis-3-Hexenyl hexanoate	C12H22O2	198.162	M+H	+	199.169	2	151.019
199.169	HMDB0040158	Hexyl 2-methyl-3-pentenoate	C12H22O2	198.162	M+H	+	199.169	2	152.632
199.169	HMDB0029763	Allyl nonanoate	C12H22O2	198.162	M+H	+	199.169	2	151.761
199.169	HMDB0038081	2-Octenyl butyrate	C12H22O2	198.162	M+H	+	199.169	2	151.523
199.169	HMDB0040361	1,1-Dimethoxy-3,7-dimethyl-2,6-octadiene	C12H22O2	198.162	M+H	+	199.169	2	150.664
199.169	HMDB0036182	5,5-Dibutyl-4,5-dihydro-2(3H)furanone	C12H22O2	198.162	M+H	+	199.169	2	150.596
199.169	HMDB0038895	7-Hexyl-2-oxepanone	C12H22O2	198.162	M+H	+	199.169	2	150.287
199.169	HMDB0038269	Hexyl 2E-hexenoate	C12H22O2	198.162	M+H	+	199.169	2	151.276
199.169	HMDB0037813	3-Heptyldihydro-5-methyl-2(3H)-furanone	C12H22O2	198.162	M+H	+	199.169	2	148.842
199.169	HMDB0302759	1-Menthol acetate	C12H22O2	198.162	M+H	+	199.169	2	147.747
199.169	HMDB0041264	(±)-Menthyl acetate	C12H22O2	198.162	M+H	+	199.169	2	148.827
199.169	HMDB0037305	Methyl 9-undecenoate	C12H22O2	198.162	M+H	+	199.169	2	152.385
199.169	HMDB0031683	xi-Dihydro-5-octyl-2(3H)-furanone	C12H22O2	198.162	M+H	+	199.169	2	151.279
199.169	HMDB0037742	xi-5-Dodecanolide	C12H22O2	198.162	M+H	+	199.169	2	150.555
199.169	HMDB0010729	trans-Dodec-2-enoic acid	C12H22O2	198.162	M+H	+	199.169	2	151.823
199.169	HMDB0000529	5Z-Dodecenoic acid	C12H22O2	198.162	M+H	+	199.169	2	151.889
201.088	HMDB0256717	5-Hydroperoxypent-1-enylbenzene	C11H14O2	178.099	M+Na	+	201.089	1	147.371
201.088	HMDB0256425	Phenyl valerate	C11H14O2	178.099	M+Na	+	201.089	1	148.029
201.088	HMDB0254595	Methyl isoeugenol	C11H14O2	178.099	M+Na	+	201.089	1	145.928
201.088	HMDB0033386	3-Phenylpropyl acetate	C11H14O2	178.099	M+Na	+	201.089	1	145.615
201.088	HMDB0040583	2-Methylpropyl benzoate	C11H14O2	178.099	M+Na	+	201.089	1	146.143
201.088	HMDB0033376	Phenylmethyl butanoate	C11H14O2	178.099	M+Na	+	201.089	1	146.176
201.088	HMDB0031250	Phenylmethyl 2-methylpropanoate	C11H14O2	178.099	M+Na	+	201.089	1	145.954
201.088	HMDB0303178	Butyl benzoate	C11H14O2	178.099	M+Na	+	201.089	1	149.662
201.088	HMDB0040287	1-Phenylethyl propanoate	C11H14O2	178.099	M+Na	+	201.089	1	146.482
201.088	HMDB0037708	p-Tolyl isobutyrate	C11H14O2	178.099	M+Na	+	201.089	1	147.177
201.088	HMDB0040356	Osmorhizole	C11H14O2	178.099	M+Na	+	201.089	1	147.274
201.088	HMDB0036235	alpha,alpha-Dimethylphenethyl formate	C11H14O2	178.099	M+Na	+	201.089	1	146.101
201.088	HMDB0031864	Methyleugenol	C11H14O2	178.099	M+Na	+	201.089	1	147.274
201.088	HMDB0033597	4-(4-Methoxyphenyl)-2-butanone	C11H14O2	178.099	M+Na	+	201.089	1	148.483
201.088	HMDB0036385	Methyl 4-phenylbutanoate	C11H14O2	178.099	M+Na	+	201.089	1	147.066
201.088	HMDB0040800	2-Ethoxy-5-(1-propenyl)phenol	C11H14O2	178.099	M+Na	+	201.089	1	147.882
201.088	HMDB0040426	Isopropyl phenylacetate	C11H14O2	178.099	M+Na	+	201.089	1	148.018
201.088	HMDB0038179	3-(2-Hydroxy-4-methylphenyl)-2-butanone	C11H14O2	178.099	M+Na	+	201.089	1	147.071
201.088	HMDB0037680	2-Methylphenyl 2-methylpropanoate	C11H14O2	178.099	M+Na	+	201.089	1	145.403
201.088	HMDB0040411	Ethyl 3-phenylpropanoate	C11H14O2	178.099	M+Na	+	201.089	1	146.06
201.088	HMDB0035013	2-Phenylethyl propanoate	C11H14O2	178.099	M+Na	+	201.089	1	145.714
201.088	HMDB0041553	Methylisoeugenol	C11H14O2	178.099	M+Na	+	201.089	1	147.934
201.088	HMDB0040425	Propyl phenylacetate	C11H14O2	178.099	M+Na	+	201.089	1	147.43
201.088	HMDB0002043	5-Phenylvaleric acid	C11H14O2	178.099	M+Na	+	201.089	1	147.341
204.123	HMDB0252807	Glutamic acid diethyl ester	C9H17NO4	203.116	M+H	+	204.123	2	147.065
204.123	HMDB0242158	1-Carboxyethylisoleucine	C9H17NO4	203.116	M+H	+	204.123	2	149.817
204.123	HMDB0240626	1-Carboxyethylleucine	C9H17NO4	203.116	M+H	+	204.123	2	148.794
204.123	HMDB0240771	Acetyl-D-carnitine	C9H17NO4	203.116	M+H	+	204.123	2	135
204.123	HMDB0000201	L-Acetylcarnitine	C9H17NO4	203.116	M+H	+	204.123	2	144.936
204.123	HMDB0062176	N-Lactoylleucine	C9H17NO4	203.116	M+H	+	204.123	2	149.679
204.123	HMDB0240773	DL-Acetylcarnitine	C9H17NO4	203.116	M+H	+	204.123	2	146.526
205.961	HMDB0304085	2-phospho-D-glycerate	C3H4O7P	182.971	M+Na	+	205.96	4	134.797
207.116	HMDB0247615	9,10-Dimethylanthracene	C16H14	206.11	M+H	+	207.117	2	142.2
209.096	HMDB0246115	3(2H)-Isoflavene	C15H12O	208.089	M+H	+	209.096	2	145.482
209.096	HMDB0060323	1-Methoxyphenanthrene	C15H12O	208.089	M+H	+	209.096	2	145.592
209.096	HMDB0003066	Chalcone	C15H12O	208.089	M+H	+	209.096	2	148.328
211.095	HMDB0303361	Arginine hydrochloride	C6H15ClN4O2	210.088	M+H	+	211.096	2	142.197
211.111	HMDB0035896	Lactaroviolin	C15H14O	210.104	M+H	+	211.112	2	148.592
211.111	HMDB0032041	1,3-Diphenyl-1-propanone	C15H14O	210.104	M+H	+	211.112	2	148.023
211.111	HMDB0032561	1,3-Diphenyl-2-propanone	C15H14O	210.104	M+H	+	211.112	2	148.055
211.111	HMDB0253635	Isoflavan	C15H14O	210.104	M+H	+	211.112	2	145.259
211.111	HMDB0252290	Flavan	C15H14O	210.104	M+H	+	211.112	2	145.623
219.026	HMDB0059809	4-Hydroxy-benzenepropanedioate	C9H8O5	196.037	M+Na	+	219.026	1	145.611
219.026	HMDB0030800	3-Methoxy-4,5-methylenedioxybenzoic acid	C9H8O5	196.037	M+Na	+	219.026	1	146.959
219.047	HMDB0242119	D-Mannonic acid	C6H12O7	196.058	M+Na	+	219.048	3	151.371
219.047	HMDB0303760	2-Carboxyarabinitol	C6H12O7	196.058	M+Na	+	219.048	3	145.478
219.047	HMDB0003290	Gulonic acid	C6H12O7	196.058	M+Na	+	219.048	3	151.674
219.047	HMDB0000625	Gluconic acid	C6H12O7	196.058	M+Na	+	219.048	3	151.625
219.047	HMDB0000565	Galactonic acid	C6H12O7	196.058	M+Na	+	219.048	3	151.591
219.047	HMDB0251453	Diphenyl sulfone	C12H10O2S	218.04	M+H	+	219.047	2	146.716
221.078	HMDB0341110	(-)-Camphanic acid	C10H14O4	198.089	M+Na	+	221.078	2
221.078	HMDB0257890	(Carbamoylamino)peroxyurea	C10H14O4	198.089	M+Na	+	221.078	2	150.069
221.078	HMDB0244146	1,2,4,5-Tetramethoxybenzene	C10H14O4	198.089	M+Na	+	221.078	2	149.534
221.078	HMDB0242172	Decadienedioic acid	C10H14O4	198.089	M+Na	+	221.078	2	169.587
221.078	HMDB0340570	deca-3,7-dienedioic acid	C10H14O4	198.089	M+Na	+	221.078	2
221.078	HMDB0340569	deca-2,6-dienedioic acid	C10H14O4	198.089	M+Na	+	221.078	2
221.078	HMDB0340568	deca-4,6-dienedioic acid	C10H14O4	198.089	M+Na	+	221.078	2
221.078	HMDB0340567	deca-3,5-dienedioic acid	C10H14O4	198.089	M+Na	+	221.078	2
221.078	HMDB0340566	deca-3,6-dienedioic acid	C10H14O4	198.089	M+Na	+	221.078	2
221.078	HMDB0340565	deca-2,8-dienedioic acid	C10H14O4	198.089	M+Na	+	221.078	2
221.078	HMDB0340564	deca-2,7-dienedioic acid	C10H14O4	198.089	M+Na	+	221.078	2
221.078	HMDB0340563	(2Z,4E)-deca-2,4-dienedioic acid	C10H14O4	198.089	M+Na	+	221.078	2
221.078	HMDB0340562	deca-2,5-dienedioic acid	C10H14O4	198.089	M+Na	+	221.078	2
221.078	HMDB0252072	Ethylene glycol dimethacrylate	C10H14O4	198.089	M+Na	+	221.078	2	149.15
221.078	HMDB0244202	1,4-Butanediol diacrylate	C10H14O4	198.089	M+Na	+	221.078	2	153.305
221.078	HMDB0303217	4,5-Dihydro-2,5-dimethyl-4-oxo-3-furanyl butyrate	C10H14O4	198.089	M+Na	+	221.078	2	156.13
221.078	HMDB0256079	Paeonimetabolin I	C10H14O4	198.089	M+Na	+	221.078	2	152.332
221.078	HMDB0059779	2,3-Methylene suberic acid	C10H14O4	198.089	M+Na	+	221.078	2	151.875
221.078	HMDB0059768	3,4-Methylene suberic acid	C10H14O4	198.089	M+Na	+	221.078	2	151.646
221.078	HMDB0030991	5-(3E-Pentenyl)tetrahydro-2-oxo-3-furancarboxylic acid	C10H14O4	198.089	M+Na	+	221.078	2	152.697
221.078	HMDB0033093	3-(4-Hydroxy-3-methoxyphenyl)-1,2-propanediol	C10H14O4	198.089	M+Na	+	221.078	2	151.201
221.078	HMDB0034099	(2E,4E)-2,7-Dimethyl-2,4-octadienedioic acid	C10H14O4	198.089	M+Na	+	221.078	2	150.385
221.078	HMDB0004998	Guaifenesin	C10H14O4	198.089	M+Na	+	221.078	2	150.018
222.029	HMDB0255100	N-Chlorophenylalanine	C9H10ClNO2	199.04	M+Na	+	222.029	2	146.113
222.029	HMDB0243595	(2S)-2-(4-Chloroanilino)propanoic acid	C9H10ClNO2	199.04	M+Na	+	222.029	2	145.774
222.029	HMDB0244605	4-Chloro-L-phenylalanine	C9H10ClNO2	199.04	M+Na	+	222.029	2	146.849
223.111	HMDB0249462	Buthionine sulfoximine	C8H18N2O3S	222.104	M+H	+	223.111	1	151.032
231.099	HMDB0259688	Dimethylmethoxy chromanol	C12H16O3	208.11	M+Na	+	231.099	1	156.996
231.099	HMDB0245218	2-Methyl-3-methoxy-4-phenylbutyric acid	C12H16O3	208.11	M+Na	+	231.099	1	153.663
231.099	HMDB0246912	1,2,4-Trimethoxy-5-propenylbenzene	C12H16O3	208.11	M+Na	+	231.099	1	152.699
231.099	HMDB0341376	Primin	C12H16O3	208.11	M+Na	+	231.099	1
231.099	HMDB0031469	trans-Isoasarone	C12H16O3	208.11	M+Na	+	231.099	1	153.065
231.099	HMDB0033778	Elemicin	C12H16O3	208.11	M+Na	+	231.099	1	151.561
231.099	HMDB0034991	4-Methoxybenzyl butanoate	C12H16O3	208.11	M+Na	+	231.099	1	153.833
231.099	HMDB0029872	gamma-Asarone	C12H16O3	208.11	M+Na	+	231.099	1	153.23
231.099	HMDB0030150	Jasmine ketolactone	C12H16O3	208.11	M+Na	+	231.099	1	154.07
231.099	HMDB0040225	Isoamyl salicylate	C12H16O3	208.11	M+Na	+	231.099	1	154.106
231.099	HMDB0029867	Isoelemicin	C12H16O3	208.11	M+Na	+	231.099	1	152.239
231.099	HMDB0040218	2-Phenoxyethyl isobutyrate	C12H16O3	208.11	M+Na	+	231.099	1	152.679
231.099	HMDB0035224	3,4-Dihydro-6-methoxy-3,7-dimethyl-1H-2-benzopyran-8-ol	C12H16O3	208.11	M+Na	+	231.099	1	155.836
231.099	HMDB0038604	Amyl salicylate	C12H16O3	208.11	M+Na	+	231.099	1	157.046
231.099	HMDB0302748	(+)-8-Acetoxycarvone	C12H16O3	208.11	M+Na	+	231.099	1	152.909
231.099	HMDB0030681	5-Deoxydiplosporin	C12H16O3	208.11	M+Na	+	231.099	1	155.729
231.099	HMDB0030197	(Z)-3-Oxo-2-(2-pentenyl)-1-cyclopenteneacetic acid	C12H16O3	208.11	M+Na	+	231.099	1	154.028
231.099	HMDB0041411	3,4-Dihydro-6-methoxy-2,2-dimethyl-2H-1-benzopyran-4-ol	C12H16O3	208.11	M+Na	+	231.099	1	154.129
232.154	HMDB0000736	Isobutyryl-L-carnitine	C11H21NO4	231.147	M+H	+	232.154	2	153.674
232.154	HMDB0002013	Butyrylcarnitine	C11H21NO4	231.147	M+H	+	232.154	2	153.495
233.078	HMDB0303361	Arginine hydrochloride	C6H15ClN4O2	210.088	M+Na	+	233.078	3	149.022
233.078	HMDB0340646	undeca-2,5,8-trienedioic acid	C11H14O4	210.089	M+Na	+	233.078	1
233.078	HMDB0340645	undeca-2,4,6-trienedioic acid	C11H14O4	210.089	M+Na	+	233.078	1
233.078	HMDB0340644	undeca-3,5,7-trienedioic acid	C11H14O4	210.089	M+Na	+	233.078	1
233.078	HMDB0340643	(5E,7E)-undeca-2,5,7-trienedioic acid	C11H14O4	210.089	M+Na	+	233.078	1
233.078	HMDB0240450	3,5-Dihydroxyphenylvaleric acid	C11H14O4	210.089	M+Na	+	233.078	1	152.835
233.078	HMDB0060737	3-(4-Hydroxy-3-methoxyphenyl)-2-methylpropionic acid	C11H14O4	210.089	M+Na	+	233.078	1	153.85
233.078	HMDB0029187	5-(3',5')-Dihydroxyphenyl-gamma-valerolactone	C11H14O4	210.089	M+Na	+	233.078	1	155.468
233.078	HMDB0029233	3,4-Dihydroxyphenylvaleric acid	C11H14O4	210.089	M+Na	+	233.078	1	153.35
233.078	HMDB0013070	Sinapyl alcohol	C11H14O4	210.089	M+Na	+	233.078	1	153.482
233.078	HMDB0036199	2-Methoxy-4-(4-methyl-1,3-dioxolan-2-yl)phenol	C11H14O4	210.089	M+Na	+	233.078	1	155.072
233.078	HMDB0033798	3-Methyl-1-(2,4,6-trihydroxyphenyl)-1-butanone	C11H14O4	210.089	M+Na	+	233.078	1	156.056
233.078	HMDB0034047	2'-Hydroxy-4',6'-dimethoxy-3'-methylacetophenone	C11H14O4	210.089	M+Na	+	233.078	1	153.057
233.078	HMDB0039428	2-Methoxy-3-(4-methoxyphenyl)propanoic acid	C11H14O4	210.089	M+Na	+	233.078	1	153.359
233.078	HMDB0041406	Bancroftinone	C11H14O4	210.089	M+Na	+	233.078	1	154.002
233.114	HMDB0303804	7-Epijasmonic acid	C12H18O3	210.126	M+Na	+	233.115	2	157.393
233.114	HMDB0037816	Dihydro-3-(1-octenyl)-2,5-furandione	C12H18O3	210.126	M+Na	+	233.115	2	157.041
233.114	HMDB0037135	1-Benzyloxy-1-(2-methoxyethoxy)ethane	C12H18O3	210.126	M+Na	+	233.115	2	154.681
233.114	HMDB0032871	Sedanonic acid	C12H18O3	210.126	M+Na	+	233.115	2	157.634
233.114	HMDB0032797	Jasmonic acid	C12H18O3	210.126	M+Na	+	233.115	2	157.591
233.114	HMDB0037735	Isoamyl 2-furonpropionate	C12H18O3	210.126	M+Na	+	233.115	2	156.111
233.114	HMDB0033102	Dihydro-3-(2-octenyl)-2,5-furandione	C12H18O3	210.126	M+Na	+	233.115	2	155.943
233.114	HMDB0037642	4-(Butoxymethyl)-2-methoxyphenol	C12H18O3	210.126	M+Na	+	233.115	2	157.946
233.114	HMDB0041573	3-Ethenyl-2,5-dimethyl-4-oxohex-5-en-2-yl acetate	C12H18O3	210.126	M+Na	+	233.115	2	153.531
233.114	HMDB0037104	(R)-8-Acetoxycarvotanacetone	C12H18O3	210.126	M+Na	+	233.115	2	153.668
233.114	HMDB0242176	gamma-Glutamyl-2-aminobutyrate	C9H15N2O5	231.099	M+H	+	233.113	5	149.135
233.114	HMDB0240645	gamma-Glutamyl-2-aminobutyric acid	C9H16N2O5	232.106	M+H	+	233.113	5	153.151
233.114	HMDB0029123	Valylaspartic acid	C9H16N2O5	232.106	M+H	+	233.113	5	156.521
233.114	HMDB0029062	Threonylhydroxyproline	C9H16N2O5	232.106	M+H	+	233.113	5	158.762
233.114	HMDB0028873	Hydroxyprolyl-Threonine	C9H16N2O5	232.106	M+H	+	233.113	5	150.214
233.114	HMDB0028766	Aspartyl-Valine	C9H16N2O5	232.106	M+H	+	233.113	5	151.797
233.114	HMDB0029393	L-N-(3-Carboxypropyl)glutamine	C9H16N2O5	232.106	M+H	+	233.113	5	151.478
233.114	HMDB0012161	4-(Glutamylamino) butanoate	C9H16N2O5	232.106	M+H	+	233.113	5	151.831
233.114	HMDB0001199	N2-Succinyl-L-ornithine	C9H16N2O5	232.106	M+H	+	233.113	5	151.224
237.146	HMDB0340661	(10E)-8-hydroxydodec-10-enoic acid	C12H22O3	214.157	M+Na	+	237.146	2
237.146	HMDB0340660	(9E)-7-hydroxydodec-9-enoic acid	C12H22O3	214.157	M+Na	+	237.146	2
237.146	HMDB0340659	(7E)-5-hydroxydodec-7-enoic acid	C12H22O3	214.157	M+Na	+	237.146	2
237.146	HMDB0340658	(8Z)-3-hydroxydodec-8-enoic acid	C12H22O3	214.157	M+Na	+	237.146	2
237.146	HMDB0340657	(6Z)-3-hydroxydodec-6-enoic acid	C12H22O3	214.157	M+Na	+	237.146	2
237.146	HMDB0340656	(4E)-3-hydroxydodec-4-enoic acid	C12H22O3	214.157	M+Na	+	237.146	2
237.146	HMDB0037398	4-Acetoxy-2-hexyltetrahydrofuran	C12H22O3	214.157	M+Na	+	237.146	2	162.849
237.146	HMDB0010727	3-Oxododecanoic acid	C12H22O3	214.157	M+Na	+	237.146	2	161.143
239.089	HMDB0340543	5-hydroxydec-3-enedioic acid	C10H16O5	216.1	M+Na	+	239.089	2
239.089	HMDB0340542	(2Z)-5-hydroxydec-2-enedioic acid	C10H16O5	216.1	M+Na	+	239.089	2
239.089	HMDB0340541	5-hydroxydec-5-enedioic acid	C10H16O5	216.1	M+Na	+	239.089	2
239.089	HMDB0340540	5-hydroxydec-4-enedioic acid	C10H16O5	216.1	M+Na	+	239.089	2
239.089	HMDB0340539	6-hydroxydec-2-enedioic acid	C10H16O5	216.1	M+Na	+	239.089	2
239.089	HMDB0340538	6-hydroxydec-3-enedioic acid	C10H16O5	216.1	M+Na	+	239.089	2
239.089	HMDB0340537	6-hydroxydec-4-enedioic acid	C10H16O5	216.1	M+Na	+	239.089	2
239.089	HMDB0301824	Isoketocamphoric acid	C10H16O5	216.1	M+Na	+	239.089	2	151.793
239.089	HMDB0341260	3-Oxo-1,8-octanedicarboxylic acid	C10H16O5	216.1	M+Na	+	239.089	2
239.089	HMDB0255307	N7-(2-Carbamoyl-2-hydroxyethyl)guanine	C8H10N6O3	238.081	M+H	+	239.089	1	150.591
249.184	HMDB0032228	Dimethylbenzyl carbinyl hexanoate	C16H24O2	248.178	M+H	+	249.185	2	164.123
249.184	HMDB0036221	[2-(Dimethoxymethyl)-1-heptenyl]benzene	C16H24O2	248.178	M+H	+	249.185	2	163.038
249.184	HMDB0037719	2-Phenylethyl octanoate	C16H24O2	248.178	M+H	+	249.185	2	161.868
249.184	HMDB0037713	Octyl phenylacetate	C16H24O2	248.178	M+H	+	249.185	2	162.403
249.184	HMDB0036640	Furanofukinin	C16H24O2	248.178	M+H	+	249.185	2	157.756
249.184	HMDB0253125	(4E,7E,10E,13E)-Hexadeca-4,7,10,13-tetraenoic acid	C16H24O2	248.178	M+H	+	249.185	2	160.723
251.164	HMDB0240642	3,5-Di-tert-butyl-4-hydroxybenzoic acid	C15H22O3	250.157	M+H	+	251.164	2	159.481
251.164	HMDB0304066	2-cis,4-trans-xanthoxin	C15H22O3	250.157	M+H	+	251.164	2	160.748
251.164	HMDB0255460	Nardosinone	C15H22O3	250.157	M+H	+	251.164	2	157
251.164	HMDB0301855	Ipomoeamarone	C15H22O3	250.157	M+H	+	251.164	2	165.574
251.164	HMDB0061839	Ethylhexyl salicylate	C15H22O3	250.157	M+H	+	251.164	2	161.049
251.164	HMDB0302702	Dihydroparthenolide	C15H22O3	250.157	M+H	+	251.164	2	159.056
251.164	HMDB0030917	1-Hydroxyacorenone	C15H22O3	250.157	M+H	+	251.164	2	158.019
251.164	HMDB0035148	(6beta,8alpha)-6-Hydroxy-7(11)-eremophilen-12,8-olide	C15H22O3	250.157	M+H	+	251.164	2	159.186
251.164	HMDB0037529	Lactaronecatorin A	C15H22O3	250.157	M+H	+	251.164	2	161.03
251.164	HMDB0039635	Abscisic alcohol	C15H22O3	250.157	M+H	+	251.164	2	164.534
251.164	HMDB0035760	3-Hydroxytrichothecene	C15H22O3	250.157	M+H	+	251.164	2	160.359
251.164	HMDB0036036	3beta-Dihydroxymarasmene	C15H22O3	250.157	M+H	+	251.164	2	158.016
251.164	HMDB0039644	Heliannuol A	C15H22O3	250.157	M+H	+	251.164	2	161.691
251.164	HMDB0036563	Valerenolic acid	C15H22O3	250.157	M+H	+	251.164	2	160.918
251.164	HMDB0035798	Piperdial	C15H22O3	250.157	M+H	+	251.164	2	157.786
251.164	HMDB0035117	(3beta,6beta)-Furanoeremophilane-3,6-diol	C15H22O3	250.157	M+H	+	251.164	2	159.121
251.164	HMDB0035137	Heliannuol D	C15H22O3	250.157	M+H	+	251.164	2	161.531
251.164	HMDB0035358	Ketosantalic acid	C15H22O3	250.157	M+H	+	251.164	2	159.097
251.164	HMDB0302605	5-Hydroxyprocurcumenol	C15H22O3	250.157	M+H	+	251.164	2	157.218
251.164	HMDB0039156	3beta-Hydroxycinnamolide	C15H22O3	250.157	M+H	+	251.164	2	158.582
251.164	HMDB0040754	(3beta,8beta)-3-Hydroxy-7(11)-eremophilen-12,8-olide	C15H22O3	250.157	M+H	+	251.164	2	159.517
251.164	HMDB0036550	3-Ketoapotrichothecene	C15H22O3	250.157	M+H	+	251.164	2	159.7
251.164	HMDB0031901	Blennin A	C15H22O3	250.157	M+H	+	251.164	2	159.339
251.164	HMDB0037559	Cadabicilone	C15H22O3	250.157	M+H	+	251.164	2	158.831
251.164	HMDB0036664	Ketopelenolide a	C15H22O3	250.157	M+H	+	251.164	2	159.697
251.164	HMDB0034721	Procurcumadiol	C15H22O3	250.157	M+H	+	251.164	2	157.928
251.164	HMDB0036037	13-Hydroxymarasmene	C15H22O3	250.157	M+H	+	251.164	2	157.419
251.164	HMDB0037064	FS4 toxin	C15H22O3	250.157	M+H	+	251.164	2	161.255
251.164	HMDB0015371	Gemfibrozil	C15H22O3	250.157	M+H	+	251.164	2	161.905
256.094	HMDB0247825	2-(5-Methoxy-1H-indol-3-yl)ethyl acetate	C13H15NO3	233.105	M+Na	+	256.094	1	159.535
256.094	HMDB0243831	1-(1,3-Benzodioxol-5-ylcarbonyl)piperidine	C13H15NO3	233.105	M+Na	+	256.094	1	159.267
256.094	HMDB0302549	4-(3-Methyl-2-butenoxy)-iso-nitroso-acetophenone	C13H15NO3	233.105	M+Na	+	256.094	1	157.696
258.073	HMDB0253597	5-Isoxazoleacetic acid, 4,5-dihydro-3-(4-hydroxyphenyl)-, methyl ester	C12H13NO4	235.084	M+Na	+	258.074	1	162.501
258.073	HMDB0244386	2-Propenoic acid, 2-(((2-methoxyphenyl)acetyl)amino)-	C12H13NO4	235.084	M+Na	+	258.074	1	157.012
258.073	HMDB0032776	3-Oxo-carbofuran	C12H13NO4	235.084	M+Na	+	258.074	1	155.987
261.052	HMDB0002399	Cystathionine sulfoxide	C7H14N2O5S	238.062	M+Na	+	261.052	1	154.445
261.052	HMDB0302602	2-Hydroxymethylanthraquinone	C15H10O3	238.063	M+Na	+	261.052	1	160.589
261.052	HMDB0040556	5-Hydroxyflavone	C15H10O3	238.063	M+Na	+	261.052	1	196.858
261.052	HMDB0031816	3-Hydroxyflavone	C15H10O3	238.063	M+Na	+	261.052	1	158.737
261.109	HMDB0033191	2,2,4,4,-Tetramethyl-6-(1-oxopropyl)-1,3,5-cyclohexanetrione	C13H18O4	238.121	M+Na	+	261.11	2	162.489
261.109	HMDB0034046	1,2,3,4-Tetramethoxy-5-(2-propenyl)benzene	C13H18O4	238.121	M+Na	+	261.11	2	159.959
261.109	HMDB0029150	gamma-Glutamylhydroxyproline	C10H16N2O6	260.101	M+H	+	261.108	4	158.622
261.109	HMDB0011161	Glutamylhydroxyproline	C10H16N2O6	260.101	M+H	+	261.108	4	162.298
261.109	HMDB0028862	Hydroxyprolyl-Glutamate	C10H16N2O6	260.101	M+H	+	261.108	4	157.876
261.109	HMDB0029403	Oxypinnatanine	C10H16N2O6	260.101	M+H	+	261.108	4	158.62
261.13	HMDB0256256	Pentaethylene glycol	C10H22O6	238.142	M+Na	+	261.131	2	156.215
267.062	HMDB0251439	Dioxybenzone	C14H12O4	244.074	M+Na	+	267.063	4	160.941
267.062	HMDB0303377	Piceatannol	C14H12O4	244.074	M+Na	+	267.063	4	165.52
267.062	HMDB0004215	3,3',4'5-Tetrahydroxystilbene	C14H12O4	244.074	M+Na	+	267.063	4	165.446
267.062	HMDB0033735	Graveolone	C14H12O4	244.074	M+Na	+	267.063	4	162.132
267.062	HMDB0030595	Suberenone	C14H12O4	244.074	M+Na	+	267.063	4	161.611
267.062	HMDB0041016	Eriobofuran	C14H12O4	244.074	M+Na	+	267.063	4	162.09
267.062	HMDB0030946	(2E,11Z)-Wyerone acid	C14H12O4	244.074	M+Na	+	267.063	4	161.843
267.062	HMDB0040876	(R)-Apiumetin	C14H12O4	244.074	M+Na	+	267.063	4	161.476
267.062	HMDB0039430	9,10-Dihydro-2,3,5,7-Phenanthrenetetrol	C14H12O4	244.074	M+Na	+	267.063	4	165.351
267.062	HMDB0033351	Methoxybrassinin	C12H14N2OS2	266.055	M+H	+	267.062	2	156.517
267.062	HMDB0040790	4-Methoxybrassinin	C12H14N2OS2	266.055	M+H	+	267.062	2	158.846
267.095	HMDB0028864	Hydroxyprolylhydroxyproline	C10H16N2O5	244.106	M+Na	+	267.095	2	165.27
267.095	HMDB0029016	Prolyl-Glutamate	C10H16N2O5	244.106	M+Na	+	267.095	2	156.335
267.095	HMDB0028827	Glutamylproline	C10H16N2O5	244.106	M+Na	+	267.095	2	160.7
267.095	HMDB0029157	gamma-Glutamylproline	C10H16N2O5	244.106	M+Na	+	267.095	2	158.99
267.095	HMDB0029439	(2S,4S)-Pinnatanine	C10H16N2O5	244.106	M+Na	+	267.095	2	160.716
268.103	HMDB0254754	Miserotoxin	C9H17NO8	267.095	M+H	+	268.103	3	156.155
268.103	HMDB0037842	N-(1-Deoxy-1-fructosyl)serine	C9H17NO8	267.095	M+H	+	268.103	3	159.369
268.103	HMDB0247147	8-Oxo-2'-deoxyadenosine	C10H13N5O4	267.097	M+H	+	268.104	2	159.165
268.103	HMDB0252448	Formycin A	C10H13N5O4	267.097	M+H	+	268.104	2
268.103	HMDB0247583	9-Arabinofuranosyladenine	C10H13N5O4	267.097	M+H	+	268.104	2	160.23
268.103	HMDB0000085	Deoxyguanosine	C10H13N5O4	267.097	M+H	+	268.104	2	159.245
268.103	HMDB0000050	Adenosine	C10H13N5O4	267.097	M+H	+	268.104	2	158.02
268.103	HMDB0014638	Zidovudine	C10H13N5O4	267.097	M+H	+	268.104	2	160.136
268.103	HMDB0014340	Vidarabine	C10H13N5O4	267.097	M+H	+	268.104	2	158.462
273.18	HMDB0245595	1,2-Bis(2-(4,5-dihydro-1H-imidazol-2-yl)propan-2-yl)diazene	C12H22N6	250.191	M+Na	+	273.18	2	163.55
273.18	HMDB0341361	N-octanoylglutamine	C13H24N2O4	272.174	M+H	+	273.181	2
281.078	HMDB0041652	3',4',7-Trihydroxyisoflavan	C15H14O4	258.089	M+Na	+	281.078	1	167.726
281.078	HMDB0041710	cis-4-Hydroxyequol	C15H14O4	258.089	M+Na	+	281.078	1	167.368
281.078	HMDB0041657	3'-Hydroxyequol	C15H14O4	258.089	M+Na	+	281.078	1	165.857
281.078	HMDB0302530	Braylin	C15H14O4	258.089	M+Na	+	281.078	1	164.518
281.078	HMDB0301849	Peucedanin	C15H14O4	258.089	M+Na	+	281.078	1	164.746
281.078	HMDB0034144	Yangonin	C15H14O4	258.089	M+Na	+	281.078	1	167.063
281.078	HMDB0031842	Rhapontigenin	C15H14O4	258.089	M+Na	+	281.078	1	167.651
281.078	HMDB0030947	Wyerone	C15H14O4	258.089	M+Na	+	281.078	1	168.345
281.078	HMDB0034255	5-Methoxyseselin	C15H14O4	258.089	M+Na	+	281.078	1	165.142
281.078	HMDB0032725	Acetomenaphthone	C15H14O4	258.089	M+Na	+	281.078	1	163.514
281.078	HMDB0040679	(2S,3R,4R)-3,4,4'-Trihydroxyflavan	C15H14O4	258.089	M+Na	+	281.078	1	165.804
281.078	HMDB0033986	Demethylvestitol	C15H14O4	258.089	M+Na	+	281.078	1	166.708
281.078	HMDB0033931	Xanthoxyletin	C15H14O4	258.089	M+Na	+	281.078	1	163.021
281.078	HMDB0303171	Isorhapontigenin	C15H14O4	258.089	M+Na	+	281.078	1	164.781
281.078	HMDB0030616	Archangin	C15H14O4	258.089	M+Na	+	281.078	1	167.341
281.078	HMDB0004629	O-Desmethylangolensin	C15H14O4	258.089	M+Na	+	281.078	1	166.698
281.078	HMDB0252896	N-(gamma-Maleimidobutyryloxy)succinimide	C12H12N2O6	280.07	M+H	+	281.077	4	159.666
281.078	HMDB0038635	Methoxybrassenin A	C13H16N2OS2	280.07	M+H	+	281.078	1	162.686
283.115	HMDB0032857	Glycerol tripropanoate	C12H20O6	260.126	M+Na	+	283.115	2	168.596
284.294	HMDB0034146	Octadecanamide	C18H37NO	283.288	M+H	+	284.295	3	179.541
284.294	HMDB0242695	(2S,3R)-2-Amino-4-octadecene-3-ol	C18H37NO	283.288	M+H	+	284.295	3	177.706
285.242	HMDB0256092	Palmoxiric acid	C17H32O3	284.235	M+H	+	285.242	2	177.107
285.242	HMDB0038685	Muricatacin	C17H32O3	284.235	M+H	+	285.242	2	177.02
285.242	HMDB0035473	Avocadyne	C17H32O3	284.235	M+H	+	285.242	2	174.062
289.141	HMDB0340875	pentadeca-3,5,7-trienedioic acid	C15H22O4	266.152	M+Na	+	289.141	1
289.141	HMDB0340874	pentadeca-5,7,9-trienedioic acid	C15H22O4	266.152	M+Na	+	289.141	1
289.141	HMDB0340873	(2E,6E,10E)-pentadeca-2,6,10-trienedioic acid	C15H22O4	266.152	M+Na	+	289.141	1
289.141	HMDB0340872	pentadeca-4,7,10-trienedioic acid	C15H22O4	266.152	M+Na	+	289.141	1
289.141	HMDB0340871	pentadeca-4,6,8-trienedioic acid	C15H22O4	266.152	M+Na	+	289.141	1
289.141	HMDB0340870	pentadeca-2,5,8-trienedioic acid	C15H22O4	266.152	M+Na	+	289.141	1
289.141	HMDB0340869	pentadeca-3,6,9-trienedioic acid	C15H22O4	266.152	M+Na	+	289.141	1
289.141	HMDB0340868	pentadeca-2,4,6-trienedioic acid	C15H22O4	266.152	M+Na	+	289.141	1
289.141	HMDB0340867	(3E,5Z,11Z)-pentadeca-3,5,11-trienedioic acid	C15H22O4	266.152	M+Na	+	289.141	1
289.141	HMDB0251012	Deoxyqinghaosu	C15H22O4	266.152	M+Na	+	289.141	1	170.493
289.141	HMDB0060569	Deoxyartemsinin	C15H22O4	266.152	M+Na	+	289.141	1	170.017
289.141	HMDB0037070	Sporol	C15H22O4	266.152	M+Na	+	289.141	1	169.711
289.141	HMDB0036038	1alpha,15-Dihydroxymarasmene	C15H22O4	266.152	M+Na	+	289.141	1	173.961
289.141	HMDB0036039	3alpha,15-Dihydroxymarasmene	C15H22O4	266.152	M+Na	+	289.141	1	168.901
289.141	HMDB0038148	Ipomeamaronol	C15H22O4	266.152	M+Na	+	289.141	1	174.406
289.141	HMDB0035210	10-Hydroxymyoporone	C15H22O4	266.152	M+Na	+	289.141	1	173.725
289.141	HMDB0030137	Adhumulinic acid	C15H22O4	266.152	M+Na	+	289.141	1	172.182
289.141	HMDB0040905	Ipomeamaronolide	C15H22O4	266.152	M+Na	+	289.141	1	171.992
289.141	HMDB0038476	7-Hydroxytrichodermol	C15H22O4	266.152	M+Na	+	289.141	1	169.336
289.141	HMDB0041425	Isoleptospermone	C15H22O4	266.152	M+Na	+	289.141	1	172.889
289.141	HMDB0302125	[4]-Gingerol	C15H22O4	266.152	M+Na	+	289.141	1	172.819
289.141	HMDB0302126	[4]-Isogingerol	C15H22O4	266.152	M+Na	+	289.141	1	171.507
289.141	HMDB0036152	Alkhanol	C15H22O4	266.152	M+Na	+	289.141	1	168.392
289.141	HMDB0039516	4'-Dihydroabscisic acid	C15H22O4	266.152	M+Na	+	289.141	1	178.561
289.141	HMDB0031902	Blennin D	C15H22O4	266.152	M+Na	+	289.141	1	166.745
289.141	HMDB0037005	(1alpha,4alpha,5beta,6alpha,11betaH)-1,4-Epoxy-5-hydroxy-10(14)-germacren-12,6-olide	C15H22O4	266.152	M+Na	+	289.141	1	170.238
289.141	HMDB0035644	(6beta,8betaOH)-6,8-Dihydroxy-7(11)-eremophilen-12,8-olide	C15H22O4	266.152	M+Na	+	289.141	1	170.298
289.141	HMDB0033660	(R)-Athanagrandione	C15H22O4	266.152	M+Na	+	289.141	1	174.829
289.141	HMDB0033229	Absindiol	C15H22O4	266.152	M+Na	+	289.141	1	168.397
289.141	HMDB0035647	3,14-Dihydroxy-11,13-dihydrocostunolide	C15H22O4	266.152	M+Na	+	289.141	1	172.076
289.141	HMDB0035740	Arlatin	C15H22O4	266.152	M+Na	+	289.141	1	169.001
289.141	HMDB0037059	1alpha-Hydroxyarbusculin A	C15H22O4	266.152	M+Na	+	289.141	1	171.263
289.141	HMDB0036151	Arabsin	C15H22O4	266.152	M+Na	+	289.141	1	168.726
289.141	HMDB0030104	Humulinic acid A	C15H22O4	266.152	M+Na	+	289.141	1	173.982
289.141	HMDB0034696	Artemin	C15H22O4	266.152	M+Na	+	289.141	1	167.372
293.208	HMDB0245155	2-Hydroxydodecyl methacrylate	C16H30O3	270.219	M+Na	+	293.209	1	179.581
293.208	HMDB0340885	(8Z)-10-hydroxyhexadec-8-enoic acid	C16H30O3	270.219	M+Na	+	293.209	1
293.208	HMDB0340884	(9Z)-12-hydroxyhexadec-9-enoic acid	C16H30O3	270.219	M+Na	+	293.209	1
293.208	HMDB0340883	(10Z)-12-hydroxyhexadec-10-enoic acid	C16H30O3	270.219	M+Na	+	293.209	1
293.208	HMDB0340882	(6E)-9-hydroxyhexadec-6-enoic acid	C16H30O3	270.219	M+Na	+	293.209	1
293.208	HMDB0340881	(3Z)-9-hydroxyhexadec-3-enoic acid	C16H30O3	270.219	M+Na	+	293.209	1
293.208	HMDB0340880	(10Z)-7-hydroxyhexadec-10-enoic acid	C16H30O3	270.219	M+Na	+	293.209	1
293.208	HMDB0030973	9-Oxohexadecanoic acid	C16H30O3	270.219	M+Na	+	293.209	1	181.219
293.208	HMDB0030972	8-Oxohexadecanoic acid	C16H30O3	270.219	M+Na	+	293.209	1	181.284
293.208	HMDB0030978	11-Oxohexadecanoic acid	C16H30O3	270.219	M+Na	+	293.209	1	180.022
293.208	HMDB0010733	3-Oxohexadecanoic acid	C16H30O3	270.219	M+Na	+	293.209	1	178.899
297.169	HMDB0340850	5-hydroxytetradecanedioic acid	C14H26O5	274.178	M+Na	+	297.167	5
297.169	HMDB0340849	7-hydroxytetradecanedioic acid	C14H26O5	274.178	M+Na	+	297.167	5
297.169	HMDB0340848	6-hydroxytetradecanedioic acid	C14H26O5	274.178	M+Na	+	297.167	5
297.169	HMDB0340847	4-hydroxytetradecanedioic acid	C14H26O5	274.178	M+Na	+	297.167	5
297.169	HMDB0000394	3-Hydroxytetradecanedioic acid	C14H26O5	274.178	M+Na	+	297.167	5	172.792
297.169	HMDB0038120	Ovalicin	C16H24O5	296.162	M+H	+	297.17	4	170.935
297.169	HMDB0039376	Methyl dihydrophaseate	C16H24O5	296.162	M+H	+	297.17	4	171.919
297.169	HMDB0041551	3,8-Dihydroxy-6-methoxy-7(11)-eremophilen-12,8-olide	C16H24O5	296.162	M+H	+	297.17	4	169.378
297.169	HMDB0241247	3-Hydroxydodeca-5,7-dienoylcarnitine	C19H33NO5	355.236	M+H	+	297.17	4	193.725
297.169	HMDB0241251	6-Hydroxydodeca-8,10-dienoylcarnitine	C19H33NO5	355.236	M+H	+	297.17	4	189.57
297.169	HMDB0241248	5-Hydroxydodeca-7,9-dienoylcarnitine	C19H33NO5	355.236	M+H	+	297.17	4	189.138
297.169	HMDB0241254	2-Hydroxydodeca-4,6-dienoylcarnitine	C19H33NO5	355.236	M+H	+	297.17	4	198.89
297.169	HMDB0241246	3-Hydroxydodeca-6,9-dienoylcarnitine	C19H33NO5	355.236	M+H	+	297.17	4	190.99
297.169	HMDB0241252	(6E,10E)-3-Hydroxydodeca-6,10-dienoylcarnitine	C19H33NO5	355.236	M+H	+	297.17	4	191.245
297.169	HMDB0241249	3-Hydroxydodeca-7,10-dienoylcarnitine	C19H33NO5	355.236	M+H	+	297.17	4	192.319
297.169	HMDB0241250	2-Hydroxydodeca-5,8-dienoylcarnitine	C19H33NO5	355.236	M+H	+	297.17	4	193.924
299.008	HMDB0060588	Aldoifosfamide	C7H15Cl2N2O3P	276.02	M+Na	+	299.009	4	160.659
299.008	HMDB0013861	4-Hydroxyifosfamide	C7H15Cl2N2O3P	276.02	M+Na	+	299.009	4	157.864
299.008	HMDB0013856	4-Hydroxycyclophosphamide	C7H15Cl2N2O3P	276.02	M+Na	+	299.009	4	159.099
299.008	HMDB0060433	Aldophosphamide	C7H15Cl2N2O3P	276.02	M+Na	+	299.009	4	158.341
299.161	HMDB0031463	[8]-Shogaol	C17H24O3	276.173	M+Na	+	299.162	2	177.094
299.161	HMDB0038938	Panaquinquecol 2	C17H24O3	276.173	M+Na	+	299.162	2	177.397
299.161	HMDB0038994	Ginsenoyne C	C17H24O3	276.173	M+Na	+	299.162	2	173.617
299.161	HMDB0041201	Panaquinquecol 7	C17H24O3	276.173	M+Na	+	299.162	2	173.799
299.161	HMDB0040375	Ginsenoyne K	C17H24O3	276.173	M+Na	+	299.162	2	176.482
299.161	HMDB0015586	Cyclandelate	C17H24O3	276.173	M+Na	+	299.162	2	173.921
299.161	HMDB0035233	Olomoucine	C15H18N6O	298.154	M+H	+	299.161	1	167.726
305.156	HMDB0061822	Hexaethylene glycol	C12H26O7	282.168	M+Na	+	305.157	3	165.681
308.09	HMDB0255088	N-Benzoyl-L-tyrosine	C16H15NO4	285.1	M+Na	+	308.089	4	172.298
308.09	HMDB0030177	Arborinine	C16H15NO4	285.1	M+Na	+	308.089	4	172.074
308.09	HMDB0015141	Letrozole	C17H11N5	285.101	M+Na	+	308.091	1	168.199
308.09	HMDB0000125	Glutathione	C10H17N3O6S	307.084	M+H	+	308.091	2	168.054
308.09	HMDB0062697	Glutathionate(1-)	C10H17N3O6S	307.084	M+H	+	308.091	2	169.512
308.09	HMDB0244408	Methyl 2-((3,4-dihydro-3,4-dioxo-1-naphthalenyl)amino)benzoate	C18H13NO4	307.084	M+H	+	308.092	4
308.09	HMDB0029826	Hallacridone	C18H13NO4	307.084	M+H	+	308.092	4	170.106
308.09	HMDB0033247	Aristolodione	C18H13NO4	307.084	M+H	+	308.092	4	169.474
309.203	HMDB0061936	Isooctanedioldibutyrate	C16H30O4	286.214	M+Na	+	309.204	2	176.191
309.203	HMDB0059777	2,2,4-Trimethyl-1,3-pentadienol diisobutyrate	C16H30O4	286.214	M+Na	+	309.204	2	173.515
309.203	HMDB0041287	16-Hydroxy-10-oxohexadecanoic acid	C16H30O4	286.214	M+Na	+	309.204	2	180.649
309.203	HMDB0000672	Hexadecanedioic acid	C16H30O4	286.214	M+Na	+	309.204	2	176.577
311.257	HMDB0031060	(R)-2-Hydroxysterculic acid	C19H34O3	310.251	M+H	+	311.258	2	185.239
313.143	HMDB0302555	Nordentatin	C19H20O4	312.136	M+H	+	313.143	2	175.474
313.143	HMDB0035478	2',3,4',5-Tetrahydroxy-4-prenylstilbene	C19H20O4	312.136	M+H	+	313.143	2	175.427
313.143	HMDB0037586	Gancaonin V	C19H20O4	312.136	M+H	+	313.143	2	175.157
313.143	HMDB0033535	Honyudisin	C19H20O4	312.136	M+H	+	313.143	2	172.072
313.143	HMDB0030600	4-(3-Methyl-1-butenyl)-3,3',4',5-tetrahydroxystilbene	C19H20O4	312.136	M+H	+	313.143	2	180.1
313.143	HMDB0249068	Benzyl butyl phthalate	C19H20O4	312.136	M+H	+	313.143	2	177.047
317.114	HMDB0258715	Tanshinone IIA	C19H18O3	294.126	M+Na	+	317.115	1	181.038
317.114	HMDB0302014	3-Isopentadienyl-3',4,5'-trihydroxystilbene	C19H18O3	294.126	M+Na	+	317.115	1	179.714
317.114	HMDB0033331	(E)-1-[4-Hydroxy-3-(3-methyl-1,3-butadienyl)phenyl]-2-(3,5-dihydroxyphenyl)ethylene	C19H18O3	294.126	M+Na	+	317.115	1	180.899
317.114	HMDB0041305	1-Methoxy-4-[5-(4-methoxyphenoxy)-3-penten-1-ynyl]benzene	C19H18O3	294.126	M+Na	+	317.115	1	175.921
319.151	HMDB0038120	Ovalicin	C16H24O5	296.162	M+Na	+	319.152	2	176.372
319.151	HMDB0039376	Methyl dihydrophaseate	C16H24O5	296.162	M+Na	+	319.152	2	176.934
319.151	HMDB0041551	3,8-Dihydroxy-6-methoxy-7(11)-eremophilen-12,8-olide	C16H24O5	296.162	M+Na	+	319.152	2	175.213
319.224	HMDB0253281	hydroxyoctadecadienoic acid	C18H32O3	296.235	M+Na	+	319.224	2	184.688
319.224	HMDB0244510	13-Hydroxyoctadeca-9,12-dienoic acid	C18H32O3	296.235	M+Na	+	319.224	2	185.32
319.224	HMDB0340920	(8E,12Z)-10-hydroxyoctadeca-8,12-dienoic acid	C18H32O3	296.235	M+Na	+	319.224	2
319.224	HMDB0340919	(11E,13E)-9-hydroxyoctadeca-11,13-dienoic acid	C18H32O3	296.235	M+Na	+	319.224	2
319.224	HMDB0340918	(12Z,15Z)-10-hydroxyoctadeca-12,15-dienoic acid	C18H32O3	296.235	M+Na	+	319.224	2
319.224	HMDB0340917	(11E,13Z)-10-hydroxyoctadeca-11,13-dienoic acid	C18H32O3	296.235	M+Na	+	319.224	2
319.224	HMDB0340916	(9Z,12Z)-6-hydroxyoctadeca-9,12-dienoic acid	C18H32O3	296.235	M+Na	+	319.224	2
319.224	HMDB0062652	(10E,12Z)-9-HODE	C18H32O3	296.235	M+Na	+	319.224	2	193.144
319.224	HMDB0247599	9-Hydroxylinoleic acid	C18H32O3	296.235	M+Na	+	319.224	2	185.097
319.224	HMDB0247613	11-(3-Pentyloxiran-2-yl)undec-9-enoic acid	C18H32O3	296.235	M+Na	+	319.224	2	187.071
319.224	HMDB0029796	(Z)-13-Oxo-9-octadecenoic acid	C18H32O3	296.235	M+Na	+	319.224	2	185.506
319.224	HMDB0029998	12-Hydroxy-8,10-octadecadienoic acid	C18H32O3	296.235	M+Na	+	319.224	2	186.017
319.224	HMDB0029978	Avenoleic acid	C18H32O3	296.235	M+Na	+	319.224	2	184.404
319.224	HMDB0004701	9,10-Epoxyoctadecenoic acid	C18H32O3	296.235	M+Na	+	319.224	2	186.319
319.224	HMDB0004702	12,13-EpOME	C18H32O3	296.235	M+Na	+	319.224	2	187.653
319.224	HMDB0004670	alpha-Dimorphecolic acid	C18H32O3	296.235	M+Na	+	319.224	2	189.194
319.224	HMDB0004667	13-HODE	C18H32O3	296.235	M+Na	+	319.224	2	186.571
319.224	HMDB0256204	Pegvaliase	C15H30N2O5	318.215	M+H	+	319.223	3	179.171
319.224	HMDB0304893	Pegvaliase-Pqpz	C15H30N2O5	318.215	M+H	+	319.223	3	177.433
321.239	HMDB0247617	9,10-Epoxystearic acid	C18H34O3	298.251	M+Na	+	321.24	2	188.98
321.239	HMDB0030979	9-Oxooctadecanoic acid	C18H34O3	298.251	M+Na	+	321.24	2	189.853
321.239	HMDB0034074	5-Oxooctadecanoic acid	C18H34O3	298.251	M+Na	+	321.24	2	187.59
321.239	HMDB0030980	10-Oxooctadecanoic acid	C18H34O3	298.251	M+Na	+	321.24	2	189.643
321.239	HMDB0031127	5-Hexyltetrahydro-2-furanoctanoic acid	C18H34O3	298.251	M+Na	+	321.24	2	189.99
321.239	HMDB0034297	Ricinoleic acid	C18H34O3	298.251	M+Na	+	321.24	2	189.712
321.239	HMDB0030981	11-Oxooctadecanoic acid	C18H34O3	298.251	M+Na	+	321.24	2	189.149
321.239	HMDB0010736	3-Oxooctadecanoic acid	C18H34O3	298.251	M+Na	+	321.24	2	187.494
321.239	HMDB0254605	Methyl palmoxirate	C18H34O3	298.251	M+Na	+	321.24	2	183.997
321.239	HMDB0340913	(12Z)-10-hydroxyoctadec-12-enoic acid	C18H34O3	298.251	M+Na	+	321.24	2
321.239	HMDB0340912	(12E)-9-hydroxyoctadec-12-enoic acid	C18H34O3	298.251	M+Na	+	321.24	2
321.239	HMDB0242322	(12R)-12-Hydroxyoctadec-9-enoic acid	C18H34O3	298.251	M+Na	+	321.24	2	188.89
325.177	HMDB0260174	(8R,9S,10R,13S,14S,17S)-17-Hydroxy-10,13-dimethyl-6,7,8,9,11,12,14,15,16,17-decahydro-1H-cyclopenta[a]phenanthrene-2,3-dione	C19H26O3	302.188	M+Na	+	325.177	2	180.559
325.177	HMDB0258073	(8S,9R,10R,13S,14S)-11-Hydroxy-10,13-dimethyl-5,6,7,8,9,11,12,14,15,16-decahydro-4H-cyclopenta[a]phenanthrene-3,17-dione	C19H26O3	302.188	M+Na	+	325.177	2	180.724
325.177	HMDB0257882	(8R,9S,13S,14S,17S)-13-Methyl-3-methylperoxy-6,7,8,9,11,12,14,15,16,17-decahydrocyclopenta[a]phenanthren-17-ol	C19H26O3	302.188	M+Na	+	325.177	2	177.554
325.177	HMDB0246470	(8R,9S,10R,13S,14S)-4-Hydroxy-10,13-dimethyl-1,6,7,8,9,10,11,12,13,14,15,16-dodecahydro-2H-cyclopenta[a]phenanthrene-3,17-dione	C19H26O3	302.188	M+Na	+	325.177	2	180.667
325.177	HMDB0242733	4-Androsten-4-ol-3,17-dione	C19H26O3	302.188	M+Na	+	325.177	2	180.306
325.177	HMDB0012782	4-Methoxy-17beta-estradiol	C19H26O3	302.188	M+Na	+	325.177	2	181.975
325.177	HMDB0251855	Epimestrol	C19H26O3	302.188	M+Na	+	325.177	2	180.276
325.177	HMDB0247266	7-Keto-dehydroepiandrosterone	C19H26O3	302.188	M+Na	+	325.177	2	178.286
325.177	HMDB0258855	Testololactone	C19H26O3	302.188	M+Na	+	325.177	2	180.81
325.177	HMDB0244360	(8R,9R,10S,11S,13R,14R)-11-Hydroxy-10,13-dimethyl-2,6,7,8,9,11,12,14,15,16-decahydro-1H-cyclopenta[a]phenanthrene-3,17-dione	C19H26O3	302.188	M+Na	+	325.177	2	179.712
325.177	HMDB0034028	2-(3,7-Dimethyl-2,6-octadienyl)-4-hydroxy-6-methoxyacetophenone	C19H26O3	302.188	M+Na	+	325.177	2	185.224
325.177	HMDB0041204	Acetylpanaxydol	C19H26O3	302.188	M+Na	+	325.177	2	183.369
325.177	HMDB0031038	(2Z,8S,9Z)-2,9-Heptadecadiene-8-hydroxy-4,6-diyne-1-yl acetate	C19H26O3	302.188	M+Na	+	325.177	2	183.784
325.177	HMDB0039568	Ginsenoyne H	C19H26O3	302.188	M+Na	+	325.177	2	180.972
325.177	HMDB0034167	Falcarindiol 3-acetate	C19H26O3	302.188	M+Na	+	325.177	2	185.086
325.177	HMDB0040927	2-Hexyl-5-[2-(4-hydroxy-3-methoxyphenyl)ethyl]furan	C19H26O3	302.188	M+Na	+	325.177	2	185.824
325.177	HMDB0036696	Yucalexin B'11	C19H26O3	302.188	M+Na	+	325.177	2	180.409
325.177	HMDB0033125	[8]-Dehydroshogaol	C19H26O3	302.188	M+Na	+	325.177	2	187.843
325.177	HMDB0243551	Bioallethrin	C19H26O3	302.188	M+Na	+	325.177	2	179.04
325.177	HMDB0006771	7a-Hydroxyandrost-4-ene-3,17-dione	C19H26O3	302.188	M+Na	+	325.177	2	180.726
325.177	HMDB0006773	11b-Hydroxyandrost-4-ene-3,17-dione	C19H26O3	302.188	M+Na	+	325.177	2	181.163
325.177	HMDB0006774	16a-Hydroxyandrost-4-ene-3,17-dione	C19H26O3	302.188	M+Na	+	325.177	2	181.564
325.177	HMDB0003959	19-Oxotestosterone	C19H26O3	302.188	M+Na	+	325.177	2	179.383
325.177	HMDB0003955	19-Hydroxyandrost-4-ene-3,17-dione	C19H26O3	302.188	M+Na	+	325.177	2	177.875
325.177	HMDB0000405	2-Methoxyestradiol	C19H26O3	302.188	M+Na	+	325.177	2	185.113
325.177	HMDB0000380	2-Hydroxyestradiol-3-methyl ether	C19H26O3	302.188	M+Na	+	325.177	2	186.291
330.072	HMDB0000125	Glutathione	C10H17N3O6S	307.084	M+Na	+	330.073	2	171.549
330.072	HMDB0062697	Glutathionate(1-)	C10H17N3O6S	307.084	M+Na	+	330.073	2	174.208
330.072	HMDB0244408	Methyl 2-((3,4-dihydro-3,4-dioxo-1-naphthalenyl)amino)benzoate	C18H13NO4	307.084	M+Na	+	330.074	4	179.465
330.072	HMDB0029826	Hallacridone	C18H13NO4	307.084	M+Na	+	330.074	4	174.707
330.072	HMDB0033247	Aristolodione	C18H13NO4	307.084	M+Na	+	330.074	4	178.74
335.088	HMDB0036411	5-Hydroxy-4',7-dimethoxy-6-methylflavone	C18H16O5	312.1	M+Na	+	335.089	2	178.844
335.088	HMDB0040354	1,4,5-Trihydroxy-3-prenylxanthone	C18H16O5	312.1	M+Na	+	335.089	2	176.904
335.088	HMDB0033639	3',4',5'-Trimethoxyflavone	C18H16O5	312.1	M+Na	+	335.089	2	176.627
335.088	HMDB0030679	Cabreuvin	C18H16O5	312.1	M+Na	+	335.089	2	181.581
335.088	HMDB0030842	4',5,7-Trimethoxyflavone	C18H16O5	312.1	M+Na	+	335.089	2	178.24
335.088	HMDB0031385	(±)-Dulciol E	C18H16O5	312.1	M+Na	+	335.089	2	180.02
335.088	HMDB0037330	3',5,6-Trimethoxyflavone	C18H16O5	312.1	M+Na	+	335.089	2	177.989
[truncated: 2,182 more rows]

## Sheet: Metabolites_POS_2_4
Table SI_6. Tentatively labelled metabolites from largely deviated m/z values in Group 2 & 4 -Positive Mode
[truncated: 5,209 more rows]

[truncated: 4 more sheets: Metabolites_NEG_1_2, Metabolites_NEG_3_4, Metabolites_NEG_1_3, Metabolites_NEG_2_4]
